# Supplementary material for: Transcriptomic Determinants of Scrapie Prion Propagation in Cultured Ovine Microglia
Source: PLoS One. 2016 Jan 25;11(1):e0147727. doi: 10.1371/journal.pone.0147727 (PMC4726464; doi:10.1371/journal.pone.0147727)
Supplement: S1 File — (XLSX) [file pone.0147727.s003.xlsx]

## Sheet: Sheet1
Additional file 1A: Comparative transcriptional profiling of highly permissive versus poorly permissive microglia after mock inoculation
Feature ID	Fold Change (normalized values)	Cluster	Baggerley's test: normalized values - P-value	Bonferroni correction: normalized values - P-value	Prion-resistant: Total gene reads	Prion-resistant RPKM	Prion-resistant: Normalized expression values	Prion-permissive: Total gene reads	Prion-permissive: RPKM	Prion-permissive: Normalized expression values
AP1S2	2.46083	2	0	0	21598.3	441.439	373.15	41927	779.973	918.258
APLP2	-1.56715	5	4.72118e-20	1.13209e-15	76951.7	952.622	835.137	34366.7	422.801	532.902
B2M	-2.19507	1	4.29181e-12	1.02913e-07	13676.7	1754.83	1612.41	4867.33	648.122	734.56
BBC1	-2.3291	5	1.04282e-07	0.00250057	3178	216.646	186.78	1025	70.2781	80.194
CCNG1	2.88894	2	0	0	10195.7	216.531	188.391	19573.7	427.708	544.25
CRLS1	1.78574	2	0	0	69287	1319.25	1133.95	89534	1952.11	2024.94
CTSB	-2.83891	5	3.8638e-29	9.26501e-25	21242	482.161	406.039	5367	121.954	143.026
CTSL1	-4.8188	5	6.76696e-11	1.62265e-06	3294.33	125.086	110.935	527	20.7636	23.0213
CYCLOPHILIN B	-3.24789	5	1.69156e-09	4.05619e-05	3584.67	194.805	167.809	887.667	46.6966	51.6671
DCN	-4.44834	5	9.08271e-20	2.17794e-15	7301.33	266.022	233.004	1375.33	47.7156	52.3799
DPT	-3.55563	5	1.24305e-24	2.98071e-20	12161.7	298.213	261.032	2729.67	64.1066	73.4136
FABP5	-4.85038	5	1.57966e-24	3.78788e-20	2145	125.069	110.614	416.333	20.3425	22.8052
GPNMB	-3.27406	5	3.26148e-76	7.8207e-72	22984.7	363.135	313.178	5466.33	84.4117	95.6544
H2AFZ	-1.55498	5	3.8884e-10	9.324e-06	4607.67	262.153	227.688	2204.67	126.512	146.425
HTRA1	-1.54585	5	4.84385e-07	0.0116151	39400.3	1016.99	868.799	18719.3	453.881	562.019
LGMN	-3.24849	5	9.9103e-11	2.37639e-06	7972	141.737	123.539	2122	34.3311	38.0297
LOC100037664	-2.75998	5	3.34525e-27	8.02159e-23	1585.33	148.168	130.275	525.333	43.0386	47.2013
LOC100037665	-2.52435	5	6.16276e-09	0.000147777	6296	228.367	198.063	2008	68.8035	78.4612
LOC100037666	-2.19783	5	1.93864e-20	4.64867e-16	6516	393.421	338.797	2133	132.751	154.151
LOC100037667	-3.29469	5	4.69859e-09	0.000112667	6390.67	604.485	509.02	1459	130.383	154.497
LOC100037669	-2.22843	5	3.43999e-21	8.24875e-17	4503	161.379	141.812	1589.67	57.0154	63.6375
LOC100101231	-2.56079	5	1.67892e-17	4.02589e-13	132756	1188.6	1025.56	37530.3	322.412	400.484
LOC101102096	-3.80758	5	3.56789e-11	8.55543e-07	5026	130.483	116.343	1037.67	27.0243	30.5555
LOC101102861	-5.31488	5	3.82368e-13	9.16881e-09	11291.7	252.148	218.935	1833.33	37.0227	41.1929
LOC101103097	-1.67802	5	1.02057e-11	2.44721e-07	11288.7	902.214	772.327	4496.33	370.474	460.26
LOC101103639	-2.48528	5	1.53052e-27	3.67004e-23	8889.33	830.229	695.863	2503	239.176	279.994
LOC101104079	-1.80648	5	3.66075e-15	8.77811e-11	3641.67	227.526	197.408	1503	96.4669	109.278
LOC101104567	9.35897	2	0	0	5982.67	74.6162	67.16	40803.7	515.436	628.548
LOC101104661	-2.33799	5	2.71017e-11	6.49871e-07	8929.33	365.883	316.51	2944.67	117.185	135.377
LOC101104961	-2.2679	5	2.80136e-25	6.71737e-21	4652	283.822	248.446	1724	95.9727	109.549
LOC101105484	-2.11574	5	3.23503e-07	0.00775728	4953.67	280.732	245.977	1771.67	102.554	116.26
LOC101106384	-1.53323	5	4.98119e-34	1.19444e-29	11090	1322.03	1120.96	5071.67	620.444	731.109
LOC101108131	-3.89377	5	3.27822e-24	7.86084e-20	12041.3	236.929	206.172	2543	47.7847	52.9492
LOC101109246	-1.8221	5	6.59237e-27	1.58078e-22	13244.3	609.125	502.432	5098.33	235.357	275.744
LOC101110467	-1.66324	5	2.07329e-10	4.97155e-06	9799.33	275.036	241.165	5075	126.076	144.997
LOC101112245	-2.76705	5	7.15451e-08	0.00171558	7770.67	181.455	157.642	2231.33	49.6137	56.9711
LOC101116132	-1.46463	5	1.31018e-18	3.14169e-14	12977	725.053	615.189	5798.67	331.745	420.031
LOC101122112	-2.68405	5	1.17289e-10	2.81247e-06	1950.33	147.516	129.944	575	43.8063	48.4135
LOC101122294	3.67199	2	0	0	11306.7	190.238	170.16	33231.7	501.681	624.824
LOC443512	-2.16564	5	3.83683e-17	9.20033e-13	27385.7	266.749	232.689	10007.7	94.6523	107.446
LOC780524	-2.53892	5	1.37984e-20	3.30873e-16	5995.33	327.337	284.083	1760.67	98.5517	111.891
MMP14	-5.91658	5	1.09088e-16	2.61582e-12	6809	133.756	119.341	920	17.9254	20.1706
MRCL3	-1.51983	5	9.77699e-09	0.000234442	6314.33	354.469	310.321	3178.67	177.263	204.181
ND2	2.09566	2	0	0	28416.7	702.539	588.518	40323.7	1019.9	1233.33
NPM1	-3.53887	5	5.02691e-13	1.2054e-08	7321.33	246.081	215.41	1848	54.2234	60.8698
NREP	-2.06909	5	1.32521e-13	3.17773e-09	9891.67	179.16	157.521	4083.67	67.0321	76.1305
OVUBQ-L40	-2.01525	5	7.8222e-09	0.000187569	1748	177.55	153.671	652.333	67.988	76.2538
P4HB	-1.91091	5	8.36934e-24	2.00689e-19	12485.3	259.771	225.964	5216	104.477	118.25
PDIA3	-1.44388	5	5.36722e-13	1.28701e-08	10643	358.324	310.521	5376.33	185.273	215.061
PLSCR4	-5.61835	5	2.03461e-39	4.87879e-35	8545.33	112.024	100.257	1265.33	15.8364	17.8446
PSAT1	5.79079	2	0	0	3852.67	82.1893	74.8713	15984.3	350.88	433.564
PTN	-15.993	5	1.49424e-58	3.58303e-54	3771.67	117.917	104.867	212.667	5.58174	6.55708
RARRES1	5.78881	2	0	0	3656	158.422	138.679	15921.3	683.909	802.789
RPL10	-2.24543	5	2.84389e-10	6.81937e-06	4348	282.896	246.802	1471.67	97.4696	109.913
RPL13A	-2.42301	5	1.96471e-32	4.71117e-28	4747	253.654	222.029	1552.67	80.665	91.6336
RPL14	-2.28596	5	1.83375e-16	4.39715e-12	3920.67	289.779	255.873	1317	98.6519	111.932
RPL18	-2.16372	5	1.77837e-06	0.0426436	2486.67	187.411	162.638	872.333	66.3143	75.1658
RPL18A	-2.2466	5	8.00498e-25	1.91951e-20	2677.33	190.463	165.507	897	65.0776	73.6703
RPL19	-3.06573	5	5.06516e-11	1.21458e-06	3684	211.311	182.575	976.333	54.1149	59.5536
RPL22L1	-2.9859	5	6.21369e-08	0.00148998	4118	172.105	151.214	1089.33	45.9823	50.6427
RPL23A	-1.87144	5	1.78659e-32	4.28407e-28	6460.67	673.852	557.114	2379	252.176	297.693
RPL24	-2.15008	5	3.14855e-19	7.54991e-15	7464	654.618	550.738	2522.33	218.351	256.148
RPL30	-2.72706	5	2.57528e-30	6.17526e-26	2274	206.039	178.911	798	58.3485	65.6056
RPL9	-1.8733	5	8.22389e-11	1.97201e-06	6187	211.936	183.451	2548.33	86.781	97.9289
RPLP0	-1.80421	5	6.61317e-09	0.000158577	18887.3	848.796	720.375	7078.33	326.33	399.273
RPLP1	-2.78695	5	1.57976e-33	3.78812e-29	2576.33	223.887	193.878	746.667	62.1679	69.5663
RPS18	-3.08224	5	1.47818e-06	0.0354452	3837.67	269.33	235.249	1199.67	67.0475	76.3239
RPS20	-2.93322	5	7.9427e-24	1.90458e-19	2539.33	233.136	201.481	666.667	62.1751	68.6891
RPS25	-2.14384	5	7.66077e-13	1.83698e-08	2808	325.712	283.768	973	116.577	132.365
RPS26	-1.95391	5	1.93931e-12	4.65028e-08	4839	643.759	532.292	1716	233.971	272.424
RPS28	-3.95148	5	1.78339e-18	4.27639e-14	975	145.781	128.032	191.333	29.2807	32.401
RPS3	-2.64321	5	1.41553e-15	3.39431e-11	5310.67	315.538	276.289	1506.67	91.9411	104.528
RPS5	-2.57482	5	2.3828e-16	5.71372e-12	3056.67	190.956	165.412	1000	57.9213	64.2421
RPS8	-2.61552	5	1.44632e-35	3.46813e-31	4037.33	241.866	209.686	1253.33	70.7579	80.1697
SEPP1	-339.854	5	4.42795e-84	1.06178e-79	6221	143.68	126.909	28	0.314916	0.373423
SERPINH1	-2.74325	5	1.00927e-11	2.42012e-07	10518.3	249.15	218.289	3070	69.8137	79.5733
SQSTM1	-1.73418	5	2.80754e-08	0.000673219	20442	444.479	373.929	9586.33	187.017	215.623
TGFBI	2.27004	2	0	0	32391.3	612.274	509.013	52409.3	986.375	1155.48
TM4SF1	-2.3267	5	5.44681e-35	1.30609e-30	8260.67	253.922	223.109	2773.67	84.5458	95.8907
TUBA4A	-1.2621	5	1.28738e-07	0.00308701	14855.7	466.089	385.802	8065	258.965	305.682
TXNDC5	-2.50623	5	1.57942e-15	3.7873e-11	10405	154.471	135.16	3414.67	49.0228	53.9295
UCHL1	-1.40572	5	2.03961e-11	4.89077e-07	9042.33	362.902	315.538	5036.67	192.154	224.466

## Sheet: Sheet2
Additional file 1B: Comparative transcriptional profiling of highly permissive versus poorly permissive microglia after scrapie inoculation
Feature ID	Fold Change (normalized values)	Cluster	Baggerley's test: normalized values - P-value	Bonferroni correction: normalized values - P-value	Prion-resistant: Total gene reads	Prion-resistant RPKM	Prion-resistant: Normalized expression values	Prion-permissive: Total gene reads	Prion-permissive: RPKM	Prion-permissive: Normalized expression values
APLP2	-2.02681	5	3.92059e-38	9.40118e-34	76644.3	968.027	970.471	35758.7	445.509	478.816
ATP5A1	-1.78612	5	3.71246e-12	8.90212e-08	8014.33	179.16	170.642	4016.33	92.9149	95.5379
CTSB	-2.16889	5	3.97848e-15	9.54e-11	18979.7	439.161	419.932	8037.67	183.229	193.616
CTSL1	-4.67765	5	2.52544e-17	6.05575e-13	2770	107.603	104.202	531.333	21.0155	22.2766
CYTB	1.57954	2	4.2677e-12	1.02335e-07	59418	1429.2	1350.42	87310.7	2086.64	2133.04
DCN	-4.01533	5	1.2925e-86	3.09928e-82	7865.33	297.452	287.085	1864.33	68.5035	71.4972
DPT	-2.72178	5	1.98332e-06	0.047558	11709.3	298.67	282.885	3911	101.621	103.934
FABP5	-3.7705	5	1.747e-34	4.18913e-30	2053	121.563	117.126	537.667	29.338	31.0637
FN1	-1.56192	5	8.07391e-15	1.93604e-10	140567	821.311	810.434	83782.7	486.047	518.869
FSTL1	-1.67751	5	9.80111e-10	2.35021e-05	20407.7	289.877	282.219	11176.3	157.097	168.236
GPNMB	-3.58278	5	4.04354e-69	9.696e-65	23948.3	385.668	371.933	6352	100.304	103.811
HSP90B1	-1.46448	5	2.44272e-13	5.8574e-09	23433.3	429.41	411.439	14994	271.356	280.945
ITM2B	1.8406	2	4.89369e-08	0.00117346	13916.3	762.901	695.176	23566	1250.18	1279.54
LGMN	-3.11018	5	2.15514e-27	5.16781e-23	7218.67	132.217	127.562	2245.33	39.4576	41.0143
LMO4	-1.52852	5	1.26552e-06	0.0303459	8508.67	216.842	205.155	5094.33	129.195	134.218
LOC100101231	-3.13096	4	1.94825e-36	4.67171e-32	128452	1175.31	1116.14	40703	351.92	356.486
LOC101102861	-6.28794	5	1.1064e-104	2.6531e-100	11824	269.403	257.767	1783	39.3489	40.9939
LOC101103238	-2.06416	5	5.02707e-18	1.20544e-13	24290	703.451	659.487	10374	298.62	319.494
LOC101104567	8.31053	2	0	0	4017	50.798	48.8459	31282	391.236	405.936
LOC101105484	-1.5515	5	3.96035e-09	9.49652e-05	4968.33	286.737	275.316	2951.33	168.822	177.451
LOC101108131	-3.08334	5	3.05876e-12	7.3346e-08	10612	212.876	200.076	3270.67	63.4993	64.8894
LOC101110467	-1.68123	5	1.40826e-15	3.37686e-11	9335	278.06	269.671	5314	150.459	160.401
LOC443512	-2.27274	5	1.44218e-07	0.00345821	24913.3	248.159	233.797	10464.7	100.34	102.87
MDD2	-1.77504	5	1.11328e-11	2.66953e-07	7268.33	210.47	199.758	4349	110.098	112.537
MMP14	-4.92266	5	5.46182e-28	1.30969e-23	6396.33	130.801	126.492	1248.33	24.3359	25.696
MRCL3	-1.34684	5	1.40643e-10	3.37247e-06	6524.67	374.94	360.067	4565.67	258.469	267.343
ND5	1.72032	2	1.87159e-07	0.00448789	38594.7	707.121	637.959	56492.7	1023.61	1097.5
NREP	-2.00534	5	1.25787e-19	3.01625e-15	9270	172.702	163.223	4354	77.8524	81.3943
P4HB	-1.87867	5	1.2447e-21	2.98467e-17	12365	267.017	256.848	6369.33	130.849	136.718
PDIA3	-1.3364	5	1.07985e-09	2.58937e-05	10299.7	357.444	341.551	7170.33	244.641	255.575
PLSCR4	-8.24975	5	3.16422e-09	7.58749e-05	9002.67	120.107	114.921	977	13.0009	13.9303
PSAT1	5.43885	2	0	0	3828.67	85.0886	81.4068	18581.7	406.276	442.759
PTN	-18.2393	5	2.81738e-66	6.75581e-62	3692	121.037	116.365	209.333	5.81536	6.37994
RARRES1	5.95123	2	0	0	3739	166.564	158.046	20606.3	921.205	940.571
RPL22L1	-2.91985	5	1.8224e-06	0.0436993	4632	197.014	188.73	1464.33	62.1731	64.6367
SEPP1	-432.144	5	3.22288e-17	7.72815e-13	6752.67	156.848	150.856	21	0.317325	0.349088
SQSTM1	-1.52663	5	1.38819e-09	3.32874e-05	18307.7	408.204	390.062	11207.3	245.122	255.505
TGFBI	1.98395	2	0	0	29194.7	564.369	528.804	54929.7	1047.16	1049.12
TM4SF1	-2.71004	5	1.27644e-13	3.06078e-09	9641.67	301.694	292.664	3300	103.799	107.992
VWA5A	-1.49961	5	1.0331e-06	0.0247728	70008.3	952.213	934.013	42609.3	582.639	622.839

## Sheet: Sheet3
Additional file 1C: Comparative transcriptional profiling of highly permissive/mock versus poorly resistant/scrapie microglia
Feature ID	Fold Change (normalized values)	Cluster	Baggerley's test: normalized values - P-value	Bonferroni correction: normalized values - P-value	Prion-resistant: Total gene reads	Prion-resistant RPKM	Prion-resistant: Normalized expression values	Prion-permissive: Total gene reads	Prion-permissive: RPKM	Prion-permissive: Normalized expression values
AP1S2	2.20855	5	2.6967e-25	6.46643e-21	23843	487.671	401.941	41927	779.973	887.707
APLP2	-1.60268	2	0	0	76644.3	968.027	872.297	34366.7	422.801	544.273
B2M	-2.62217	1	6.87257e-08	0.00164797	15960.7	2095.55	1899.14	4867.33	648.122	724.265
BBC1	-2.07947	2	4.88498e-15	1.17137e-10	2765.67	191.037	167.963	1025	70.2781	80.7722
CRLS1	2.00783	5	3.95134e-21	9.47492e-17	61076.3	1153	1035.6	89534	1952.11	2079.3
CTSB	-2.62315	2	0	0	18979.7	439.161	371.964	5367	121.954	141.801
DBI	-2.4354	2	4.14102e-11	9.92975e-07	2160.33	177.958	156.947	700.667	57.773	64.444
DCN	-4.92154	2	0	0	7865.33	297.452	260.236	1375.33	47.7156	52.8771
DPT	-3.4802	2	3.29544e-09	7.90214e-05	11709.3	298.67	257.84	2729.67	64.1066	74.0878
FABP5	-4.65429	2	0	0	2053	121.563	107.833	416.333	20.3425	23.1685
FTL	-1.4127	2	2.65878e-07	0.0063755	6247.33	361.84	316.8	3298.67	192.963	224.252
GPNMB	-3.49663	2	0	0	23948.3	385.668	334.256	5466.33	84.4117	95.5937
H2AFZ	-1.60418	2	3.12946e-07	0.00750413	4578.33	266.455	233.762	2204.67	126.512	145.721
HTRA1	-1.52484	2	1.46994e-13	3.52476e-09	37301	980.931	873.833	18719.3	453.881	573.067
ITM2B	1.69337	5	4.995e-09	0.000119775	13916.3	762.901	630.396	18546.3	924.308	1067.49
LOC100037664	-2.90535	2	0	0	1648	158.255	138.139	525.333	43.0386	47.5464
LOC100037665	-2.4598	2	0	0	6055	226.634	194.768	2008	68.8035	79.1807
LOC100037666	-2.27408	2	0	0	6580.33	409.089	348.606	2133	132.751	153.295
LOC100037667	-3.5024	2	1.9828e-10	4.75456e-06	6937	669.018	540.661	1459	130.383	154.369
LOC100101231	-2.5448	2	0	0	128452	1175.31	1015.12	37530.3	322.412	398.9
LOC101102861	-5.67258	2	0	0	11824	269.403	235.303	1833.33	37.0227	41.4807
LOC101103097	-1.67599	2	2.55784e-08	0.000613345	10727.7	869.692	772.626	4496.33	370.474	460.996
LOC101103238	-1.62967	2	2.90525e-07	0.0069665	24290	703.451	591.444	10418	305.567	362.922
LOC101103639	-2.52709	2	0	0	8737.67	829.8	702.678	2503	239.176	278.058
LOC101104079	-2.04354	2	1.36498e-09	3.27308e-05	4023.67	259.244	224.049	1503	96.4669	109.638
LOC101104567	13.8456	5	0	0	4017	50.798	46.0262	40803.7	515.436	637.263
LOC101104661	-2.75318	2	2.59899e-11	6.23211e-07	9774.33	423.328	371.585	2944.67	117.185	134.966
LOC101104961	-2.31568	2	0	0	4587.67	290.554	253.518	1724	95.9727	109.479
LOC101105484	-2.14899	2	0	0	4968.33	286.737	250.204	1771.67	102.554	116.429
LOC101106384	-1.4735	2	0	0	9657.33	1174.05	1050.17	5071.67	620.444	712.704
LOC101108131	-3.4529	2	0	0	10612	212.876	184.442	2543	47.7847	53.4166
LOC101110467	-1.6894	2	9.09071e-11	2.17986e-06	9335	278.06	244.793	5075	126.076	144.9
LOC101115640	-1.91514	2	0	0	8653.67	233.585	203.596	4164.33	93.6623	106.309
LOC101122294	3.13636	5	1.21101e-126	2.90389e-122	12682	232.863	202.135	33231.7	501.681	633.97
LOC443512	-1.98689	2	1.00314e-08	0.000240543	24913.3	248.159	214.243	10007.7	94.6523	107.828
LOC780524	-2.41932	2	7.8757e-12	1.88851e-07	5630	314.859	270.115	1760.67	98.5517	111.649
MMP14	-5.69869	2	0	0	6396.33	130.801	116.647	920	17.9254	20.4692
MMP2	-1.46955	2	1.37398e-10	3.29466e-06	21667.7	550.533	460.859	10784.3	264.236	313.605
MRCL3	-1.60826	2	5.1563e-11	1.23643e-06	6524.67	374.94	326.533	3178.67	177.263	203.035
ND2	2.05074	5	2.72749e-25	6.54024e-21	27680	697.552	591.285	40323.7	1019.9	1212.57
ND4	1.56446	5	1.03394e-09	2.47927e-05	105546	2282.1	2327.46	202087	4399.5	3641.22
P4HB	-1.97169	2	0	0	12365	267.017	234.395	5216	104.477	118.88
PDIA3	-1.44422	2	5.29798e-13	1.2704e-08	10299.7	357.444	310.309	5376.33	185.273	214.862
PLSCR4	-5.86011	2	2.36361e-08	0.000566769	9002.67	120.107	106.168	1265.33	15.8364	18.1171
PTN	-16.1545	2	0	0	3692	121.037	107.154	212.667	5.58174	6.63306
RARRES1	5.36391	5	6.25438e-146	1.49974e-141	3739	166.564	146.458	15921.3	683.909	785.588
RPL10	-2.16693	2	2.22045e-15	5.32441e-11	4144.33	272.667	238.92	1471.67	97.4696	110.258
RPL13A	-2.07274	2	0	0	4021.33	218.668	190.663	1552.67	80.665	91.9859
RPL19	-3.00774	2	2.05937e-07	0.00493817	3571.33	207.961	181.155	976.333	54.1149	60.2298
RPL22L1	-3.4026	2	2.36162e-07	0.00566292	4632	197.014	173.884	1089.33	45.9823	51.1033
RPL23A	-1.65588	2	3.59712e-13	8.62554e-09	5645.33	595.001	487.061	2379	252.176	294.14
RPL24	-2.29599	2	0	0	7983	715.76	584.25	2522.33	218.351	254.466
RPL30	-2.92259	2	4.17444e-14	1.00099e-09	2396.33	220.822	193.874	798	58.3485	66.3363
RPL9	-2.02749	2	1.3054e-12	3.13022e-08	6533.67	227.201	199.484	2548.33	86.781	98.3894
RPLP0	-1.69205	2	1.07522e-10	2.57827e-06	17351	797.741	674.524	7078.33	326.33	398.644
RPS18	-2.97069	2	6.28378e-08	0.00150679	3601.33	262.599	228.874	1199.67	67.0475	77.044
RPS20	-3.17026	2	1.31006e-14	3.1414e-10	2662	248.222	219.514	666.667	62.1751	69.2418
RPS28	-3.63157	2	7.77112e-12	1.86344e-07	877.333	134.749	119.122	191.333	29.2807	32.8018
RPS3	-2.41919	2	9.10383e-15	2.18301e-10	4730.33	288.281	253.144	1506.67	91.9411	104.64
RPS5	-2.59811	2	4.55701e-09	0.000109272	3021.67	193.616	168.703	1000	57.9213	64.933
RPS8	-2.56855	2	0	0	3895.33	238.03	207.163	1253.33	70.7579	80.6535
S100A4	-2.31492	2	5.68857e-07	0.0136406	5535	491.322	419.827	1948.67	158.635	181.357
SEPP1	-383.622	2	0	0	6752.67	156.848	139.574	28	0.314916	0.363833
SQSTM1	-1.62008	2	3.65206e-07	0.00875728	18307.7	408.204	348.931	9586.33	187.017	215.379
SRSF3	-1.82582	2	2.36238e-07	0.00566476	6773	272.299	237.301	4065	112.184	129.97
TGFBI	2.41206	5	1.5576e-22	3.73497e-18	29194.7	564.369	466.851	52409.3	986.375	1126.07
TM4SF1	-2.77688	2	4.21885e-15	1.01164e-10	9641.67	301.694	266.562	2773.67	84.5458	95.9933
TMSB10	-2.0949	2	0	0	2387.67	206.06	178.854	858	74.8128	85.3755
VWA5A	-1.38778	2	0	0	70008.3	952.213	840.401	37766.7	483.165	605.573

## Sheet: Sheet4
Additional file 1D: Comparative transcriptional profiling of highly permissive/scrapie versus poorly permissive/mock microglia
Feature ID	Fold Change (normalized values)	Cluster	Baggerley's test: normalized values - P-value	Bonferroni correction: normalized values - P-value	Prion-resistant: Total gene reads	Prion-resistant RPKM	Prion-resistant: Normalized expression values	Prion-permissive: Total gene reads	Prion-permissive: RPKM	Prion-permissive: Normalized expression values
APLP2	-1.9272	1	0	0	76951.7	952.622	927.939	35758.7	445.509	481.496
ATP5A1	-1.72764	1	2.56052e-09	6.13986e-05	7723.33	174.942	164.814	4016.33	92.9149	95.398
CCNG1	2.42811	2	1.52922e-06	0.0366693	10195.7	216.531	204.691	20927.3	456.216	497.014
CRLS1	1.31648	2	3.48199e-07	0.00834947	69287	1319.25	1260.59	76845.3	1565.53	1659.53
CTSB	-2.34423	1	3.29958e-13	7.91207e-09	21242	482.161	454.264	8037.67	183.229	193.779
CTSL1	-5.45927	1	1.90878e-11	4.57707e-07	3294.33	125.086	119.963	531.333	21.0155	21.9741
DCN	-3.59874	1	2.22045e-15	5.32441e-11	7301.33	266.022	254.879	1864.33	68.5035	70.8246
DPT	-2.77754	1	2.28262e-13	5.47349e-09	12161.7	298.213	286.632	3911	101.621	103.196
FABP5	-3.91995	1	0	0	2145	125.069	119.865	537.667	29.338	30.5782
GPNMB	-3.3374	1	0	0	22984.7	363.135	344.923	6352	100.304	103.351
ITM2B	1.83285	2	1.42169e-07	0.00340907	13745	738.847	707.362	23566	1250.18	1296.48
LGMN	-3.29356	1	4.04923e-11	9.70964e-07	7972	141.737	133.798	2245.33	39.4576	40.624
LOC100101231	-3.14635	5	0	0	132756	1188.6	1121.57	40703	351.92	356.467
LOC101102861	-5.91657	1	2.23865e-12	5.36807e-08	11291.7	252.148	240.172	1783	39.3489	40.5931
LOC101103238	-1.94978	1	4.44089e-16	1.06488e-11	23720.3	671.186	626.631	10374	298.62	321.385
LOC101104567	5.65798	2	2.62492e-37	6.2943e-33	5982.67	74.6162	71.9739	31282	391.236	407.227
LOC101108131	-3.47982	1	2.29874e-11	5.51215e-07	12041.3	236.929	224.689	3270.67	63.4993	64.5689
LOC101110467	-1.64983	1	0	0	9799.33	275.036	265.323	5314	150.459	160.819
LOC101116132	-1.18849	1	2.27662e-07	0.00545911	12977	725.053	686.465	9382.33	532.646	577.592
LOC443512	-2.49226	1	1.91402e-13	4.58964e-09	27385.7	266.749	255.135	10464.7	100.34	102.371
MMP14	-5.11318	1	8.21565e-15	1.97003e-10	6809	133.756	129.408	1248.33	24.3359	25.3087
MRCL3	-1.27171	1	3.15131e-07	0.00755653	6314.33	354.469	340.81	4565.67	258.469	267.994
ND5	2.04134	2	8.97598e-09	0.000215235	33555.7	595.348	555.589	56492.7	1023.61	1134.14
NREP	-2.11677	1	2.04281e-14	4.89845e-10	9891.67	179.16	170.745	4354	77.8524	80.6631
P4HB	-1.81192	1	0	0	12485.3	259.771	246.867	6369.33	130.849	136.246
PDIA3	-1.3318	1	1.70097e-09	4.07875e-05	10643	358.324	340.867	7170.33	244.641	255.944
PLSCR4	-7.90747	1	0	0	8545.33	112.024	108.751	977	13.0009	13.7529
PSAT1	5.49998	2	2.86292e-21	6.865e-17	3852.67	82.1893	80.618	18581.7	406.276	443.397
PTN	-17.9933	1	0	0	3771.67	117.917	113.887	209.333	5.81536	6.32941
RARRES1	6.4115	2	4.83432e-305	1.15922e-300	3656	158.422	149.572	20606.3	921.205	958.978
RPL22L1	-2.5549	1	6.63293e-07	0.0159051	4118	172.105	163.556	1464.33	62.1731	64.0166
RPS20	-1.5669	1	2.0793e-06	0.0498594	2539.33	233.136	218.994	1415.33	132.932	139.762
SEPP1	-382.901	1	0	0	6221	143.68	137.379	21	0.317325	0.358785
SERPINH1	-2.31635	1	8.87245e-07	0.0212752	10518.3	249.15	238.445	4314	101.331	102.94
SQSTM1	-1.64816	1	1.3579e-10	3.2561e-06	20442	444.479	420.628	11207.3	245.122	255.21
TGFBI	1.90531	2	1.01796e-09	2.44096e-05	32391.3	612.274	570.343	54929.7	1047.16	1086.68
TM4SF1	-2.26886	1	0	0	8260.67	253.922	243.992	3300	103.799	107.539
TXNDC5	-2.14079	1	3.41616e-08	0.000819161	10405	154.471	146.136	4491	66.5778	68.2627
