# Supplementary material for: Transcriptomic Determinants of Scrapie Prion Propagation in Cultured Ovine Microglia
Source: PLoS One. 2016 Jan 25;11(1):e0147727. doi: 10.1371/journal.pone.0147727 (PMC4726464; doi:10.1371/journal.pone.0147727)
Supplement: S2 File — (XLSX) [file pone.0147727.s004.xlsx]

## Sheet: Sheet2
GSEA pathways in highly permissive VS poorly permissive ovine microglia after mock-inoculation
Category	Description	Size	Test statistic	Lower tail	Upper tail
55114	oxidation-reduction process (GO_REF:0000038 [IEA] UniProtKB-KW:KW-0560)	424	-17.1101	0	1
6412	translation (GO_REF:0000002 [IEA] InterPro:IPR000039|InterPro:IPR021132)	109	-42.079	0	1
6457	protein folding (GO_REF:0000002 [IEA] InterPro:IPR002194|InterPro:IPR012722)	88	-16.9172	0.0002	0.9998
30335	positive regulation of cell migration (GO_REF:0000024 [ISS] UniProtKB:Q8N4T4)	76	-16.3188	0.0003	0.9997
7059	chromosome segregation (GO_REF:0000019 [IEA] Ensembl:ENSP00000362702)	34	-17.8086	0.0004	0.9996
6508	proteolysis (GO_REF:0000003 [IEA] EC:3.4.19.9)	372	-13.713	0.0006	0.9994
71285	cellular response to lithium ion (GO_REF:0000019 [IEA] Ensembl:ENSMUSP00000020974)	11	-20.2306	0.0009	0.9991
6414	translational elongation (GO_REF:0000002 [IEA] InterPro:IPR001813|InterPro:IPR027534)	13	-19.4242	0.0013	0.9987
70830	tight junction assembly (GO_REF:0000019 [IEA] Ensembl:ENSP00000345731)	13	-18.1835	0.0015	0.9985
7067	mitosis (GO_REF:0000019 [IEA] Ensembl:ENSP00000297596)	97	-13.8772	0.0016	0.9984
6270	DNA replication initiation (GO_REF:0000002 [IEA] InterPro:IPR003874)	12	-16.9102	0.0016	0.9984
60766	negative regulation of androgen receptor signaling pathway (GO_REF:0000019 [IEA] Ensembl:ENSP00000362649)	12	-17.9763	0.0018	0.9982
45454	cell redox homeostasis (GO_REF:0000002 [IEA] InterPro:IPR004099)	50	-13.4792	0.002	0.998
1829	trophectodermal cell differentiation (GO_REF:0000019 [IEA] Ensembl:ENSMUSP00000064680)	15	-15.4817	0.0022	0.9978
90102	cochlea development (GO_REF:0000019 [IEA] Ensembl:ENSMUSP00000077492)	10	-16.9598	0.0025	0.9975
43542	endothelial cell migration (GO_REF:0000019 [IEA] Ensembl:ENSP00000262848)	12	-15.8678	0.0026	0.9974
6364	rRNA processing (GO_REF:0000002 [IEA] InterPro:IPR002730|InterPro:IPR016848)	42	-14.2268	0.0028	0.9972
22408	negative regulation of cell-cell adhesion (GO_REF:0000019 [IEA] Ensembl:ENSP00000354040)	10	-16.8262	0.0031	0.9969
71353	cellular response to interleukin-4 (GO_REF:0000019 [IEA] Ensembl:ENSP00000340347)	11	-15.3601	0.0038	0.9962
32968	positive regulation of transcription elongation from RNA polymerase II promoter (GO_REF:0000019 [IEA] Ensembl:ENSP00000221265)	10	-15.5212	0.0044	0.9956
3382	epithelial cell morphogenesis (GO_REF:0000019 [IEA] Ensembl:ENSMUSP00000128056)	10	-15.6154	0.0045	0.9955
51301	cell division (GO_REF:0000037 [IEA] UniProtKB-KW:KW-0132)	44	-12.6405	0.0046	0.9954
71560	cellular response to transforming growth factor beta stimulus (GO_REF:0000019 [IEA] Ensembl:ENSP00000457230)	21	-13.6831	0.0046	0.9954
910	cytokinesis (GO_REF:0000002 [IEA] InterPro:IPR026106)	33	-12.6904	0.0058	0.9942
7588	excretion (GO_REF:0000019 [IEA] Ensembl:ENSMUSP00000105539)	13	-12.7835	0.0064	0.9936
19882	antigen processing and presentation (GO_REF:0000002 [IEA] InterPro:IPR001039|InterPro:IPR011161)	10	-12.7016	0.0074	0.9926
7076	mitotic chromosome condensation (GO_REF:0000002 [IEA] InterPro:IPR027120)	11	-13.4107	0.0076	0.9924
1824	blastocyst development (GO_REF:0000019 [IEA] Ensembl:ENSMUSP00000027931)	17	-12.2568	0.0079	0.9921
30511	positive regulation of transforming growth factor beta receptor signaling pathway (GO_REF:0000019 [IEA] Ensembl:ENSMUSP00000073974)	19	-11.5591	0.0086	0.9914
72659	protein localization to plasma membrane (GO_REF:0000019 [IEA] Ensembl:ENSP00000376523)	24	-11.4245	0.009	0.991
6310	DNA recombination (GO_REF:0000037 [IEA] UniProtKB-KW:KW-0233)	29	-11.2012	0.0092	0.9908
8380	RNA splicing (GO_REF:0000037 [IEA] UniProtKB-KW:KW-0508)	73	-10.3001	0.0094	0.9906
6357	regulation of transcription from RNA polymerase II promoter (GO_REF:0000019 [IEA] Ensembl:ENSMUSP00000097101)	117	11.2126	0.9902	0.0098
51491	positive regulation of filopodium assembly (GO_REF:0000019 [IEA] Ensembl:ENSP00000341911)	14	11.929	0.9903	0.0097
86010	membrane depolarization involved in regulation of action potential (GO_REF:0000033 [IBA] PANTHER:PTN000004140)	25	11.3856	0.9908	0.0092
30177	positive regulation of Wnt receptor signaling pathway (GO_REF:0000019 [IEA] Ensembl:ENSP00000353007)	13	11.3725	0.9909	0.0091
7219	Notch signaling pathway (GO_REF:0000019 [IEA] Ensembl:ENSP00000292599)	39	11.23	0.991	0.009
6470	protein dephosphorylation (GO_REF:0000019 [IEA] Ensembl:ENSMUSP00000039109)	52	11.8206	0.9916	0.0084
31290	retinal ganglion cell axon guidance (GO_REF:0000019 [IEA] Ensembl:ENSMUSP00000029948)	14	12.3737	0.992	0.008
51928	positive regulation of calcium ion transport (GO_REF:0000019 [IEA] Ensembl:ENSP00000328216)	13	12.8596	0.9932	0.0068
2076	osteoblast development (GO_REF:0000019 [IEA] Ensembl:ENSMUSP00000102770)	16	12.2436	0.9933	0.0067
50769	positive regulation of neurogenesis (GO_REF:0000024 [ISS] UniProtKB:P42866)	15	12.2007	0.9934	0.0066
21766	hippocampus development (GO_REF:0000019 [IEA] Ensembl:ENSMUSP00000019911)	29	12.9907	0.9939	0.0061
1841	neural tube formation (GO_REF:0000019 [IEA] Ensembl:ENSMUSP00000078240)	11	13.4332	0.9941	0.0059
50919	negative chemotaxis (GO_REF:0000019 [IEA] Ensembl:ENSMUSP00000029964)	10	14.6643	0.9946	0.0054
2088	lens development in camera-type eye (GO_REF:0000019 [IEA] Ensembl:ENSMUSP00000087870)	16	12.8943	0.9947	0.0053
7188	adenylate cyclase-modulating G-protein coupled receptor signaling pathway (GO_REF:0000033 [IBA] PANTHER:PTN000152007)	20	13.0421	0.9949	0.0051
48013	ephrin receptor signaling pathway (GO_REF:0000019 [IEA] Ensembl:ENSP00000332118)	31	14.1637	0.9951	0.0049
42733	embryonic digit morphogenesis (GO_REF:0000019 [IEA] Ensembl:ENSMUSP00000019911)	46	13.2136	0.9952	0.0048
16525	negative regulation of angiogenesis (GO_REF:0000024 [ISS] UniProtKB:Q8IWU6)	41	13.4344	0.9958	0.0042
9948	anterior/posterior axis specification (GO_REF:0000019 [IEA] Ensembl:ENSMUSP00000048607)	14	13.4063	0.9958	0.0042
35058	nonmotile primary cilium assembly (GO_REF:0000002 [IEA] InterPro:IPR028796)	10	15.8404	0.9965	0.0035
9791	post-embryonic development (GO_REF:0000019 [IEA] Ensembl:ENSMUSP00000073541)	68	15.2496	0.9974	0.0026
16358	dendrite development (GO_REF:0000019 [IEA] Ensembl:ENSMUSP00000019911)	29	15.7299	0.9976	0.0024
7517	muscle organ development (GO_REF:0000019 [IEA] Ensembl:ENSMUSP00000080842)	25	15.1003	0.9976	0.0024
50730	regulation of peptidyl-tyrosine phosphorylation (GO_REF:0000019 [IEA] Ensembl:ENSMUSP00000029964)	10	15.8332	0.9979	0.0021
42384	cilium assembly (GO_REF:0000019 [IEA] Ensembl:ENSP00000424757)	68	16.7143	0.9981	0.0019
1525	angiogenesis (GO_REF:0000019 [IEA] Ensembl:ENSMUSP00000071798)	106	15.9741	0.9985	0.0015
34389	lipid particle organization (GO_REF:0000019 [IEA] Ensembl:ENSP00000261942)	10	28.0561	0.9988	0.0012

## Sheet: Sheet3
GSEA pathways in highly permissive VS poorly permissive ovine microglia after scrapie inoculation
Category	Description	Size	Test statistic	Lower tail	Upper tail
6508	proteolysis (GO_REF:0000003 [IEA] EC:3.4.19.9)	372	-17.1577	0	1
30501	positive regulation of bone mineralization (GO_REF:0000019 [IEA] Ensembl:ENSP00000401907)	28	-19.8044	0	1
30335	positive regulation of cell migration (GO_REF:0000024 [ISS] UniProtKB:Q8N4T4)	76	-21.8761	0	1
7067	mitosis (GO_REF:0000019 [IEA] Ensembl:ENSP00000297596)	97	-22.4604	0.0001	0.9999
7059	chromosome segregation (GO_REF:0000019 [IEA] Ensembl:ENSP00000362702)	34	-21.7366	0.0002	0.9998
90090	negative regulation of canonical Wnt receptor signaling pathway (GO_REF:0000019 [IEA] Ensembl:ENSMUSP00000019911)	71	-15.7356	0.0004	0.9996
70830	tight junction assembly (GO_REF:0000019 [IEA] Ensembl:ENSP00000345731)	13	-18.3619	0.0008	0.9992
70555	response to interleukin-1 (GO_REF:0000019 [IEA] Ensembl:ENSP00000264606)	11	-18.7662	0.001	0.999
34612	response to tumor necrosis factor (GO_REF:0000019 [IEA] Ensembl:ENSMUSP00000015481)	12	-17.7598	0.0013	0.9987
32956	regulation of actin cytoskeleton organization (GO_REF:0000019 [IEA] Ensembl:ENSP00000270747)	20	-17.2417	0.0013	0.9987
7076	mitotic chromosome condensation (GO_REF:0000002 [IEA] InterPro:IPR027120)	11	-18.4568	0.0014	0.9986
6281	DNA repair (GO_REF:0000037 [IEA] UniProtKB-KW:KW-0234)	94	-14.2194	0.0015	0.9985
71285	cellular response to lithium ion (GO_REF:0000019 [IEA] Ensembl:ENSMUSP00000020974)	11	-19.3928	0.0016	0.9984
7250	activation of NF-kappaB-inducing kinase activity (GO_REF:0000019 [IEA] Ensembl:ENSMUSP00000086409)	11	-17.9515	0.0028	0.9972
281	cytokinesis after mitosis (GO_REF:0000019 [IEA] Ensembl:ENSP00000289359)	18	-14.1425	0.0036	0.9964
30324	lung development (GO_REF:0000019 [IEA] Ensembl:ENSMUSP00000039109)	50	-13.2676	0.0037	0.9963
10800	positive regulation of peptidyl-threonine phosphorylation (GO_REF:0000019 [IEA] Ensembl:ENSMUSP00000099794)	14	-14.7166	0.0038	0.9962
10718	positive regulation of epithelial to mesenchymal transition (GO_REF:0000019 [IEA] Ensembl:ENSP00000302625)	19	-14.4127	0.0039	0.9961
6270	DNA replication initiation (GO_REF:0000002 [IEA] InterPro:IPR003874)	12	-15.5962	0.0039	0.9961
7157	heterophilic cell-cell adhesion (GO_REF:0000024 [ISS] UniProtKB:O88917-2)	17	-13.9008	0.0043	0.9957
90102	cochlea development (GO_REF:0000019 [IEA] Ensembl:ENSMUSP00000077492)	10	-13.4579	0.0046	0.9954
6412	translation (GO_REF:0000002 [IEA] InterPro:IPR000039|InterPro:IPR021132)	109	-12.6216	0.0048	0.9952
22408	negative regulation of cell-cell adhesion (GO_REF:0000019 [IEA] Ensembl:ENSP00000354040)	10	-13.3994	0.0049	0.9951
14068	positive regulation of phosphatidylinositol 3-kinase cascade (GO_REF:0000019 [IEA] Ensembl:ENSP00000222390)	33	-12.7	0.0049	0.9951
60766	negative regulation of androgen receptor signaling pathway (GO_REF:0000019 [IEA] Ensembl:ENSP00000362649)	12	-13.9031	0.0052	0.9948
32508	DNA duplex unwinding (GO_REF:0000019 [IEA] Ensembl:ENSP00000350249)	29	-12.9372	0.0057	0.9943
6260	DNA replication (GO_REF:0000002 [IEA] InterPro:IPR018574)	62	-12.3546	0.0057	0.9943
71560	cellular response to transforming growth factor beta stimulus (GO_REF:0000019 [IEA] Ensembl:ENSP00000457230)	21	-12.6096	0.0062	0.9938
1816	cytokine production (GO_REF:0000019 [IEA] Ensembl:ENSP00000377192)	18	-11.4739	0.0063	0.9937
3382	epithelial cell morphogenesis (GO_REF:0000019 [IEA] Ensembl:ENSMUSP00000128056)	10	-13.3184	0.0066	0.9934
32467	positive regulation of cytokinesis (GO_REF:0000019 [IEA] Ensembl:ENSP00000306124)	14	-12.7225	0.0073	0.9927
6954	inflammatory response (GO_REF:0000019 [IEA] Ensembl:ENSP00000371419)	107	-11.6882	0.0079	0.9921
51301	cell division (GO_REF:0000037 [IEA] UniProtKB-KW:KW-0132)	44	-11.682	0.0083	0.9917
6200	ATP catabolic process (GO_REF:0000002 [IEA] InterPro:IPR002464)	210	-11.5355	0.0099	0.9901
9409	response to cold (GO_REF:0000019 [IEA] Ensembl:ENSMUSP00000099823)	13	8.64465	0.9903	0.0097
9887	organ morphogenesis (GO_REF:0000019 [IEA] Ensembl:ENSP00000268766)	28	8.26858	0.9911	0.0089
2088	lens development in camera-type eye (GO_REF:0000019 [IEA] Ensembl:ENSMUSP00000087870)	16	9.05042	0.9912	0.0088
42733	embryonic digit morphogenesis (GO_REF:0000019 [IEA] Ensembl:ENSMUSP00000019911)	46	8.11066	0.992	0.008
48013	ephrin receptor signaling pathway (GO_REF:0000019 [IEA] Ensembl:ENSP00000332118)	31	8.7175	0.9922	0.0078
42384	cilium assembly (GO_REF:0000019 [IEA] Ensembl:ENSP00000424757)	68	7.91319	0.9932	0.0068
21766	hippocampus development (GO_REF:0000019 [IEA] Ensembl:ENSMUSP00000019911)	29	8.9479	0.9946	0.0054
6094	gluconeogenesis (GO_REF:0000019 [IEA] Ensembl:ENSMUSP00000105234)	14	10.272	0.9946	0.0054
16358	dendrite development (GO_REF:0000019 [IEA] Ensembl:ENSMUSP00000019911)	29	9.44116	0.9947	0.0053
43491	protein kinase B signaling cascade (GO_REF:0000019 [IEA] Ensembl:ENSMUSP00000033182)	23	9.67209	0.9948	0.0052
70059	intrinsic apoptotic signaling pathway in response to endoplasmic reticulum stress (GO_REF:0000019 [IEA] Ensembl:ENSMUSP00000041104)	18	11.9095	0.9972	0.0028
35914	skeletal muscle cell differentiation (GO_REF:0000019 [IEA] Ensembl:ENSMUSP00000027941)	41	11.8082	0.9992	0.0008

## Sheet: Sheet4
GSEA pathways in highly permissive/mock VS poorly permissive/scrapie ovine microglia comparison
Category	Description	Size	Test statistic	Lower tail	Upper tail
50919	negative chemotaxis (GO_REF:0000019 [IEA] Ensembl:ENSMUSP00000029964)	10	-41.3508	0	1
50730	regulation of peptidyl-tyrosine phosphorylation (GO_REF:0000019 [IEA] Ensembl:ENSMUSP00000029964)	10	-42.2821	0.0002	0.9998
48013	ephrin receptor signaling pathway (GO_REF:0000019 [IEA] Ensembl:ENSP00000332118)	31	-28.7867	0.0003	0.9997
31290	retinal ganglion cell axon guidance (GO_REF:0000019 [IEA] Ensembl:ENSMUSP00000029948)	14	-34.9115	0.0004	0.9996
7517	muscle organ development (GO_REF:0000019 [IEA] Ensembl:ENSMUSP00000080842)	25	-20.6294	0.0015	0.9985
43525	positive regulation of neuron apoptotic process (GO_REF:0000019 [IEA] Ensembl:ENSMUSP00000105234)	25	-19.3885	0.0032	0.9968
7420	brain development (GO_REF:0000033 [IBA] PANTHER:PTN000139394)	69	-15.6565	0.004	0.996
42733	embryonic digit morphogenesis (GO_REF:0000019 [IEA] Ensembl:ENSMUSP00000019911)	46	-15.939	0.0042	0.9958
42384	cilium assembly (GO_REF:0000019 [IEA] Ensembl:ENSP00000424757)	68	-16.5376	0.0042	0.9958
18108	peptidyl-tyrosine phosphorylation (GO_REF:0000019 [IEA] Ensembl:ENSP00000264972)	108	-14.9954	0.0042	0.9958
122	negative regulation of transcription from RNA polymerase II promoter (GO_REF:0000019 [IEA] Ensembl:ENSMUSP00000074236)	376	-13.9676	0.0054	0.9946
16358	dendrite development (GO_REF:0000019 [IEA] Ensembl:ENSMUSP00000019911)	29	-14.488	0.0055	0.9945
6470	protein dephosphorylation (GO_REF:0000019 [IEA] Ensembl:ENSMUSP00000039109)	52	-15.3713	0.0058	0.9942
51491	positive regulation of filopodium assembly (GO_REF:0000019 [IEA] Ensembl:ENSP00000341911)	14	-15.485	0.0058	0.9942
35058	nonmotile primary cilium assembly (GO_REF:0000002 [IEA] InterPro:IPR028796)	10	-15.8221	0.006	0.994
2027	regulation of heart rate (GO_REF:0000019 [IEA] Ensembl:ENSP00000390600)	14	-14.8852	0.0065	0.9935
2088	lens development in camera-type eye (GO_REF:0000019 [IEA] Ensembl:ENSMUSP00000087870)	16	-14.7643	0.007	0.993
18105	peptidyl-serine phosphorylation (GO_REF:0000019 [IEA] Ensembl:ENSP00000298910)	55	-14.3717	0.0071	0.9929
50821	protein stabilization (GO_REF:0000019 [IEA] Ensembl:ENSP00000334785)	55	-14.4096	0.0073	0.9927
46326	positive regulation of glucose import (GO_REF:0000019 [IEA] Ensembl:ENSMUSP00000103884)	13	-15.1149	0.0076	0.9924
16567	protein ubiquitination (GO_REF:0000019 [IEA] Ensembl:ENSMUSP00000133215)	175	-13.11	0.0084	0.9916
7163	establishment or maintenance of cell polarity (GO_REF:0000019 [IEA] Ensembl:ENSMUSP00000033030)	12	-13.1811	0.0094	0.9906
35176	social behavior (GO_REF:0000019 [IEA] Ensembl:ENSP00000299432)	17	-13.8148	0.0094	0.9906
21766	hippocampus development (GO_REF:0000019 [IEA] Ensembl:ENSMUSP00000019911)	29	-13.5183	0.0095	0.9905
48596	embryonic camera-type eye morphogenesis (GO_REF:0000019 [IEA] Ensembl:ENSMUSP00000087870)	14	-13.564	0.0097	0.9903
6357	regulation of transcription from RNA polymerase II promoter (GO_REF:0000019 [IEA] Ensembl:ENSMUSP00000097101)	117	-12.5892	0.0098	0.9902
7519	skeletal muscle tissue development (GO_REF:0000019 [IEA] Ensembl:ENSMUSP00000043587)	27	-12.9712	0.0099	0.9901
22408	negative regulation of cell-cell adhesion (GO_REF:0000019 [IEA] Ensembl:ENSP00000354040)	10	11.9886	0.9902	0.0098
281	cytokinesis after mitosis (GO_REF:0000019 [IEA] Ensembl:ENSP00000289359)	18	11.784	0.9902	0.0098
51276	chromosome organization (GO_REF:0000019 [IEA] Ensembl:ENSP00000297596)	16	12.3501	0.9903	0.0097
6879	cellular iron ion homeostasis (GO_REF:0000037 [IEA] UniProtKB-KW:KW-0409)	24	11.4685	0.9909	0.0091
6898	receptor-mediated endocytosis (GO_REF:0000002 [IEA] InterPro:IPR001190)	56	11.6294	0.991	0.009
7076	mitotic chromosome condensation (GO_REF:0000002 [IEA] InterPro:IPR027120)	11	12.9566	0.9917	0.0083
45766	positive regulation of angiogenesis (GO_REF:0000019 [IEA] Ensembl:ENSMUSP00000019938)	57	11.6237	0.992	0.008
6281	DNA repair (GO_REF:0000037 [IEA] UniProtKB-KW:KW-0234)	94	11.7346	0.9923	0.0077
7093	mitotic cell cycle checkpoint (GO_REF:0000019 [IEA] Ensembl:ENSP00000200135)	20	12.4353	0.9923	0.0077
71285	cellular response to lithium ion (GO_REF:0000019 [IEA] Ensembl:ENSMUSP00000020974)	11	13.4598	0.9931	0.0069
71560	cellular response to transforming growth factor beta stimulus (GO_REF:0000019 [IEA] Ensembl:ENSP00000457230)	21	12.8366	0.9932	0.0068
32467	positive regulation of cytokinesis (GO_REF:0000019 [IEA] Ensembl:ENSP00000306124)	14	12.8838	0.9936	0.0064
8380	RNA splicing (GO_REF:0000037 [IEA] UniProtKB-KW:KW-0508)	73	11.8741	0.9938	0.0062
30324	lung development (GO_REF:0000019 [IEA] Ensembl:ENSMUSP00000039109)	50	12.3782	0.9939	0.0061
45454	cell redox homeostasis (GO_REF:0000002 [IEA] InterPro:IPR004099)	50	12.5833	0.9943	0.0057
90090	negative regulation of canonical Wnt receptor signaling pathway (GO_REF:0000019 [IEA] Ensembl:ENSMUSP00000019911)	71	11.817	0.9944	0.0056
72593	reactive oxygen species metabolic process (GO_REF:0000019 [IEA] Ensembl:ENSMUSP00000097060)	19	13.5053	0.9955	0.0045
51301	cell division (GO_REF:0000037 [IEA] UniProtKB-KW:KW-0132)	44	12.7752	0.9955	0.0045
6270	DNA replication initiation (GO_REF:0000002 [IEA] InterPro:IPR003874)	12	15.2737	0.9957	0.0043
34612	response to tumor necrosis factor (GO_REF:0000019 [IEA] Ensembl:ENSMUSP00000015481)	12	15.5244	0.9958	0.0042
7157	heterophilic cell-cell adhesion (GO_REF:0000024 [ISS] UniProtKB:O88917-2)	17	14.4628	0.9958	0.0042
70830	tight junction assembly (GO_REF:0000019 [IEA] Ensembl:ENSP00000345731)	13	15.0955	0.9958	0.0042
413	protein peptidyl-prolyl isomerization (GO_REF:0000033 [IBA] PANTHER:PTN000054102)	34	13.5701	0.9958	0.0042
15986	ATP synthesis coupled proton transport (GO_REF:0000002 [IEA] InterPro:IPR000131)	12	15.1376	0.9961	0.0039
7250	activation of NF-kappaB-inducing kinase activity (GO_REF:0000019 [IEA] Ensembl:ENSMUSP00000086409)	11	16.298	0.9966	0.0034
70301	cellular response to hydrogen peroxide (GO_REF:0000019 [IEA] Ensembl:ENSP00000347134)	16	15.5593	0.9967	0.0033
910	cytokinesis (GO_REF:0000002 [IEA] InterPro:IPR026106)	33	13.982	0.997	0.003
60766	negative regulation of androgen receptor signaling pathway (GO_REF:0000019 [IEA] Ensembl:ENSP00000362649)	12	15.2057	0.9971	0.0029
32956	regulation of actin cytoskeleton organization (GO_REF:0000019 [IEA] Ensembl:ENSP00000270747)	20	16.0158	0.9978	0.0022
10800	positive regulation of peptidyl-threonine phosphorylation (GO_REF:0000019 [IEA] Ensembl:ENSMUSP00000099794)	14	17.2371	0.998	0.002
51603	proteolysis involved in cellular protein catabolic process (GO_REF:0000019 [IEA] Ensembl:ENSP00000265986)	16	17.0104	0.9982	0.0018
30501	positive regulation of bone mineralization (GO_REF:0000019 [IEA] Ensembl:ENSP00000401907)	28	16.5049	0.9984	0.0016
6364	rRNA processing (GO_REF:0000002 [IEA] InterPro:IPR002730|InterPro:IPR016848)	42	15.2282	0.9984	0.0016
7067	mitosis (GO_REF:0000019 [IEA] Ensembl:ENSP00000297596)	97	16.009	0.9993	0.0007
70555	response to interleukin-1 (GO_REF:0000019 [IEA] Ensembl:ENSP00000264606)	11	21.2549	0.9993	0.0007
6457	protein folding (GO_REF:0000002 [IEA] InterPro:IPR002194|InterPro:IPR012722)	88	15.7449	0.9994	0.0006
30335	positive regulation of cell migration (GO_REF:0000024 [ISS] UniProtKB:Q8N4T4)	76	19.9508	0.9999	0.0001
55114	oxidation-reduction process (GO_REF:0000038 [IEA] UniProtKB-KW:KW-0560)	424	17.8502	1	0
6508	proteolysis (GO_REF:0000003 [IEA] EC:3.4.19.9)	372	19.1452	1	0
6412	translation (GO_REF:0000002 [IEA] InterPro:IPR000039|InterPro:IPR021132)	109	37.8378	1	0
7059	chromosome segregation (GO_REF:0000019 [IEA] Ensembl:ENSP00000362702)	34	22.7692	1	0

## Sheet: Sheet5
GSEA pathways in highly permissive/scrapie VS poorly permissive/mock ovine microglia comparison
Category	Description	Size	Test statistic	Lower tail	Upper tail
7409	axonogenesis (GO_REF:0000024 [ISS] UniProtKB:Q6PST4)	48	-11.1517	0.0004	0.9996
35914	skeletal muscle cell differentiation (GO_REF:0000019 [IEA] Ensembl:ENSMUSP00000027941)	41	-9.85459	0.0016	0.9984
16358	dendrite development (GO_REF:0000019 [IEA] Ensembl:ENSMUSP00000019911)	29	-9.51409	0.0022	0.9978
70059	intrinsic apoptotic signaling pathway in response to endoplasmic reticulum stress (GO_REF:0000019 [IEA] Ensembl:ENSMUSP00000041104)	18	-10.3516	0.003	0.997
50821	protein stabilization (GO_REF:0000019 [IEA] Ensembl:ENSP00000334785)	55	-8.32076	0.0032	0.9968
21766	hippocampus development (GO_REF:0000019 [IEA] Ensembl:ENSMUSP00000019911)	29	-8.82916	0.0036	0.9964
42733	embryonic digit morphogenesis (GO_REF:0000019 [IEA] Ensembl:ENSMUSP00000019911)	46	-7.96809	0.0048	0.9952
51928	positive regulation of calcium ion transport (GO_REF:0000019 [IEA] Ensembl:ENSP00000328216)	13	-9.77931	0.0054	0.9946
2088	lens development in camera-type eye (GO_REF:0000019 [IEA] Ensembl:ENSMUSP00000087870)	16	-9.06999	0.0056	0.9944
48013	ephrin receptor signaling pathway (GO_REF:0000019 [IEA] Ensembl:ENSP00000332118)	31	-8.25356	0.0057	0.9943
34394	protein localization to cell surface (GO_REF:0000019 [IEA] Ensembl:ENSMUSP00000021603)	16	-8.96849	0.007	0.993
42384	cilium assembly (GO_REF:0000019 [IEA] Ensembl:ENSP00000424757)	68	-6.70529	0.0078	0.9922
7269	neurotransmitter secretion (GO_REF:0000019 [IEA] Ensembl:ENSMUSP00000030412)	14	-8.69608	0.0081	0.9919
2063	chondrocyte development (GO_REF:0000019 [IEA] Ensembl:ENSMUSP00000104872)	13	13.0162	0.9909	0.0091
32968	positive regulation of transcription elongation from RNA polymerase II promoter (GO_REF:0000019 [IEA] Ensembl:ENSP00000221265)	10	12.4065	0.9909	0.0091
30199	collagen fibril organization (PMID:11408482 [IC] GO:0032964)	32	12.1464	0.9913	0.0087
19882	antigen processing and presentation (GO_REF:0000002 [IEA] InterPro:IPR001039|InterPro:IPR011161)	10	13.6248	0.992	0.008
43392	negative regulation of DNA binding (GO_REF:0000019 [IEA] Ensembl:ENSMUSP00000027931)	16	13.9649	0.9935	0.0065
6260	DNA replication (GO_REF:0000002 [IEA] InterPro:IPR018574)	62	12.9755	0.994	0.006
55010	ventricular cardiac muscle tissue morphogenesis (GO_REF:0000019 [IEA] Ensembl:ENSP00000305692)	17	13.4491	0.9942	0.0058
6270	DNA replication initiation (GO_REF:0000002 [IEA] InterPro:IPR003874)	12	15.4056	0.9949	0.0051
60766	negative regulation of androgen receptor signaling pathway (GO_REF:0000019 [IEA] Ensembl:ENSP00000362649)	12	15.3735	0.9951	0.0049
1824	blastocyst development (GO_REF:0000019 [IEA] Ensembl:ENSMUSP00000027931)	17	15.854	0.9956	0.0044
90090	negative regulation of canonical Wnt receptor signaling pathway (GO_REF:0000019 [IEA] Ensembl:ENSMUSP00000019911)	71	12.9163	0.9957	0.0043
1829	trophectodermal cell differentiation (GO_REF:0000019 [IEA] Ensembl:ENSMUSP00000064680)	15	15.5834	0.9958	0.0042
3382	epithelial cell morphogenesis (GO_REF:0000019 [IEA] Ensembl:ENSMUSP00000128056)	10	19.844	0.9971	0.0029
90102	cochlea development (GO_REF:0000019 [IEA] Ensembl:ENSMUSP00000077492)	10	18.7709	0.9973	0.0027
22408	negative regulation of cell-cell adhesion (GO_REF:0000019 [IEA] Ensembl:ENSP00000354040)	10	19.2061	0.9975	0.0025
43542	endothelial cell migration (GO_REF:0000019 [IEA] Ensembl:ENSP00000262848)	12	22.1193	0.9976	0.0024
7076	mitotic chromosome condensation (GO_REF:0000002 [IEA] InterPro:IPR027120)	11	19.2682	0.9977	0.0023
6508	proteolysis (GO_REF:0000003 [IEA] EC:3.4.19.9)	372	14.8406	0.9987	0.0013
70830	tight junction assembly (GO_REF:0000019 [IEA] Ensembl:ENSP00000345731)	13	19.8066	0.9987	0.0013
6412	translation (GO_REF:0000002 [IEA] InterPro:IPR000039|InterPro:IPR021132)	109	16.2865	0.9993	0.0007
7059	chromosome segregation (GO_REF:0000019 [IEA] Ensembl:ENSP00000362702)	34	17.9748	0.9996	0.0004
30335	positive regulation of cell migration (GO_REF:0000024 [ISS] UniProtKB:Q8N4T4)	76	16.3279	0.9996	0.0004
7067	mitosis (GO_REF:0000019 [IEA] Ensembl:ENSP00000297596)	97	20.3408	0.9998	0.0002
71285	cellular response to lithium ion (GO_REF:0000019 [IEA] Ensembl:ENSMUSP00000020974)	11	29.1833	0.9999	0.0001
