# Supplementary material for: Transcriptomic Determinants of Scrapie Prion Propagation in Cultured Ovine Microglia
Source: PLoS One. 2016 Jan 25;11(1):e0147727. doi: 10.1371/journal.pone.0147727 (PMC4726464; doi:10.1371/journal.pone.0147727)
Supplement: S3 File — (XLSX) [file pone.0147727.s005.xlsx]

## Sheet: Amoeboid
S3 File A. Presence/absence of rat amoeboid microglia genes in ovine microglia
Gene ID	RPKM
	Poorly permissive microglia/Mock				Poorly permissive microglia/Scrapie				Highly permissive microglia/Mock				Highly permissive microglia/Scrapie
	A	B	C	Average	A	B	C	Average	A	B	C	Average	A	B	C	Average
YBX1	300.356	222.814	275.499	266.223	227.577	255.946	208.275	230.599	210.937	173.676	268.309	217.641	195.861	261.152	211.84	222.951
BZW1	217.091	203.847	231.667	217.535	245.746	269.378	205.255	240.127	183.283	204.728	183.655	190.555	195.191	232.198	188.618	205.336
CCT8	139.122	139.894	124.641	134.552	153.081	145.294	152.477	150.284	86.5203	92.9812	98.8101	92.7706	130.82	105.198	118.465	118.161
SMARCA1	123.806	126.225	140.457	130.163	137.812	141.341	128.794	135.982	67.1249	70.5417	72.3294	69.9987	85.2416	82.643	89.3793	85.7546
SOX4	93.209	121.131	104.477	106.272	103.538	111.395	132.676	115.87	135.989	140.629	71.5808	116.066	204.521	109.399	145.483	153.135
SH3BGRL	101.774	81.0488	112.52	98.4477	106.457	108.143	74.3431	96.3146	96.7385	96.31	139.451	110.833	83.6447	133.103	102.901	106.55
CFL2	68.0227	59.5289	87.8645	71.8054	72.0367	79.0956	66.7026	72.6116	86.1941	88.4639	97.7577	90.8052	71.7715	101.466	100.23	91.1559
STMN1	81.5701	64.6415	48.1895	64.8003	59.9133	67.4941	77.2805	68.2293	12.7398	17.7842	19.6371	16.7204	30.9939	25.4872	23.3487	26.61
DPYSL3	57.3523	67.6201	66.8665	63.9463	63.7458	60.4784	72.8958	65.7067	144.901	141.23	162.707	149.613	177.735	137.159	185.628	166.841
UBE2D1	69.1526	37.2618	53.9677	53.4607	65.4606	65.6005	28.9648	53.342	80.4904	76.9748	113.51	90.3249	54.9688	117.896	59.5555	77.4734
SNX6	47.1781	42.1637	52.8704	47.4041	48.0151	51.397	45.7097	48.3739	49.2151	48.9346	55.298	51.1492	52.3062	64.6389	54.0466	56.9972
APPBP2	34.898	47.8779	49.1895	43.9884	51.7176	51.9053	51.864	51.829	28.7116	36.1113	26.18	30.3343	29.0713	36.7171	34.2506	33.3463
NIPSNAP3A	34.8001	39.2734	49.0033	41.0256	40.8953	45.4412	39.436	41.9242	32.6879	25.166	25.4952	27.783	31.5011	32.5123	38.6149	34.2094
DYNC1H1	33.9639	39.7917	30.6336	34.7964	28.2397	30.5853	44.3768	34.4006	35.6689	37.0748	29.0398	33.9278	49.2819	27.5366	41.3894	39.4026
SNRNP200	21.7823	28.803	26.3253	25.6369	23.1818	26.2681	27.8213	25.7571	21.3406	22.181	20.9614	21.4943	31.3238	18.8177	24.7698	24.9704
PRKAR2B	21.1311	25.7632	24.9765	23.9569	31.2324	26.5954	32.444	30.0906	16.9339	16.6348	23.4795	19.0161	23.4335	21.6569	24.1329	23.0744
TNC	26.7738	19.055	23.7517	23.1935	18.0429	13.621	17.9054	16.5231	33.7163	31.734	34.42	33.2901	44.0446	23.8727	30.4576	32.7916
CLDND1	27.0816	17.8098	23.4408	22.7774	23.9259	24.1611	18.6983	22.2618	27.2631	26.8864	43.7357	32.6284	24.4538	37.2908	30.2576	30.6674
DCTN6	22.8776	15.3297	18.4155	18.8743	19.2667	20.4535	14.012	17.9107	18.58	19.0349	24.6639	20.7596	32.1719	23.7093	19.4067	25.096
ECT2	16.588	14.3969	12.7762	14.587	16.2763	15.5295	17.2652	16.357	3.67656	3.13924	4.19915	3.67165	2.98433	3.55926	3.17536	3.23965
MORN4	15.5265	14.0664	10.1717	13.2549	10.0289	11.0589	10.6567	10.5815	14.0478	12.9402	15.623	14.2037	18.2207	12.4684	15.0996	15.2629
MEX3B	10.0047	9.13117	13.1703	10.7687	9.28432	11.0621	6.94771	9.09806	12.8608	10.8923	8.08547	10.6129	8.87103	9.99474	8.61273	9.1595
ZC2HC1A	8.45009	8.31498	10.4849	9.08331	8.86642	10.1887	8.40352	9.15289	15.2119	14.3157	14.1429	14.5568	11.9123	16.2327	13.1409	13.7619
RUNX1T1	5.81511	12.0246	8.34362	8.72779	10.8929	10.7935	13.3756	11.6873	7.04653	7.49786	8.66539	7.73659	10.0874	8.40897	10.3968	9.63104
MBD1	7.72823	10.7455	7.27341	8.5824	10.2858	9.48496	13.4707	11.0805	4.7097	4.88477	5.22235	4.93894	7.25147	5.38136	7.27355	6.63546
BEX4	9.51595	4.27434	3.72412	5.83814	7.8134	4.14191	5.19251	5.71594	7.53629	5.36864	9.41162	7.43885	7.23564	4.77407	4.55195	5.52055
CRMP1	6.60321	5.73368	4.80073	5.71254	4.76221	3.85835	3.94702	4.18919	0.333059	0.313112	0.482201	0.376124	0.770318	0.512321	0.517766	0.600135
SATB2	6.59214	4.74124	5.7569	5.69676	5.33425	5.28349	4.13651	4.91808	5.57948	5.10927	6.03543	5.57472	3.30594	4.37412	3.28639	3.65548
RAPH1	1.81344	4.12265	3.2616	3.06589	4.30743	3.7858	4.55183	4.21502	2.90576	2.53549	2.59692	2.67939	2.28172	2.38364	3.72855	2.79797
HMGB3	3.04892	2.9626	2.81624	2.94259	2.35094	2.66558	5.59252	3.53634	0.276854	0.18436	0.154865	0.20536	0.680344	0.377068	0.883044	0.646819
NPY3R	2.36409	2.27134	2.01628	2.21724	2.09171	1.61136	1.59227	1.76511	3.60414	4.35115	4.58329	4.17952	6.44829	5.25483	5.43472	5.71261
LOC101112383	0.439553	0.711848	0.323302	0.491568	0.227717	0.375554	1.07859	0.56062	0.71511	1.14288	0.480019	0.779337	1.05439	0.155834	0.586515	0.598914
HS3ST5	0.606483	0.343765	0.431214	0.460487	0.663305	0.503784	0.354335	0.507142	0.624903	0.598644	0.496737	0.573428	0.517269	0.465867	0.584463	0.522533
SDC3	0.0792314	0.230965	0	0.103399	0	0.0676951	0.333292	0.133662	0	0.171675	0.216314	0.129329	0.418129	0	0.105722	0.174617
SOX11	0.12621	0	0.0371323	0.0544475	0.04359	0.0718891	0	0.038493	0	0.0729242	0	0.0243081	0.0807335	0.0894901	0.0374239	0.0692158
SYT16	0	0	0.0799137	0.0266379	0	0	0	0	0	0	0	0	0	0	0	0
DCX	0	0	0	0	0	0	0	0	0	0	0.0534586	0.0178195	0	0	0	0
SLA	0	0	0	0	0	0	0	0	0	0	0	0	0	0	0	0
RDG1305537	UNMAPPABLE GENE
MTVR2	UNMAPPABLE GENE
RGD1310352	UNMAPPABLE GENE
NAP1L3	UNMAPPABLE GENE
PPP1R14C	UNMAPPABLE GENE

## Sheet: Ramified
S3 File B. Presence/absence of rat ramiified microglia genes in ovine microglia
Gene ID	RPKM
	Poorly permissive microglia/Mock				Poorly permissive microglia/Scrapie				Highly permissive microglia/Mock				Highly permissive microglia/Scrapie
	A	B	C	Average	A	B	C	Average	A	B	C	Average	A	B	C	Average
ITSN2	12.5566	15.5553	13.235	13.7823	15.7732	15.2382	17.3251	16.1122	11.3032	11.4448	9.98277	10.9103	12.574	11.597	12.7459	12.3056
MOG	20.9962	22.8816	17.5695	20.4824	16.1538	17.8004	19.6895	17.8812	12.3878	9.67178	12.06	11.3732	14.4919	10.2156	11.5779	12.0952
AKR1E2	23.1146	12.4152	13.0202	16.1833	13.5394	11.0654	10.444	11.683	12.9823	10.0167	11.3528	11.4506	15.6032	8.40069	10.9009	11.6349
AKAP8L	8.10814	7.77626	7.34237	7.74226	8.1556	7.89474	7.22569	7.75868	6.03881	7.07296	6.3247	6.47882	10.0532	6.04779	7.7513	7.95076
CAMK2	7.71835	6.27405	7.79403	7.26215	6.81053	6.02728	6.10953	6.31578	6.67547	7.0923	13.305	9.02425	7.96329	7.85604	6.86595	7.56176
ZCCHC17	10.0679	9.47909	6.34734	8.63146	6.18775	7.88075	8.38481	7.48444	4.91387	5.474	6.41933	5.6024	8.7303	6.91705	6.75877	7.4687
CTDSPL	5.03454	5.29409	5.84369	5.39078	5.57373	5.12645	9.06599	6.58873	4.10658	4.96117	4.36829	4.47868	4.63219	6.01483	5.15339	5.2668
GPD1	6.31036	4.37168	4.35779	5.01328	3.11783	3.14508	3.13378	3.13223	6.90127	6.78585	2.96709	5.5514	7.14812	2.70329	5.0937	4.9817
CASC1	3.2734	1.8689	2.13833	2.42688	3.00842	3.16021	2.25606	2.80823	4.69366	4.43991	4.07966	4.40441	4.22331	4.15031	4.12929	4.16764
CCDC28A	4.95552	4.69015	2.64138	4.09568	4.0343	3.49167	2.97796	3.50131	3.32956	3.96028	2.49502	3.26162	5.15627	3.52515	3.23462	3.97202
ZDHHC1	5.62981	3.60973	2.50142	3.91365	4.1269	3.14129	3.58455	3.61758	5.30857	4.14911	4.09873	4.5188	5.36513	3.05499	3.2365	3.88554
ALDH3B1	5.22202	4.4097	3.01787	4.21653	3.02741	3.18692	3.39962	3.20465	2.54871	2.53236	1.56147	2.21418	2.8632	1.91747	2.37795	2.38621
CPNE9	0.553566	0.195598	0.421967	0.390377	0.130356	0.236483	0.396923	0.254587	1.76845	1.61379	1.4014	1.59455	1.78661	1.20429	1.38776	1.45955
GPATCH4	2.52945	1.68791	0.806954	1.67477	1.89458	1.51021	1.47426	1.62635	0.803203	0.871628	2.0967	1.25718	2.0469	0.939981	0.515085	1.16732
S1PR5	0.412366	1.11303	0.687493	0.73763	0.759582	1.05698	0.770955	0.862504	0.447253	0.357398	0.500365	0.435006	0.659451	0.925905	0.815167	0.800175
TAF1C	0.955747	1.14466	0.431595	0.844001	0.598772	0.778608	0.771359	0.716246	0.629195	0.539388	0.291274	0.486619	0.959705	0.307319	0.553616	0.60688
MBP	0.869136	1.04324	1.03788	0.983418	1.1654	1.26677	1.88181	1.43799	0.449153	0.310174	0.279161	0.346163	0.883003	0.380635	0.181918	0.481852
CCDC153	0	0.627641	0.498852	0.375498	0	0.27594	0.0849108	0.120284	0.315259	0.209935	0.176348	0.233847	0.852194	0.17175	0.287297	0.43708
CHN1	1.76245	1.96042	2.35385	2.02557	2.09043	1.20863	1.3901	1.56305	0.294279	0.361779	0.2026	0.286219	0.445024	0.345305	0.288806	0.359712
SGCA	0.27222	0.415663	0.240269	0.309384	0.120881	0.0996789	0.204484	0.141681	0.0379607	0	0.212343	0.0834346	0.634339	0.0413612	0.0691875	0.248296
MOBP	0	0.248391	0	0.082797	0	0.174727	0.0537659	0.0761642	0	0.0443106	0.0558323	0.033381	0.0981114	0	0.0909588	0.0630234
LOC101118208	0	0	0	0	0	0	0	0	0.052304	0	0	0.0174347	0	0.113979	0	0.0379929
LGI4	0	0	0	0	0	0.0530841	0.0326695	0.0285845	0.0606481	0	0.1357	0.0654495	0	0	0.110538	0.0368459
EXTL1	0	0	0	0	0.0271011	0	0	0.00903371	0.0765963	0.0226695	0.0571281	0.0521313	0.0250971	0.0278193	0	0.0176388
SLC5A11	0	0	0	0	0	0.159909	0.0984125	0.0861071	0	0	0.0510974	0.0170325	0	0.049765	0	0.0165883
ROBO3	0.067233	0.182923	0.0830786	0.111078	0.0278648	0.103399	0.169692	0.100319	0	0.0233083	0	0.00776944	0.0258044	0	0.0239232	0.0165758
SHROOM1	0.055346	0.286822	0.0977002	0.146623	0.0764609	0.1261	0.174613	0.125725	0	0	0	0	0	0	0.0328225	0.0109408
HAPLN2	0	0	0	0	0	0.0229019	0	0.00763398	0	0	0	0	0	0.0285091	0	0.00950304
MALL	0	0	0	0	0	0	0	0	0.0519362	0	0.0581037	0.03668	0.0255257	0	0	0.00850858
DNAH12	0	0.0221934	0.030239	0.0174775	0.0118326	0.00975727	0.0060049	0.00919827	0	0	0.0187071	0.00623569	0	0.0121462	0	0.00404873
ERMN	0.0334594	0	0	0.0111531	0	0	0	0	0	0	0	0	0	0	0	0
PLP1	0	0	0	0	0	0	0	0	0	0	0	0	0	0	0	0
TNNC2	0	0	0	0	0	0	0	0	0	0	0	0	0	0	0	0
MAG	0	0	0	0	0	0	0	0	0	0	0	0	0	0	0	0
HHATL	0	0	0	0	0	0	0	0	0	0	0	0	0	0	0	0
GNG13	0	0	0	0	0	0	0	0	0	0	0	0	0	0	0	0
SRPK3	0	0	0	0	0	0	0	0	0	0	0	0	0	0	0	0
FGF6	0	0	0	0	0	0	0	0	0	0	0	0	0	0	0	0
F12	0	0	0	0	0	0	0	0	0	0	0	0	0	0	0	0
CAR12	UNMAPPABLE GENE
RT1-A2	UNMAPPABLE GENE
LOC304903	UNMAPPABLE GENE
