# Supplementary material for: Transcriptomic Determinants of Scrapie Prion Propagation in Cultured Ovine Microglia
Source: PLoS One. 2016 Jan 25;11(1):e0147727. doi: 10.1371/journal.pone.0147727 (PMC4726464; doi:10.1371/journal.pone.0147727)
Supplement: S4 File — (XLSX) [file pone.0147727.s006.xlsx]

## Sheet: S4 File
Supplementary file 4. Genes in Ovis aries genome assigned to biological pathways.
Feature ID	Annotations - Database	Annotations - Database identifier	Annotations - Database symbol	Annotations - Qualifier	Annotations - GO biological process	Annotations - GO cellular component	Annotations - GO molecular function	Annotations - Database object name	Annotations - Synonym	Annotations - Database object type	Annotations - Taxon ID	Annotations - Date	Annotations - Assigned by	Annotations - Annotation extension	Annotations - Gene product form ID
A1BG	UniProtKB	Q2KJF1	A1BG			0005576 // extracellular region (GO_REF:0000039 [IEA] UniProtKB-SubCell:SL-0243)		Alpha-1B-glycoprotein	A1BG_BOVIN|A1BG	protein	taxon:9913	20140705	UniProt
A1CF	UniProtKB	E1B7G9	A1CF		0050821 // protein stabilization (GO_REF:0000019 [IEA] Ensembl:ENSP00000363107)	0005737 // cytoplasm (GO_REF:0000019 [IEA] Ensembl:ENSP00000363107) /// 0030895 // apolipoprotein B mRNA editing enzyme complex (GO_REF:0000019 [IEA] Ensembl:ENSP00000363107)	0003727 // single-stranded RNA binding (GO_REF:0000019 [IEA] Ensembl:ENSP00000363107) /// 0000166 // nucleotide binding (GO_REF:0000002 [IEA] InterPro:IPR012677)	Uncharacterized protein	E1B7G9_BOVIN|A1CF	protein	taxon:9913	20140705	InterPro
A2M	UniProtKB	Q7SIH1	A2M		0010951 // negative regulation of endopeptidase activity (GO_REF:0000002 [IEA] InterPro:IPR001599|InterPro:IPR002890) /// 0048863 // stem cell differentiation (GO_REF:0000019 [IEA] Ensembl:ENSMUSP00000032203) /// 0010951 // negative regulation of endopeptidase activity (GO_REF:0000019 [IEA] Ensembl:ENSP00000323929) /// 0010951 // negative regulation of endopeptidase activity (GO_REF:0000037 [IEA]…	0005615 // extracellular space (GO_REF:0000002 [IEA] InterPro:IPR011626) /// 0070062 // extracellular vesicular exosome (GO_REF:0000019 [IEA] Ensembl:ENSP00000323929)	0002020 // protease binding (GO_REF:0000019 [IEA] Ensembl:ENSP00000323929) /// 0043120 // tumor necrosis factor binding (GO_REF:0000019 [IEA] Ensembl:ENSP00000323929) /// 0004867 // serine-type endopeptidase inhibitor activity (GO_REF:0000019 [IEA] Ensembl:ENSP00000323929) /// 0019959 // interleukin-8 binding (GO_REF:0000019 [IEA] Ensembl:ENSP00000323929) /// 0019966 // interleukin-1 binding (GO_…	Alpha-2-macroglobulin	A2MG_BOVIN|A2M	protein	taxon:9913	20140705	Ensembl
A2ML1	UniProtKB	F1MB32	A2ML1		0010951 // negative regulation of endopeptidase activity (GO_REF:0000002 [IEA] InterPro:IPR001599|InterPro:IPR002890)	0005615 // extracellular space (GO_REF:0000002 [IEA] InterPro:IPR011626)	0004866 // endopeptidase inhibitor activity (GO_REF:0000002 [IEA] InterPro:IPR001599|InterPro:IPR002890)	Uncharacterized protein	F1MB32_BOVIN|A2ML1	protein	taxon:9913	20140705	InterPro
A4GALT	UniProtKB	G3MZ03	A4GALT		0007009 // plasma membrane organization (GO_REF:0000019 [IEA] Ensembl:ENSP00000384794) /// 0008152 // metabolic process (GO_REF:0000019 [IEA] Ensembl:ENSP00000384794) /// 0008152 // metabolic process (GO_REF:0000002 [IEA] InterPro:IPR007652)	0016020 // membrane (GO_REF:0000019 [IEA] Ensembl:ENSP00000384794) /// 0005795 // Golgi stack (GO_REF:0000002 [IEA] InterPro:IPR007652)	0008378 // galactosyltransferase activity (GO_REF:0000019 [IEA] Ensembl:ENSP00000384794)	Uncharacterized protein	G3MZ03_BOVIN|A4GALT	protein	taxon:9913	20140705	InterPro
A4GNT	UniProtKB	E1B9E0	A4GNT		0050680 // negative regulation of epithelial cell proliferation (GO_REF:0000019 [IEA] Ensembl:ENSMUSP00000045629) /// 0006493 // protein O-linked glycosylation (GO_REF:0000019 [IEA] Ensembl:ENSMUSP00000045629)	0005795 // Golgi stack (GO_REF:0000002 [IEA] InterPro:IPR007652)	0008378 // galactosyltransferase activity (GO_REF:0000002 [IEA] InterPro:IPR007652) /// 0008375 // acetylglucosaminyltransferase activity (GO_REF:0000019 [IEA] Ensembl:ENSP00000236709) /// 0008375 // acetylglucosaminyltransferase activity (GO_REF:0000019 [IEA] Ensembl:ENSMUSP00000045629)	Uncharacterized protein	E1B9E0_BOVIN|A4GNT	protein	taxon:9913	20140705	InterPro
AAAS	UniProtKB	Q0VC02	AAAS		0006913 // nucleocytoplasmic transport (GO_REF:0000019 [IEA] Ensembl:ENSP00000209873) /// 0009566 // fertilization (GO_REF:0000019 [IEA] Ensembl:ENSMUSP00000044604) /// 0007612 // learning (GO_REF:0000019 [IEA] Ensembl:ENSMUSP00000044604)	0005813 // centrosome (GO_REF:0000019 [IEA] Ensembl:ENSP00000209873) /// 0005737 // cytoplasm (GO_REF:0000019 [IEA] Ensembl:ENSP00000209873) /// 0031965 // nuclear membrane (GO_REF:0000019 [IEA] Ensembl:ENSP00000209873) /// 0005643 // nuclear pore (GO_REF:0000019 [IEA] Ensembl:ENSP00000209873)		Uncharacterized protein	Q0VC02_BOVIN|AAAS	protein	taxon:9913	20140705	Ensembl
AACS	UniProtKB	F1N412	AACS		0006629 // lipid metabolic process (GO_REF:0000002 [IEA] InterPro:IPR005914)		0030729 // acetoacetate-CoA ligase activity (GO_REF:0000002 [IEA] InterPro:IPR005914)	Uncharacterized protein	F1N412_BOVIN|AACS	protein	taxon:9913	20140705	InterPro
AADACL3	UniProtKB	G5E5I3	AADACL3		0008152 // metabolic process (GO_REF:0000002 [IEA] InterPro:IPR013094)	0016021 // integral to membrane (GO_REF:0000002 [IEA] InterPro:IPR017157)	0052689 // carboxylic ester hydrolase activity (GO_REF:0000002 [IEA] InterPro:IPR017157)	Uncharacterized protein	G5E5I3_BOVIN|AADACL3	protein	taxon:9913	20140705	InterPro
AAK1	UniProtKB	F1MH24, H2XJE8	AAK1		0032880 // regulation of protein localization (GO_REF:0000024 [ISS] UniProtKB:Q2M2I8) /// 2000369 // regulation of clathrin-mediated endocytosis (GO_REF:0000024 [ISS] UniProtKB:P0C1X8) /// 0006468 // protein phosphorylation (GO_REF:0000024 [ISS] UniProtKB:F1SPM8) /// 0006468 // protein phosphorylation (GO_REF:0000019 [IEA] Ensembl:ENSP00000386456) /// 0050821 // protein stabilization (GO_REF:0000…	0031252 // cell leading edge (GO_REF:0000024 [ISS] UniProtKB:P0C1X8) /// 0005905 // coated pit (GO_REF:0000039 [IEA] UniProtKB-SubCell:SL-0069) /// 0019897 // extrinsic to plasma membrane (PMID:11877461 [IDA]) /// 0030136 // clathrin-coated vesicle (GO_REF:0000024 [ISS] UniProtKB:F1SPM8) /// 0043195 // terminal bouton (GO_REF:0000024 [ISS] UniProtKB:P0C1X8)	0005112 // Notch binding (GO_REF:0000024 [ISS] UniProtKB:Q2M2I8) /// 0004674 // protein serine/threonine kinase activity (GO_REF:0000024 [ISS] UniProtKB:P0C1X8) /// 0005524 // ATP binding (GO_REF:0000037 [IEA] UniProtKB-KW:KW-0067) /// 0005524 // ATP binding (GO_REF:0000002 [IEA] InterPro:IPR000719) /// 0005112 // Notch binding (GO_REF:0000019 [IEA] Ensembl:ENSP00000386456) /// 0035612 // AP-2 ad…	AP2-associated protein kinase 1	AAK1_BOVIN|AAK1	protein	taxon:9913	20110802	UniProt
AAMDC	UniProtKB	Q32PA8	AAMDC		0045600 // positive regulation of fat cell differentiation (GO_REF:0000033 [IBA] PANTHER:PTN000405866) /// 0045944 // positive regulation of transcription from RNA polymerase II promoter (GO_REF:0000033 [IBA] PANTHER:PTN000405865) /// 0043066 // negative regulation of apoptotic process (GO_REF:0000033 [IBA] PANTHER:PTN000405865)	0005737 // cytoplasm (GO_REF:0000033 [IBA] PANTHER:PTN001039744) /// 0005737 // cytoplasm (GO_REF:0000024 [ISS] UniProtKB:Q8R0P4)		Mth938 domain-containing protein	AAMDC_BOVIN|AAMDC	protein	taxon:9913	20121012	UniProt
AAMP	UniProtKB	Q3SZK1	AAMP		0030154 // cell differentiation (GO_REF:0000037 [IEA] UniProtKB-KW:KW-0221) /// 0010595 // positive regulation of endothelial cell migration (PMID:11969303 [IMP]) /// 0001525 // angiogenesis (GO_REF:0000037 [IEA] UniProtKB-KW:KW-0037) /// 0014909 // smooth muscle cell migration (GO_REF:0000024 [ISS] UniProtKB:Q13685) /// 0045766 // positive regulation of angiogenesis (PMID:11969303 [NAS])	0009986 // cell surface (GO_REF:0000024 [ISS] UniProtKB:Q13685) /// 0005886 // plasma membrane (GO_REF:0000039 [IEA] UniProtKB-SubCell:SL-0039) /// 0005737 // cytoplasm (GO_REF:0000039 [IEA] UniProtKB-SubCell:SL-0086)		Angio-associated migratory cell protein	AAMP_BOVIN|AAMP	protein	taxon:9913	20140705	UniProt
AANAT	UniProtKB	F1N1A1, O02785	AANAT		0048511 // rhythmic process (GO_REF:0000037 [IEA] UniProtKB-KW:KW-0090) /// 0030187 // melatonin biosynthetic process (GO_REF:0000041 [IEA] UniPathway:UPA00837) /// 0008152 // metabolic process (GO_REF:0000002 [IEA] InterPro:IPR000182)	0005737 // cytoplasm (GO_REF:0000039 [IEA] UniProtKB-SubCell:SL-0086)	0004059 // aralkylamine N-acetyltransferase activity (GO_REF:0000003 [IEA] EC:2.3.1.87) /// 0008080 // N-acetyltransferase activity (GO_REF:0000002 [IEA] InterPro:IPR000182)	Serotonin N-acetyltransferase	F1N1A1_BOVIN|AANAT	protein	taxon:9913	20140705	InterPro
AARS	UniProtKB	A6QLT9	AARS		0030968 // endoplasmic reticulum unfolded protein response (GO_REF:0000019 [IEA] Ensembl:ENSMUSP00000034441) /// 0006457 // protein folding (GO_REF:0000019 [IEA] Ensembl:ENSMUSP00000034441) /// 0006419 // alanyl-tRNA aminoacylation (GO_REF:0000020 [IEA] HAMAP:MF_03133) /// 0043524 // negative regulation of neuron apoptotic process (GO_REF:0000019 [IEA] Ensembl:ENSMUSP00000034441) /// 0043200 // r…	0005737 // cytoplasm (GO_REF:0000020 [IEA] HAMAP:MF_03133)	0008270 // zinc ion binding (GO_REF:0000020 [IEA] HAMAP:MF_03133) /// 0005524 // ATP binding (GO_REF:0000020 [IEA] HAMAP:MF_03133) /// 0002161 // aminoacyl-tRNA editing activity (GO_REF:0000019 [IEA] Ensembl:ENSMUSP00000034441) /// 0004813 // alanine-tRNA ligase activity (GO_REF:0000020 [IEA] HAMAP:MF_03133) /// 0003676 // nucleic acid binding (GO_REF:0000002 [IEA] InterPro:IPR003156|InterPro:IPR…	AARS protein	A6QLT9_BOVIN|AARS	protein	taxon:9913	20140705	Ensembl
AARS2	UniProtKB	F1MKA6	AARS2		0070143 // mitochondrial alanyl-tRNA aminoacylation (GO_REF:0000019 [IEA] Ensembl:ENSP00000244571) /// 0033108 // mitochondrial respiratory chain complex assembly (GO_REF:0000019 [IEA] Ensembl:ENSP00000244571)	0005739 // mitochondrion (GO_REF:0000019 [IEA] Ensembl:ENSP00000244571) /// 0005739 // mitochondrion (GO_REF:0000019 [IEA] Ensembl:ENSMUSP00000024733)	0008270 // zinc ion binding (GO_REF:0000020 [IEA] HAMAP:MF_03133) /// 0005524 // ATP binding (GO_REF:0000020 [IEA] HAMAP:MF_03133) /// 0003676 // nucleic acid binding (GO_REF:0000002 [IEA] InterPro:IPR018165) /// 0004813 // alanine-tRNA ligase activity (GO_REF:0000020 [IEA] HAMAP:MF_03133)	Uncharacterized protein	F1MKA6_BOVIN|AARS2	protein	taxon:9913	20140705	InterPro
AARSD1	UniProtKB	F1MZR1, Q32LK1, E1BP20	AARSD1		0006419 // alanyl-tRNA aminoacylation (GO_REF:0000002 [IEA] InterPro:IPR018164|InterPro:IPR018165)	0005737 // cytoplasm (GO_REF:0000039 [IEA] UniProtKB-SubCell:SL-0086)	0046872 // metal ion binding (GO_REF:0000037 [IEA] UniProtKB-KW:KW-0479) /// 0005524 // ATP binding (GO_REF:0000002 [IEA] InterPro:IPR012947|InterPro:IPR018164|InterPro:IPR018165) /// 0003676 // nucleic acid binding (GO_REF:0000002 [IEA] InterPro:IPR018165) /// 0004813 // alanine-tRNA ligase activity (GO_REF:0000002 [IEA] InterPro:IPR018164|InterPro:IPR018165)	Alanyl-tRNA-editing protein Aarsd1	E1BP20_BOVIN|AARSD1	protein	taxon:9913	20140705	InterPro
AASDH	UniProtKB	E1BCU3	AASDH		0008152 // metabolic process (GO_REF:0000002 [IEA] InterPro:IPR000873)		0003824 // catalytic activity (GO_REF:0000002 [IEA] InterPro:IPR000873)	Uncharacterized protein	E1BCU3_BOVIN|AASDH	protein	taxon:9913	20140705	InterPro
AASDHPPT	UniProtKB	F1MS62	AASDHPPT		0009059 // macromolecule biosynthetic process (GO_REF:0000002 [IEA] InterPro:IPR008278)		0000287 // magnesium ion binding (GO_REF:0000002 [IEA] InterPro:IPR008278) /// 0008897 // holo-[acyl-carrier-protein] synthase activity (GO_REF:0000002 [IEA] InterPro:IPR008278)	Uncharacterized protein	F1MS62_BOVIN|AASDHPPT	protein	taxon:9913	20140705	InterPro
AASS	UniProtKB	A8E657, F1MY13	AASS		0055114 // oxidation-reduction process (GO_REF:0000037 [IEA] UniProtKB-KW:KW-0560) /// 0033512 // L-lysine catabolic process to acetyl-CoA via saccharopine (GO_REF:0000041 [IEA] UniPathway:UPA00868) /// 0055114 // oxidation-reduction process (GO_REF:0000002 [IEA] InterPro:IPR005097) /// 0019477 // L-lysine catabolic process (GO_REF:0000019 [IEA] Ensembl:ENSMUSP00000031707)	0005739 // mitochondrion (GO_REF:0000039 [IEA] UniProtKB-SubCell:SL-0173) /// 0005739 // mitochondrion (GO_REF:0000019 [IEA] Ensembl:ENSP00000377040)	0047130 // saccharopine dehydrogenase (NADP+, L-lysine-forming) activity (GO_REF:0000019 [IEA] Ensembl:ENSP00000377040) /// 0047131 // saccharopine dehydrogenase (NAD+, L-glutamate-forming) activity (GO_REF:0000003 [IEA] EC:1.5.1.9) /// 0047130 // saccharopine dehydrogenase (NADP+, L-lysine-forming) activity (GO_REF:0000003 [IEA] EC:1.5.1.8) /// 0047131 // saccharopine dehydrogenase (NAD+, L-glut…	Alpha-aminoadipic semialdehyde synthase, mitochondrial	AASS_BOVIN|AASS	protein	taxon:9913	20140705	UniProt
AATF	UniProtKB	E1BDL9	AATF		0032929 // negative regulation of superoxide anion generation (GO_REF:0000019 [IEA] Ensembl:ENSP00000225402) /// 0006974 // response to DNA damage stimulus (GO_REF:0000019 [IEA] Ensembl:ENSP00000225402) /// 0045944 // positive regulation of transcription from RNA polymerase II promoter (GO_REF:0000019 [IEA] Ensembl:ENSP00000225402) /// 0042985 // negative regulation of amyloid precursor protein b…	0005737 // cytoplasm (GO_REF:0000019 [IEA] Ensembl:ENSP00000225402) /// 0005730 // nucleolus (GO_REF:0000019 [IEA] Ensembl:ENSMUSP00000018841) /// 0005813 // centrosome (GO_REF:0000019 [IEA] Ensembl:ENSP00000225402) /// 0005925 // focal adhesion (GO_REF:0000019 [IEA] Ensembl:ENSP00000225402) /// 0005737 // cytoplasm (GO_REF:0000019 [IEA] Ensembl:ENSMUSP00000018841)		Uncharacterized protein	E1BDL9_BOVIN|AATF	protein	taxon:9913	20140705	Ensembl
ABAT	UniProtKB	Q9BGI0, F1MFB7	ABAT		0009448 // gamma-aminobutyric acid metabolic process (GO_REF:0000002 [IEA] InterPro:IPR004631) /// 0009450 // gamma-aminobutyric acid catabolic process (PMID:11561735 [IC] GO:0003867) /// 0042135 // neurotransmitter catabolic process (PMID:11561735 [IC] GO:0003867) /// 0048148 // behavioral response to cocaine (GO_REF:0000024 [ISS] UniProtKB:P61922) /// 0048148 // behavioral response to cocaine (…	0043234 // protein complex (PMID:11561735 [NAS]) /// 0005759 // mitochondrial matrix (GO_REF:0000039 [IEA] UniProtKB-SubCell:SL-0170) /// 0032144 // 4-aminobutyrate transaminase complex (GO_REF:0000024 [ISS] UniProtKB:P80404) /// 0032144 // 4-aminobutyrate transaminase complex (GO_REF:0000019 [IEA] Ensembl:ENSP00000379845) /// 0005739 // mitochondrion (PMID:6658145 [IDA])	0030170 // pyridoxal phosphate binding (GO_REF:0000024 [ISS] UniProtKB:P80404) /// 0030170 // pyridoxal phosphate binding (GO_REF:0000002 [IEA] InterPro:IPR005814|InterPro:IPR015421|InterPro:IPR015422) /// 0047298 // (S)-3-amino-2-methylpropionate transaminase activity (GO_REF:0000003 [IEA] EC:2.6.1.22) /// 0042803 // protein homodimerization activity (PMID:11561735 [NAS]) /// 0042803 // protein …	4-aminobutyrate aminotransferase	F1MFB7_BOVIN|ABAT|BOS_22446	protein	taxon:9913	20140705	UniProt
ABCA1	UniProtKB	F1MG24	ABCA1		0006497 // protein lipidation (GO_REF:0000019 [IEA] Ensembl:ENSMUSP00000030010) /// 0042632 // cholesterol homeostasis (GO_REF:0000019 [IEA] Ensembl:ENSP00000363868) /// 0016197 // endosomal transport (GO_REF:0000019 [IEA] Ensembl:ENSP00000363868) /// 0050702 // interleukin-1 beta secretion (GO_REF:0000019 [IEA] Ensembl:ENSP00000363868) /// 0071222 // cellular response to lipopolysaccharide (GO_R…	0005887 // integral to plasma membrane (GO_REF:0000019 [IEA] Ensembl:ENSMUSP00000030010) /// 0045121 // membrane raft (GO_REF:0000019 [IEA] Ensembl:ENSP00000363868) /// 0005794 // Golgi apparatus (GO_REF:0000019 [IEA] Ensembl:ENSMUSP00000030010) /// 0045335 // phagocytic vesicle (GO_REF:0000019 [IEA] Ensembl:ENSP00000363868) /// 0005887 // integral to plasma membrane (GO_REF:0000019 [IEA] Ensembl…	0005548 // phospholipid transporter activity (GO_REF:0000019 [IEA] Ensembl:ENSMUSP00000030010) /// 0008509 // anion transmembrane transporter activity (GO_REF:0000019 [IEA] Ensembl:ENSMUSP00000030010) /// 0005548 // phospholipid transporter activity (GO_REF:0000019 [IEA] Ensembl:ENSP00000363868) /// 0034186 // apolipoprotein A-I binding (GO_REF:0000019 [IEA] Ensembl:ENSP00000363868) /// 0016887 /…	Uncharacterized protein	F1MG24_BOVIN|ABCA1	protein	taxon:9913	20140705	Ensembl
ABCA10	UniProtKB	F1MRL3	ABCA10		0006200 // ATP catabolic process (GO_REF:0000002 [IEA] InterPro:IPR003439|InterPro:IPR017871)		0005524 // ATP binding (GO_REF:0000038 [IEA] UniProtKB-KW:KW-0067) /// 0016887 // ATPase activity (GO_REF:0000002 [IEA] InterPro:IPR003439|InterPro:IPR017871)	Uncharacterized protein	F1MRL3_BOVIN|ABCA10	protein	taxon:9913	20140705	UniProt
ABCA12	UniProtKB	G5E556	ABCA12		0006200 // ATP catabolic process (GO_REF:0000002 [IEA] InterPro:IPR003439|InterPro:IPR017871) /// 0055088 // lipid homeostasis (GO_REF:0000019 [IEA] Ensembl:ENSMUSP00000084523) /// 0035627 // ceramide transport (GO_REF:0000019 [IEA] Ensembl:ENSMUSP00000084523) /// 0031424 // keratinization (GO_REF:0000019 [IEA] Ensembl:ENSMUSP00000084523) /// 0048286 // lung alveolus development (GO_REF:0000019 […	0005829 // cytosol (GO_REF:0000019 [IEA] Ensembl:ENSMUSP00000084523) /// 0005743 // mitochondrial inner membrane (GO_REF:0000019 [IEA] Ensembl:ENSMUSP00000084523)	0005524 // ATP binding (GO_REF:0000038 [IEA] UniProtKB-KW:KW-0067) /// 0016887 // ATPase activity (GO_REF:0000002 [IEA] InterPro:IPR003439|InterPro:IPR017871)	Uncharacterized protein	G5E556_BOVIN|ABCA12	protein	taxon:9913	20140705	UniProt
ABCA3	UniProtKB	E1BCR1	ABCA3		0006200 // ATP catabolic process (GO_REF:0000002 [IEA] InterPro:IPR003439|InterPro:IPR017871) /// 0006810 // transport (GO_REF:0000019 [IEA] Ensembl:ENSP00000301732)	0097233 // alveolar lamellar body membrane (GO_REF:0000019 [IEA] Ensembl:ENSMUSP00000045285) /// 0005886 // plasma membrane (GO_REF:0000019 [IEA] Ensembl:ENSP00000301732)	0005524 // ATP binding (GO_REF:0000038 [IEA] UniProtKB-KW:KW-0067) /// 0016887 // ATPase activity (GO_REF:0000002 [IEA] InterPro:IPR003439|InterPro:IPR017871)	Uncharacterized protein	E1BCR1_BOVIN|ABCA3|BOS_22445	protein	taxon:9913	20140705	UniProt
ABCA4	UniProtKB	F1MWM0	ABCA4		0006200 // ATP catabolic process (GO_REF:0000002 [IEA] InterPro:IPR003439) /// 0007601 // visual perception (GO_REF:0000019 [IEA] Ensembl:ENSMUSP00000013995) /// 0006649 // phospholipid transfer to membrane (GO_REF:0000019 [IEA] Ensembl:ENSMUSP00000013995) /// 0055085 // transmembrane transport (GO_REF:0000002 [IEA] InterPro:IPR005951) /// 0045494 // photoreceptor cell maintenance (GO_REF:0000019…	0005887 // integral to plasma membrane (GO_REF:0000002 [IEA] InterPro:IPR005951)	0004012 // phospholipid-translocating ATPase activity (GO_REF:0000019 [IEA] Ensembl:ENSMUSP00000013995) /// 0042626 // ATPase activity, coupled to transmembrane movement of substances (GO_REF:0000002 [IEA] InterPro:IPR005951) /// 0005524 // ATP binding (GO_REF:0000038 [IEA] UniProtKB-KW:KW-0067)	Uncharacterized protein	F1MWM0_BOVIN|ABCA4	protein	taxon:9913	20140705	Ensembl
ABCA5	UniProtKB	E1BKP0	ABCA5		0010745 // negative regulation of macrophage derived foam cell differentiation (GO_REF:0000019 [IEA] Ensembl:ENSMUSP00000047927) /// 0006200 // ATP catabolic process (GO_REF:0000002 [IEA] InterPro:IPR003439|InterPro:IPR017871) /// 0033344 // cholesterol efflux (GO_REF:0000019 [IEA] Ensembl:ENSMUSP00000047927) /// 0034375 // high-density lipoprotein particle remodeling (GO_REF:0000019 [IEA] Ensemb…	0005764 // lysosome (GO_REF:0000019 [IEA] Ensembl:ENSMUSP00000047927) /// 0005770 // late endosome (GO_REF:0000019 [IEA] Ensembl:ENSMUSP00000047927)	0005524 // ATP binding (GO_REF:0000038 [IEA] UniProtKB-KW:KW-0067) /// 0016887 // ATPase activity (GO_REF:0000002 [IEA] InterPro:IPR003439|InterPro:IPR017871)	Uncharacterized protein	E1BKP0_BOVIN|ABCA5	protein	taxon:9913	20140705	UniProt
ABCA6	UniProtKB	F1MYG7	ABCA6		0006200 // ATP catabolic process (GO_REF:0000002 [IEA] InterPro:IPR003439)		0005524 // ATP binding (GO_REF:0000038 [IEA] UniProtKB-KW:KW-0067) /// 0016887 // ATPase activity (GO_REF:0000002 [IEA] InterPro:IPR003439)	Uncharacterized protein	F1MYG7_BOVIN|ABCA6	protein	taxon:9913	20140705	UniProt
ABCA7	UniProtKB	E1BCG1	ABCA7		0006200 // ATP catabolic process (GO_REF:0000002 [IEA] InterPro:IPR003439|InterPro:IPR017871) /// 0033700 // phospholipid efflux (GO_REF:0000019 [IEA] Ensembl:ENSMUSP00000115111)	0016324 // apical plasma membrane (GO_REF:0000019 [IEA] Ensembl:ENSMUSP00000115111) /// 0005794 // Golgi apparatus (GO_REF:0000019 [IEA] Ensembl:ENSP00000263094)	0005548 // phospholipid transporter activity (GO_REF:0000019 [IEA] Ensembl:ENSMUSP00000115111) /// 0005524 // ATP binding (GO_REF:0000038 [IEA] UniProtKB-KW:KW-0067) /// 0016887 // ATPase activity (GO_REF:0000002 [IEA] InterPro:IPR003439|InterPro:IPR017871)	Uncharacterized protein	E1BCG1_BOVIN|ABCA7	protein	taxon:9913	20140705	UniProt
ABCA9	UniProtKB	F1MYN4	ABCA9		0006200 // ATP catabolic process (GO_REF:0000002 [IEA] InterPro:IPR003439|InterPro:IPR017871)	0005739 // mitochondrion (GO_REF:0000019 [IEA] Ensembl:ENSMUSP00000036338)	0005524 // ATP binding (GO_REF:0000038 [IEA] UniProtKB-KW:KW-0067) /// 0016887 // ATPase activity (GO_REF:0000002 [IEA] InterPro:IPR003439|InterPro:IPR017871)	Uncharacterized protein	F1MYN4_BOVIN|ABCA9	protein	taxon:9913	20140705	UniProt
ABCB10	UniProtKB	E1BL88	ABCB10		0006200 // ATP catabolic process (GO_REF:0000002 [IEA] InterPro:IPR003439|InterPro:IPR017871) /// 0055085 // transmembrane transport (GO_REF:0000033 [IBA] PANTHER:PTN000657188)	0032592 // integral to mitochondrial membrane (GO_REF:0000019 [IEA] Ensembl:ENSP00000355637) /// 0016021 // integral to membrane (GO_REF:0000033 [IBA] PANTHER:PTN000657188) /// 0005743 // mitochondrial inner membrane (GO_REF:0000019 [IEA] Ensembl:ENSMUSP00000075011)	0042803 // protein homodimerization activity (GO_REF:0000019 [IEA] Ensembl:ENSMUSP00000075011) /// 0005524 // ATP binding (GO_REF:0000038 [IEA] UniProtKB-KW:KW-0067) /// 0042626 // ATPase activity, coupled to transmembrane movement of substances (GO_REF:0000033 [IBA] PANTHER:PTN000657188)	Uncharacterized protein	E1BL88_BOVIN|ABCB10	protein	taxon:9913	20140705	UniProt
ABCB11	UniProtKB	E1BGI0	ABCB11		0006200 // ATP catabolic process (GO_REF:0000002 [IEA] InterPro:IPR003439|InterPro:IPR017871) /// 0055085 // transmembrane transport (GO_REF:0000033 [IBA] PANTHER:PTN000657188) /// 0015722 // canalicular bile acid transport (GO_REF:0000033 [IBA] PANTHER:PTN000657279)	0045177 // apical part of cell (GO_REF:0000019 [IEA] Ensembl:ENSMUSP00000099770) /// 0046581 // intercellular canaliculus (GO_REF:0000019 [IEA] Ensembl:ENSMUSP00000099770) /// 0016021 // integral to membrane (GO_REF:0000033 [IBA] PANTHER:PTN000657188)	0015126 // canalicular bile acid transmembrane transporter activity (GO_REF:0000033 [IBA] PANTHER:PTN000657279) /// 0005524 // ATP binding (GO_REF:0000038 [IEA] UniProtKB-KW:KW-0067) /// 0042626 // ATPase activity, coupled to transmembrane movement of substances (GO_REF:0000033 [IBA] PANTHER:PTN000657188)	Uncharacterized protein	E1BGI0_BOVIN|ABCB11	protein	taxon:9913	20140705	UniProt
ABCB4	UniProtKB	E1BLT5	ABCB4		0006200 // ATP catabolic process (GO_REF:0000002 [IEA] InterPro:IPR003439|InterPro:IPR017871) /// 0055085 // transmembrane transport (GO_REF:0000033 [IBA] PANTHER:PTN000657188)	0046581 // intercellular canaliculus (GO_REF:0000019 [IEA] Ensembl:ENSMUSP00000003717) /// 0016021 // integral to membrane (GO_REF:0000033 [IBA] PANTHER:PTN000657188)	0005524 // ATP binding (GO_REF:0000038 [IEA] UniProtKB-KW:KW-0067) /// 0042626 // ATPase activity, coupled to transmembrane movement of substances (GO_REF:0000033 [IBA] PANTHER:PTN000657188)	Uncharacterized protein	E1BLT5_BOVIN|ABCB4	protein	taxon:9913	20140705	UniProt
ABCB6	UniProtKB	A5D7P7	ABCB6		0006200 // ATP catabolic process (GO_REF:0000002 [IEA] InterPro:IPR003439|InterPro:IPR017871) /// 0055085 // transmembrane transport (GO_REF:0000033 [IBA] PANTHER:PTN000657188) /// 0007420 // brain development (GO_REF:0000019 [IEA] Ensembl:ENSP00000265316) /// 0043588 // skin development (GO_REF:0000019 [IEA] Ensembl:ENSP00000265316) /// 0006779 // porphyrin-containing compound biosynthetic proce…	0005783 // endoplasmic reticulum (GO_REF:0000019 [IEA] Ensembl:ENSP00000265316) /// 0031307 // integral to mitochondrial outer membrane (GO_REF:0000019 [IEA] Ensembl:ENSP00000265316) /// 0005794 // Golgi apparatus (GO_REF:0000019 [IEA] Ensembl:ENSP00000265316) /// 0005886 // plasma membrane (GO_REF:0000019 [IEA] Ensembl:ENSP00000265316) /// 0016021 // integral to membrane (GO_REF:0000033 [IBA] PA…	0005524 // ATP binding (GO_REF:0000019 [IEA] Ensembl:ENSP00000265316) /// 0020037 // heme binding (GO_REF:0000019 [IEA] Ensembl:ENSP00000265316) /// 0042626 // ATPase activity, coupled to transmembrane movement of substances (GO_REF:0000033 [IBA] PANTHER:PTN000657188) /// 0015562 // efflux transmembrane transporter activity (GO_REF:0000019 [IEA] Ensembl:ENSP00000265316) /// 0015439 // heme-transp…	Uncharacterized protein	A5D7P7_BOVIN|ABCB6	protein	taxon:9913	20140705	Ensembl
ABCB7	UniProtKB	E1BPL3	ABCB7		0006200 // ATP catabolic process (GO_REF:0000002 [IEA] InterPro:IPR003439|InterPro:IPR017871) /// 0055085 // transmembrane transport (GO_REF:0000033 [IBA] PANTHER:PTN000657188) /// 0006879 // cellular iron ion homeostasis (GO_REF:0000033 [IBA] PANTHER:PTN000657864)	0005743 // mitochondrial inner membrane (GO_REF:0000033 [IBA] PANTHER:PTN000657864) /// 0016021 // integral to membrane (GO_REF:0000033 [IBA] PANTHER:PTN000657188)	0005524 // ATP binding (GO_REF:0000038 [IEA] UniProtKB-KW:KW-0067) /// 0042626 // ATPase activity, coupled to transmembrane movement of substances (GO_REF:0000033 [IBA] PANTHER:PTN000657188)	Uncharacterized protein	E1BPL3_BOVIN|ABCB7	protein	taxon:9913	20140705	UniProt
ABCB8	UniProtKB	F1MQ79, G3MYQ9	ABCB8		0006200 // ATP catabolic process (GO_REF:0000002 [IEA] InterPro:IPR003439|InterPro:IPR017871) /// 0055085 // transmembrane transport (GO_REF:0000033 [IBA] PANTHER:PTN000657188) /// 0055085 // transmembrane transport (GO_REF:0000002 [IEA] InterPro:IPR001140|InterPro:IPR011527)	0005730 // nucleolus (GO_REF:0000019 [IEA] Ensembl:ENSP00000351717) /// 0005739 // mitochondrion (GO_REF:0000019 [IEA] Ensembl:ENSMUSP00000110729) /// 0005739 // mitochondrion (GO_REF:0000019 [IEA] Ensembl:ENSP00000351717) /// 0016021 // integral to membrane (GO_REF:0000033 [IBA] PANTHER:PTN000657188) /// 0016021 // integral to membrane (GO_REF:0000002 [IEA] InterPro:IPR001140|InterPro:IPR011527)	0005524 // ATP binding (GO_REF:0000002 [IEA] InterPro:IPR001140|InterPro:IPR011527) /// 0005524 // ATP binding (GO_REF:0000038 [IEA] UniProtKB-KW:KW-0067) /// 0042626 // ATPase activity, coupled to transmembrane movement of substances (GO_REF:0000002 [IEA] InterPro:IPR001140|InterPro:IPR011527) /// 0042626 // ATPase activity, coupled to transmembrane movement of substances (GO_REF:0000033 [IBA] P…	Uncharacterized protein	F1MQ79_BOVIN|ABCB8	protein	taxon:9913	20140705	InterPro
ABCB9	UniProtKB	E1BKR0	ABCB9		0015833 // peptide transport (GO_REF:0000019 [IEA] Ensembl:ENSP00000440288) /// 0006200 // ATP catabolic process (GO_REF:0000002 [IEA] InterPro:IPR003439|InterPro:IPR017871) /// 0055085 // transmembrane transport (GO_REF:0000033 [IBA] PANTHER:PTN000657188)	0005765 // lysosomal membrane (GO_REF:0000019 [IEA] Ensembl:ENSP00000440288) /// 0030176 // integral to endoplasmic reticulum membrane (GO_REF:0000019 [IEA] Ensembl:ENSP00000440288) /// 0016021 // integral to membrane (GO_REF:0000033 [IBA] PANTHER:PTN000657188)	0042803 // protein homodimerization activity (GO_REF:0000019 [IEA] Ensembl:ENSP00000440288) /// 0015440 // peptide-transporting ATPase activity (GO_REF:0000019 [IEA] Ensembl:ENSP00000440288) /// 0005524 // ATP binding (GO_REF:0000038 [IEA] UniProtKB-KW:KW-0067) /// 0042626 // ATPase activity, coupled to transmembrane movement of substances (GO_REF:0000033 [IBA] PANTHER:PTN000657188)	Uncharacterized protein	E1BKR0_BOVIN|ABCB9	protein	taxon:9913	20140705	UniProt
ABCC1	UniProtKB	F1MY01, Q8HXQ5	ABCC1		0006200 // ATP catabolic process (GO_REF:0000002 [IEA] InterPro:IPR003439|InterPro:IPR017871) /// 0055085 // transmembrane transport (GO_REF:0000002 [IEA] InterPro:IPR001140|InterPro:IPR011527) /// 0006200 // ATP catabolic process (GO_REF:0000019 [IEA] Ensembl:ENSP00000382342)	0005887 // integral to plasma membrane (GO_REF:0000019 [IEA] Ensembl:ENSMUSP00000097743) /// 0005886 // plasma membrane (GO_REF:0000039 [IEA] UniProtKB-SubCell:SL-0039) /// 0005794 // Golgi apparatus (GO_REF:0000019 [IEA] Ensembl:ENSP00000382342) /// 0016021 // integral to membrane (GO_REF:0000037 [IEA] UniProtKB-KW:KW-0812) /// 0005634 // nucleus (GO_REF:0000019 [IEA] Ensembl:ENSP00000382342)	0005524 // ATP binding (GO_REF:0000037 [IEA] UniProtKB-KW:KW-0067) /// 0042626 // ATPase activity, coupled to transmembrane movement of substances (GO_REF:0000002 [IEA] InterPro:IPR001140|InterPro:IPR011527) /// 0005524 // ATP binding (GO_REF:0000038 [IEA] UniProtKB-KW:KW-0067)	Multidrug resistance-associated protein 1	F1MY01_BOVIN|ABCC1	protein	taxon:9913	20140705	UniProt
ABCC10	UniProtKB	E1BNL1	ABCC10		0006200 // ATP catabolic process (GO_REF:0000002 [IEA] InterPro:IPR003439|InterPro:IPR017871) /// 0055085 // transmembrane transport (GO_REF:0000002 [IEA] InterPro:IPR001140|InterPro:IPR011527)	0005765 // lysosomal membrane (GO_REF:0000019 [IEA] Ensembl:ENSP00000361608) /// 0016021 // integral to membrane (GO_REF:0000002 [IEA] InterPro:IPR001140|InterPro:IPR011527)	0042626 // ATPase activity, coupled to transmembrane movement of substances (GO_REF:0000002 [IEA] InterPro:IPR001140|InterPro:IPR011527) /// 0005524 // ATP binding (GO_REF:0000038 [IEA] UniProtKB-KW:KW-0067)	Uncharacterized protein	E1BNL1_BOVIN|ABCC10	protein	taxon:9913	20140705	UniProt
ABCC11	UniProtKB	E1B7A9, F1N4I6	ABCC11		0006200 // ATP catabolic process (GO_REF:0000002 [IEA] InterPro:IPR003439|InterPro:IPR017871) /// 0055085 // transmembrane transport (GO_REF:0000002 [IEA] InterPro:IPR001140|InterPro:IPR011527)	0016021 // integral to membrane (GO_REF:0000002 [IEA] InterPro:IPR001140|InterPro:IPR011527)	0042626 // ATPase activity, coupled to transmembrane movement of substances (GO_REF:0000002 [IEA] InterPro:IPR001140|InterPro:IPR011527) /// 0005524 // ATP binding (GO_REF:0000038 [IEA] UniProtKB-KW:KW-0067)	Uncharacterized protein	E1B7A9_BOVIN|ABCC11	protein	taxon:9913	20140705	UniProt
ABCC12	UniProtKB	E1BM99	ABCC12		0006200 // ATP catabolic process (GO_REF:0000002 [IEA] InterPro:IPR003439|InterPro:IPR017871) /// 0055085 // transmembrane transport (GO_REF:0000002 [IEA] InterPro:IPR001140|InterPro:IPR011527)	0005739 // mitochondrion (GO_REF:0000019 [IEA] Ensembl:ENSMUSP00000122402) /// 0016021 // integral to membrane (GO_REF:0000002 [IEA] InterPro:IPR001140|InterPro:IPR011527)	0042626 // ATPase activity, coupled to transmembrane movement of substances (GO_REF:0000002 [IEA] InterPro:IPR001140|InterPro:IPR011527) /// 0005524 // ATP binding (GO_REF:0000038 [IEA] UniProtKB-KW:KW-0067)	Uncharacterized protein	E1BM99_BOVIN|ABCC12	protein	taxon:9913	20140705	UniProt
ABCC2	UniProtKB	F1MIP7	ABCC2		0006200 // ATP catabolic process (GO_REF:0000002 [IEA] InterPro:IPR003439|InterPro:IPR017871) /// 0055085 // transmembrane transport (GO_REF:0000002 [IEA] InterPro:IPR001140|InterPro:IPR011527)	0016324 // apical plasma membrane (GO_REF:0000019 [IEA] Ensembl:ENSMUSP00000026208) /// 0005887 // integral to plasma membrane (GO_REF:0000019 [IEA] Ensembl:ENSMUSP00000026208) /// 0046581 // intercellular canaliculus (GO_REF:0000019 [IEA] Ensembl:ENSMUSP00000026208)	0042626 // ATPase activity, coupled to transmembrane movement of substances (GO_REF:0000002 [IEA] InterPro:IPR001140|InterPro:IPR011527) /// 0005524 // ATP binding (GO_REF:0000038 [IEA] UniProtKB-KW:KW-0067)	Uncharacterized protein	F1MIP7_BOVIN|ABCC2	protein	taxon:9913	20140705	UniProt
ABCC3	UniProtKB	F1N3Y6	ABCC3		0006200 // ATP catabolic process (GO_REF:0000002 [IEA] InterPro:IPR003439|InterPro:IPR017871) /// 0055085 // transmembrane transport (GO_REF:0000002 [IEA] InterPro:IPR001140|InterPro:IPR011527)	0005887 // integral to plasma membrane (GO_REF:0000019 [IEA] Ensembl:ENSMUSP00000021231)	0042626 // ATPase activity, coupled to transmembrane movement of substances (GO_REF:0000002 [IEA] InterPro:IPR001140|InterPro:IPR011527) /// 0005524 // ATP binding (GO_REF:0000038 [IEA] UniProtKB-KW:KW-0067)	Uncharacterized protein	F1N3Y6_BOVIN|ABCC3	protein	taxon:9913	20140705	UniProt
ABCC4	UniProtKB	F1MUC1	ABCC4		0006200 // ATP catabolic process (GO_REF:0000002 [IEA] InterPro:IPR003439|InterPro:IPR017871) /// 0055085 // transmembrane transport (GO_REF:0000002 [IEA] InterPro:IPR001140|InterPro:IPR011527)	0031088 // platelet dense granule membrane (GO_REF:0000019 [IEA] Ensembl:ENSP00000366084) /// 0016021 // integral to membrane (GO_REF:0000002 [IEA] InterPro:IPR001140|InterPro:IPR011527) /// 0005886 // plasma membrane (GO_REF:0000019 [IEA] Ensembl:ENSP00000366084)	0042626 // ATPase activity, coupled to transmembrane movement of substances (GO_REF:0000002 [IEA] InterPro:IPR001140|InterPro:IPR011527) /// 0005524 // ATP binding (GO_REF:0000038 [IEA] UniProtKB-KW:KW-0067)	Uncharacterized protein	F1MUC1_BOVIN|ABCC4	protein	taxon:9913	20140705	UniProt
ABCC5	UniProtKB	Q1LZD6, F1MZD4	ABCC5		0006200 // ATP catabolic process (GO_REF:0000002 [IEA] InterPro:IPR003439|InterPro:IPR017871) /// 0055085 // transmembrane transport (GO_REF:0000002 [IEA] InterPro:IPR001140|InterPro:IPR011527)	0016021 // integral to membrane (GO_REF:0000002 [IEA] InterPro:IPR001140|InterPro:IPR011527)	0042626 // ATPase activity, coupled to transmembrane movement of substances (GO_REF:0000002 [IEA] InterPro:IPR001140|InterPro:IPR011527) /// 0005524 // ATP binding (GO_REF:0000038 [IEA] UniProtKB-KW:KW-0067)	Uncharacterized protein	F1MZD4_BOVIN|ABCC5	protein	taxon:9913	20140705	UniProt
ABCC6	UniProtKB	G5E626, G3N1X7	ABCC6		0006200 // ATP catabolic process (GO_REF:0000002 [IEA] InterPro:IPR003439|InterPro:IPR017871) /// 0055085 // transmembrane transport (GO_REF:0000002 [IEA] InterPro:IPR001140|InterPro:IPR011527)	0016021 // integral to membrane (GO_REF:0000002 [IEA] InterPro:IPR001140|InterPro:IPR005292|InterPro:IPR011527) /// 0016021 // integral to membrane (GO_REF:0000002 [IEA] InterPro:IPR001140|InterPro:IPR011527)	0042626 // ATPase activity, coupled to transmembrane movement of substances (GO_REF:0000002 [IEA] InterPro:IPR001140|InterPro:IPR011527) /// 0005524 // ATP binding (GO_REF:0000038 [IEA] UniProtKB-KW:KW-0067)	Uncharacterized protein	G3N1X7_BOVIN|ABCC6	protein	taxon:9913	20140705	UniProt
ABCC8	UniProtKB	E1BKR6	ABCC8		0006200 // ATP catabolic process (GO_REF:0000002 [IEA] InterPro:IPR003439|InterPro:IPR017871) /// 0055085 // transmembrane transport (GO_REF:0000002 [IEA] InterPro:IPR001140|InterPro:IPR011527) /// 0007165 // signal transduction (GO_REF:0000002 [IEA] InterPro:IPR000388|InterPro:IPR000844) /// 0006813 // potassium ion transport (GO_REF:0000002 [IEA] InterPro:IPR000388|InterPro:IPR000844)	0008076 // voltage-gated potassium channel complex (GO_REF:0000019 [IEA] Ensembl:ENSP00000374467)	0044325 // ion channel binding (GO_REF:0000019 [IEA] Ensembl:ENSP00000374467) /// 0042626 // ATPase activity, coupled to transmembrane movement of substances (GO_REF:0000002 [IEA] InterPro:IPR001140|InterPro:IPR011527) /// 0005524 // ATP binding (GO_REF:0000038 [IEA] UniProtKB-KW:KW-0067) /// 0008281 // sulfonylurea receptor activity (GO_REF:0000002 [IEA] InterPro:IPR000388|InterPro:IPR000844)	Uncharacterized protein	E1BKR6_BOVIN|ABCC8	protein	taxon:9913	20140705	UniProt
ABCC9	UniProtKB	E1B8L0	ABCC9		0006200 // ATP catabolic process (GO_REF:0000002 [IEA] InterPro:IPR003439|InterPro:IPR017871) /// 0071805 // potassium ion transmembrane transport (GO_REF:0000019 [IEA] Ensembl:ENSMUSP00000084805) /// 0007165 // signal transduction (GO_REF:0000002 [IEA] InterPro:IPR000388|InterPro:IPR001475) /// 0051607 // defense response to virus (GO_REF:0000019 [IEA] Ensembl:ENSP00000261200)	0042383 // sarcolemma (GO_REF:0000019 [IEA] Ensembl:ENSMUSP00000084805) /// 0030017 // sarcomere (GO_REF:0000019 [IEA] Ensembl:ENSMUSP00000084805) /// 0008076 // voltage-gated potassium channel complex (GO_REF:0000019 [IEA] Ensembl:ENSP00000261200)	0044325 // ion channel binding (GO_REF:0000019 [IEA] Ensembl:ENSP00000261200) /// 0008281 // sulfonylurea receptor activity (GO_REF:0000002 [IEA] InterPro:IPR000388|InterPro:IPR001475) /// 0042626 // ATPase activity, coupled to transmembrane movement of substances (GO_REF:0000002 [IEA] InterPro:IPR001140|InterPro:IPR011527) /// 0005524 // ATP binding (GO_REF:0000038 [IEA] UniProtKB-KW:KW-0067) //…	Uncharacterized protein	E1B8L0_BOVIN|ABCC9	protein	taxon:9913	20140705	Ensembl
ABCD1	UniProtKB	Q2KJ57	ABCD1		0042760 // very long-chain fatty acid catabolic process (GO_REF:0000019 [IEA] Ensembl:ENSP00000218104) /// 0006635 // fatty acid beta-oxidation (GO_REF:0000019 [IEA] Ensembl:ENSMUSP00000002084) /// 0055085 // transmembrane transport (GO_REF:0000002 [IEA] InterPro:IPR011527) /// 0042758 // long-chain fatty acid catabolic process (GO_REF:0000019 [IEA] Ensembl:ENSP00000218104) /// 0006635 // fatty a…	0048471 // perinuclear region of cytoplasm (GO_REF:0000019 [IEA] Ensembl:ENSP00000218104) /// 0005739 // mitochondrion (GO_REF:0000019 [IEA] Ensembl:ENSMUSP00000002084) /// 0005779 // integral to peroxisomal membrane (GO_REF:0000019 [IEA] Ensembl:ENSP00000218104)	0005524 // ATP binding (GO_REF:0000019 [IEA] Ensembl:ENSP00000218104) /// 0005325 // peroxisomal fatty-acyl-CoA transporter activity (GO_REF:0000019 [IEA] Ensembl:ENSP00000218104) /// 0042626 // ATPase activity, coupled to transmembrane movement of substances (GO_REF:0000002 [IEA] InterPro:IPR011527) /// 0042803 // protein homodimerization activity (GO_REF:0000019 [IEA] Ensembl:ENSP00000218104) /…	Uncharacterized protein	Q2KJ57_BOVIN|ABCD1	protein	taxon:9913	20140705	Ensembl
ABCD2	UniProtKB	F6RLQ6	ABCD2		0006200 // ATP catabolic process (GO_REF:0000002 [IEA] InterPro:IPR003439|InterPro:IPR017871) /// 0055085 // transmembrane transport (GO_REF:0000002 [IEA] InterPro:IPR011527) /// 0006635 // fatty acid beta-oxidation (GO_REF:0000019 [IEA] Ensembl:ENSMUSP00000068940) /// 0032000 // positive regulation of fatty acid beta-oxidation (GO_REF:0000019 [IEA] Ensembl:ENSP00000310688) /// 0006635 // fatty a…	0016021 // integral to membrane (GO_REF:0000002 [IEA] InterPro:IPR011527) /// 0005777 // peroxisome (GO_REF:0000019 [IEA] Ensembl:ENSP00000310688) /// 0005739 // mitochondrion (GO_REF:0000019 [IEA] Ensembl:ENSMUSP00000068940)	0042626 // ATPase activity, coupled to transmembrane movement of substances (GO_REF:0000002 [IEA] InterPro:IPR011527) /// 0005524 // ATP binding (GO_REF:0000038 [IEA] UniProtKB-KW:KW-0067) /// 0042803 // protein homodimerization activity (GO_REF:0000019 [IEA] Ensembl:ENSP00000310688)	Uncharacterized protein	F6RLQ6_BOVIN|ABCD2	protein	taxon:9913	20140705	UniProt
ABCD3	UniProtKB	A7Z038	ABCD3		0007031 // peroxisome organization (GO_REF:0000019 [IEA] Ensembl:ENSP00000359233) /// 0055085 // transmembrane transport (GO_REF:0000002 [IEA] InterPro:IPR011527) /// 0006200 // ATP catabolic process (GO_REF:0000019 [IEA] Ensembl:ENSP00000359233) /// 0006635 // fatty acid beta-oxidation (GO_REF:0000019 [IEA] Ensembl:ENSP00000359233) /// 0042760 // very long-chain fatty acid catabolic process (GO_…	0005743 // mitochondrial inner membrane (GO_REF:0000019 [IEA] Ensembl:ENSMUSP00000029770) /// 0005778 // peroxisomal membrane (GO_REF:0000019 [IEA] Ensembl:ENSMUSP00000029770) /// 0016021 // integral to membrane (GO_REF:0000002 [IEA] InterPro:IPR005283|InterPro:IPR011527) /// 0005782 // peroxisomal matrix (GO_REF:0000019 [IEA] Ensembl:ENSP00000359233)	0042626 // ATPase activity, coupled to transmembrane movement of substances (GO_REF:0000002 [IEA] InterPro:IPR011527) /// 0005524 // ATP binding (GO_REF:0000038 [IEA] UniProtKB-KW:KW-0067) /// 0042803 // protein homodimerization activity (GO_REF:0000019 [IEA] Ensembl:ENSP00000359233)	Uncharacterized protein	A7Z038_BOVIN|ABCD3	protein	taxon:9913	20140705	UniProt
ABCD4	UniProtKB	F1N3B4	ABCD4		0006200 // ATP catabolic process (GO_REF:0000002 [IEA] InterPro:IPR003439|InterPro:IPR017871) /// 0055085 // transmembrane transport (GO_REF:0000002 [IEA] InterPro:IPR011527) /// 0009235 // cobalamin metabolic process (GO_REF:0000019 [IEA] Ensembl:ENSP00000349396)	0016021 // integral to membrane (GO_REF:0000002 [IEA] InterPro:IPR011527) /// 0005789 // endoplasmic reticulum membrane (GO_REF:0000019 [IEA] Ensembl:ENSMUSP00000021666) /// 0005777 // peroxisome (GO_REF:0000019 [IEA] Ensembl:ENSP00000349396)	0042626 // ATPase activity, coupled to transmembrane movement of substances (GO_REF:0000002 [IEA] InterPro:IPR011527) /// 0005524 // ATP binding (GO_REF:0000038 [IEA] UniProtKB-KW:KW-0067)	Uncharacterized protein	F1N3B4_BOVIN|ABCD4	protein	taxon:9913	20140705	UniProt
ABCE1	UniProtKB	A4IFE6	ABCE1		0006200 // ATP catabolic process (GO_REF:0000002 [IEA] InterPro:IPR003439|InterPro:IPR017871)	0005739 // mitochondrion (GO_REF:0000019 [IEA] Ensembl:ENSP00000296577)	0005524 // ATP binding (GO_REF:0000038 [IEA] UniProtKB-KW:KW-0067) /// 0016887 // ATPase activity (GO_REF:0000002 [IEA] InterPro:IPR003439|InterPro:IPR017871) /// 0051536 // iron-sulfur cluster binding (GO_REF:0000002 [IEA] InterPro:IPR001450|InterPro:IPR017896)	Uncharacterized protein	A4IFE6_BOVIN|ABCE1	protein	taxon:9913	20140705	UniProt
ABCF1	UniProtKB	E1BGH0	ABCF1		0006200 // ATP catabolic process (GO_REF:0000002 [IEA] InterPro:IPR003439|InterPro:IPR017871) /// 0045727 // positive regulation of translation (GO_REF:0000019 [IEA] Ensembl:ENSP00000313603) /// 0006413 // translational initiation (GO_REF:0000019 [IEA] Ensembl:ENSP00000313603)	0042788 // polysomal ribosome (GO_REF:0000019 [IEA] Ensembl:ENSP00000313603)	0008494 // translation activator activity (GO_REF:0000019 [IEA] Ensembl:ENSP00000313603) /// 0005524 // ATP binding (GO_REF:0000038 [IEA] UniProtKB-KW:KW-0067) /// 0043022 // ribosome binding (GO_REF:0000019 [IEA] Ensembl:ENSP00000313603) /// 0016887 // ATPase activity (GO_REF:0000002 [IEA] InterPro:IPR003439|InterPro:IPR017871)	Uncharacterized protein	E1BGH0_BOVIN|ABCF1	protein	taxon:9913	20140705	UniProt
ABCF2	UniProtKB	Q2KJA2	ABCF2		0006200 // ATP catabolic process (GO_REF:0000002 [IEA] InterPro:IPR003439|InterPro:IPR017871)	0005739 // mitochondrion (GO_REF:0000019 [IEA] Ensembl:ENSMUSP00000030795)	0005524 // ATP binding (GO_REF:0000037 [IEA] UniProtKB-KW:KW-0067) /// 0016887 // ATPase activity (GO_REF:0000002 [IEA] InterPro:IPR003439|InterPro:IPR017871)	ATP-binding cassette sub-family F member 2	ABCF2_BOVIN|ABCF2	protein	taxon:9913	20140705	UniProt
ABCF3	UniProtKB	A4FUE2	ABCF3		0006200 // ATP catabolic process (GO_REF:0000002 [IEA] InterPro:IPR003439|InterPro:IPR017871)		0005524 // ATP binding (GO_REF:0000038 [IEA] UniProtKB-KW:KW-0067) /// 0016887 // ATPase activity (GO_REF:0000002 [IEA] InterPro:IPR003439|InterPro:IPR017871)	Uncharacterized protein	A4FUE2_BOVIN|ABCF3	protein	taxon:9913	20140705	UniProt
ABCG1	UniProtKB	E1BDU6	ABCG1		0042632 // cholesterol homeostasis (GO_REF:0000019 [IEA] Ensembl:ENSP00000354995) /// 0006200 // ATP catabolic process (GO_REF:0000002 [IEA] InterPro:IPR003439|InterPro:IPR017871) /// 0010872 // regulation of cholesterol esterification (GO_REF:0000019 [IEA] Ensembl:ENSMUSP00000024829) /// 0034375 // high-density lipoprotein particle remodeling (GO_REF:0000019 [IEA] Ensembl:ENSMUSP00000024829) ///…	0016021 // integral to membrane (GO_REF:0000002 [IEA] InterPro:IPR020064) /// 0009897 // external side of plasma membrane (GO_REF:0000019 [IEA] Ensembl:ENSP00000354995) /// 0055037 // recycling endosome (GO_REF:0000019 [IEA] Ensembl:ENSMUSP00000024829) /// 0009897 // external side of plasma membrane (GO_REF:0000019 [IEA] Ensembl:ENSMUSP00000024829) /// 0005794 // Golgi apparatus (GO_REF:0000019 […	0019534 // toxin transporter activity (GO_REF:0000019 [IEA] Ensembl:ENSP00000354995) /// 0005548 // phospholipid transporter activity (GO_REF:0000019 [IEA] Ensembl:ENSP00000354995) /// 0034437 // glycoprotein transporter activity (GO_REF:0000019 [IEA] Ensembl:ENSP00000354995) /// 0043531 // ADP binding (GO_REF:0000019 [IEA] Ensembl:ENSP00000354995) /// 0046982 // protein heterodimerization activi…	Uncharacterized protein	E1BDU6_BOVIN|ABCG1	protein	taxon:9913	20140705	Ensembl
ABCG2	UniProtKB	Q4GZT4, B2D1N9	ABCG2		0046415 // urate metabolic process (GO_REF:0000019 [IEA] Ensembl:ENSP00000237612) /// 0006200 // ATP catabolic process (GO_REF:0000002 [IEA] InterPro:IPR003439) /// 0006810 // transport (GO_REF:0000037 [IEA] UniProtKB-KW:KW-0813)	0016020 // membrane (GO_REF:0000002 [IEA] InterPro:IPR013525) /// 0005886 // plasma membrane (GO_REF:0000039 [IEA] UniProtKB-SubCell:SL-0039) /// 0031966 // mitochondrial membrane (GO_REF:0000039 [IEA] UniProtKB-SubCell:SL-0171) /// 0016021 // integral to membrane (GO_REF:0000037 [IEA] UniProtKB-KW:KW-0812)	0005524 // ATP binding (GO_REF:0000037 [IEA] UniProtKB-KW:KW-0067) /// 0005524 // ATP binding (GO_REF:0000038 [IEA] UniProtKB-KW:KW-0067) /// 0042803 // protein homodimerization activity (GO_REF:0000019 [IEA] Ensembl:ENSP00000237612) /// 0016887 // ATPase activity (GO_REF:0000002 [IEA] InterPro:IPR003439)	Breast cancer resistance protein	B2D1N9_BOVIN|ABCG2	protein	taxon:9913	20140705	UniProt
ABCG4	UniProtKB	A7Z044	ABCG4		0006200 // ATP catabolic process (GO_REF:0000002 [IEA] InterPro:IPR003439|InterPro:IPR017871)	0016020 // membrane (GO_REF:0000002 [IEA] InterPro:IPR013525)	0005524 // ATP binding (GO_REF:0000038 [IEA] UniProtKB-KW:KW-0067) /// 0042803 // protein homodimerization activity (GO_REF:0000019 [IEA] Ensembl:ENSP00000304111) /// 0016887 // ATPase activity (GO_REF:0000002 [IEA] InterPro:IPR003439|InterPro:IPR017871) /// 0046982 // protein heterodimerization activity (GO_REF:0000019 [IEA] Ensembl:ENSP00000304111)	Uncharacterized protein	A7Z044_BOVIN|ABCG4	protein	taxon:9913	20140705	UniProt
ABCG5	UniProtKB	F1N3L2	ABCG5		0006200 // ATP catabolic process (GO_REF:0000019 [IEA] Ensembl:ENSP00000260645) /// 0007588 // excretion (GO_REF:0000019 [IEA] Ensembl:ENSMUSP00000069495) /// 0045796 // negative regulation of intestinal cholesterol absorption (GO_REF:0000019 [IEA] Ensembl:ENSP00000260645) /// 0010949 // negative regulation of intestinal phytosterol absorption (GO_REF:0000019 [IEA] Ensembl:ENSP00000260645) /// 00…	0016324 // apical plasma membrane (GO_REF:0000019 [IEA] Ensembl:ENSMUSP00000069495)	0016887 // ATPase activity (GO_REF:0000019 [IEA] Ensembl:ENSP00000260645) /// 0017127 // cholesterol transporter activity (GO_REF:0000019 [IEA] Ensembl:ENSMUSP00000069495) /// 0005524 // ATP binding (GO_REF:0000038 [IEA] UniProtKB-KW:KW-0067) /// 0046982 // protein heterodimerization activity (GO_REF:0000019 [IEA] Ensembl:ENSP00000260645)	Uncharacterized protein	F1N3L2_BOVIN|ABCG5	protein	taxon:9913	20140705	UniProt
ABCG8	UniProtKB	F1N3K2	ABCG8		0007588 // excretion (GO_REF:0000019 [IEA] Ensembl:ENSP00000272286) /// 0033344 // cholesterol efflux (GO_REF:0000019 [IEA] Ensembl:ENSP00000272286) /// 0045796 // negative regulation of intestinal cholesterol absorption (GO_REF:0000019 [IEA] Ensembl:ENSP00000272286) /// 0042632 // cholesterol homeostasis (GO_REF:0000019 [IEA] Ensembl:ENSP00000272286) /// 0006200 // ATP catabolic process (GO_REF:…	0016324 // apical plasma membrane (GO_REF:0000019 [IEA] Ensembl:ENSP00000272286)	0017127 // cholesterol transporter activity (GO_REF:0000019 [IEA] Ensembl:ENSP00000272286) /// 0005524 // ATP binding (GO_REF:0000019 [IEA] Ensembl:ENSP00000272286) /// 0046982 // protein heterodimerization activity (GO_REF:0000019 [IEA] Ensembl:ENSP00000272286) /// 0016887 // ATPase activity (GO_REF:0000019 [IEA] Ensembl:ENSP00000272286)	Uncharacterized protein	F1N3K2_BOVIN|ABCG8	protein	taxon:9913	20140705	Ensembl
ABHD1	UniProtKB	Q3T0A0	ABHD1		0008152 // metabolic process (GO_REF:0000037 [IEA] UniProtKB-KW:KW-0378)	0016021 // integral to membrane (GO_REF:0000037 [IEA] UniProtKB-KW:KW-0812)	0016787 // hydrolase activity (GO_REF:0000037 [IEA] UniProtKB-KW:KW-0378)	Abhydrolase domain-containing protein 1	ABHD1_BOVIN|ABHD1	protein	taxon:9913	20140705	GOC
ABHD10	UniProtKB	Q5E9H9	ABHD10		0019391 // glucuronoside catabolic process (GO_REF:0000019 [IEA] Ensembl:ENSP00000273359)	0005739 // mitochondrion (GO_REF:0000039 [IEA] UniProtKB-SubCell:SL-0173) /// 0005829 // cytosol (GO_REF:0000019 [IEA] Ensembl:ENSP00000273359)	0004553 // hydrolase activity, hydrolyzing O-glycosyl compounds (GO_REF:0000019 [IEA] Ensembl:ENSP00000273359)	Mycophenolic acid acyl-glucuronide esterase, mitochondrial	ABHDA_BOVIN|ABHD10	protein	taxon:9913	20140705	Ensembl
ABHD11	UniProtKB	Q3SZ73	ABHD11		0008152 // metabolic process (GO_REF:0000037 [IEA] UniProtKB-KW:KW-0378) /// 0008152 // metabolic process (GO_REF:0000002 [IEA] InterPro:IPR000639)	0005739 // mitochondrion (GO_REF:0000019 [IEA] Ensembl:ENSMUSP00000043041)	0016787 // hydrolase activity (GO_REF:0000037 [IEA] UniProtKB-KW:KW-0378)	Alpha/beta hydrolase domain-containing protein 11	ABHDB_BOVIN|ABHD11	protein	taxon:9913	20140705	Ensembl
ABHD12	UniProtKB	Q08DW9	ABHD12		0010996 // response to auditory stimulus (GO_REF:0000019 [IEA] Ensembl:ENSMUSP00000053558) /// 0007628 // adult walking behavior (GO_REF:0000019 [IEA] Ensembl:ENSMUSP00000053558) /// 0006660 // phosphatidylserine catabolic process (GO_REF:0000019 [IEA] Ensembl:ENSMUSP00000053558)	0032281 // alpha-amino-3-hydroxy-5-methyl-4-isoxazolepropionic acid selective glutamate receptor complex (GO_REF:0000019 [IEA] Ensembl:ENSMUSP00000053558)	0047372 // acylglycerol lipase activity (GO_REF:0000003 [IEA] EC:3.1.1.23)	Monoacylglycerol lipase ABHD12	ABD12_BOVIN|ABHD12	protein	taxon:9913	20140705	Ensembl
ABHD14A	UniProtKB	F1MR63	ABHD14A		0006520 // cellular amino acid metabolic process (GO_REF:0000002 [IEA] InterPro:IPR010159) /// 0006508 // proteolysis (GO_REF:0000002 [IEA] InterPro:IPR001261)	0005737 // cytoplasm (GO_REF:0000002 [IEA] InterPro:IPR010159)	0008237 // metallopeptidase activity (GO_REF:0000002 [IEA] InterPro:IPR001261) /// 0004046 // aminoacylase activity (GO_REF:0000002 [IEA] InterPro:IPR010159)	Uncharacterized protein	F1MR63_BOVIN|ABHD14A	protein	taxon:9913	20140705	InterPro
ABHD14B	UniProtKB	A7YY28	ABHD14B		0008152 // metabolic process (GO_REF:0000037 [IEA] UniProtKB-KW:KW-0378)	0005730 // nucleolus (GO_REF:0000019 [IEA] Ensembl:ENSP00000420065) /// 0005737 // cytoplasm (GO_REF:0000039 [IEA] UniProtKB-SubCell:SL-0086)	0016787 // hydrolase activity (GO_REF:0000037 [IEA] UniProtKB-KW:KW-0378)	Alpha/beta hydrolase domain-containing protein 14B	ABHEB_BOVIN|ABHD14B	protein	taxon:9913	20140705	Ensembl
ABHD16A	UniProtKB	Q1JPD2	ABHD16A		0008152 // metabolic process (GO_REF:0000037 [IEA] UniProtKB-KW:KW-0378)	0016021 // integral to membrane (GO_REF:0000037 [IEA] UniProtKB-KW:KW-0812)	0016787 // hydrolase activity (GO_REF:0000037 [IEA] UniProtKB-KW:KW-0378)	Abhydrolase domain-containing protein 16A	ABHGA_BOVIN|ABHD16A|BAT5	protein	taxon:9913	20140705	GOC
ABHD2	UniProtKB	Q5EA42	ABHD2		0009611 // response to wounding (GO_REF:0000024 [ISS] UniProtKB:Q9QXM0) /// 0030336 // negative regulation of cell migration (GO_REF:0000024 [ISS] UniProtKB:Q9QXM0) /// 0008152 // metabolic process (GO_REF:0000037 [IEA] UniProtKB-KW:KW-0378)	0016021 // integral to membrane (GO_REF:0000037 [IEA] UniProtKB-KW:KW-0812)	0016787 // hydrolase activity (GO_REF:0000037 [IEA] UniProtKB-KW:KW-0378)	Abhydrolase domain-containing protein 2	ABHD2_BOVIN|ABHD2	protein	taxon:9913	20140705	GOC
ABHD3	UniProtKB	Q0VC00	ABHD3		0008152 // metabolic process (GO_REF:0000037 [IEA] UniProtKB-KW:KW-0378)	0016021 // integral to membrane (GO_REF:0000037 [IEA] UniProtKB-KW:KW-0812)	0016787 // hydrolase activity (GO_REF:0000037 [IEA] UniProtKB-KW:KW-0378)	Abhydrolase domain-containing protein 3	ABHD3_BOVIN|ABHD3	protein	taxon:9913	20140705	GOC
ABHD4	UniProtKB	Q5EA59	ABHD4		0016042 // lipid catabolic process (GO_REF:0000037 [IEA] UniProtKB-KW:KW-0442)		0016787 // hydrolase activity (GO_REF:0000037 [IEA] UniProtKB-KW:KW-0378)	Abhydrolase domain-containing protein 4	ABHD4_BOVIN|ABHD4	protein	taxon:9913	20140705	UniProt
ABHD5	UniProtKB	Q0VCC8	ABHD5		0010898 // positive regulation of triglyceride catabolic process (GO_REF:0000019 [IEA] Ensembl:ENSP00000390849) /// 0051006 // positive regulation of lipoprotein lipase activity (GO_REF:0000019 [IEA] Ensembl:ENSMUSP00000122274) /// 0010891 // negative regulation of sequestering of triglyceride (GO_REF:0000019 [IEA] Ensembl:ENSP00000390849) /// 0006654 // phosphatidic acid biosynthetic process (GO…	0005811 // lipid particle (GO_REF:0000019 [IEA] Ensembl:ENSMUSP00000122274) /// 0005829 // cytosol (GO_REF:0000019 [IEA] Ensembl:ENSMUSP00000122274)	0042171 // lysophosphatidic acid acyltransferase activity (GO_REF:0000019 [IEA] Ensembl:ENSP00000390849) /// 0016787 // hydrolase activity (GO_REF:0000038 [IEA] UniProtKB-KW:KW-0378)	Abhydrolase domain containing 5	Q0VCC8_BOVIN|ABHD5	protein	taxon:9913	20140705	Ensembl
ABHD6	UniProtKB	Q1LZ86	ABHD6		0008152 // metabolic process (GO_REF:0000003 [IEA] EC:3.1.1.23) /// 0008152 // metabolic process (GO_REF:0000037 [IEA] UniProtKB-KW:KW-0378) /// 0060292 // long term synaptic depression (GO_REF:0000019 [IEA] Ensembl:ENSMUSP00000129169) /// 0008152 // metabolic process (GO_REF:0000019 [IEA] Ensembl:ENSMUSP00000129169) /// 0030336 // negative regulation of cell migration (GO_REF:0000019 [IEA] Ensem…	0005739 // mitochondrion (GO_REF:0000019 [IEA] Ensembl:ENSMUSP00000129169) /// 0032281 // alpha-amino-3-hydroxy-5-methyl-4-isoxazolepropionic acid selective glutamate receptor complex (GO_REF:0000019 [IEA] Ensembl:ENSMUSP00000129169)	0047372 // acylglycerol lipase activity (GO_REF:0000003 [IEA] EC:3.1.1.23)	Monoacylglycerol lipase ABHD6	ABHD6_BOVIN|ABHD6	protein	taxon:9913	20140705	Ensembl
ABHD8	UniProtKB	Q17QP1	ABHD8		0008152 // metabolic process (GO_REF:0000037 [IEA] UniProtKB-KW:KW-0378) /// 0008152 // metabolic process (GO_REF:0000002 [IEA] InterPro:IPR000639)		0016787 // hydrolase activity (GO_REF:0000037 [IEA] UniProtKB-KW:KW-0378)	Abhydrolase domain-containing protein 8	ABHD8_BOVIN|ABHD8	protein	taxon:9913	20140705	GOC
ABI2	UniProtKB	A7MB24	ABI2		0043010 // camera-type eye development (GO_REF:0000019 [IEA] Ensembl:ENSMUSP00000058754) /// 0018108 // peptidyl-tyrosine phosphorylation (GO_REF:0000019 [IEA] Ensembl:ENSP00000261017) /// 0008154 // actin polymerization or depolymerization (GO_REF:0000002 [IEA] InterPro:IPR028454) /// 0016477 // cell migration (GO_REF:0000019 [IEA] Ensembl:ENSMUSP00000058754) /// 0007611 // learning or memory (G…	0030175 // filopodium (GO_REF:0000019 [IEA] Ensembl:ENSP00000261017) /// 0005913 // cell-cell adherens junction (GO_REF:0000019 [IEA] Ensembl:ENSMUSP00000058754) /// 0030027 // lamellipodium (GO_REF:0000019 [IEA] Ensembl:ENSP00000261017) /// 0030425 // dendrite (GO_REF:0000019 [IEA] Ensembl:ENSMUSP00000058754) /// 0005829 // cytosol (GO_REF:0000019 [IEA] Ensembl:ENSP00000261017)	0017124 // SH3 domain binding (GO_REF:0000019 [IEA] Ensembl:ENSP00000261017) /// 0070064 // proline-rich region binding (GO_REF:0000019 [IEA] Ensembl:ENSP00000261017) /// 0031625 // ubiquitin protein ligase binding (GO_REF:0000019 [IEA] Ensembl:ENSP00000261017)	Uncharacterized protein	A7MB24_BOVIN|ABI2	protein	taxon:9913	20140705	Ensembl
ABI3	UniProtKB	A4FUD5	ABI3		0030334 // regulation of cell migration (GO_REF:0000019 [IEA] Ensembl:ENSP00000225941)	0005737 // cytoplasm (GO_REF:0000019 [IEA] Ensembl:ENSP00000225941) /// 0030027 // lamellipodium (GO_REF:0000019 [IEA] Ensembl:ENSP00000225941)		ABI3 protein	A4FUD5_BOVIN|ABI3	protein	taxon:9913	20140705	Ensembl
ABI3BP	UniProtKB	A1L573	ABI3BP			0005615 // extracellular space (GO_REF:0000019 [IEA] Ensembl:ENSP00000284322) /// 0031012 // extracellular matrix (GO_REF:0000019 [IEA] Ensembl:ENSP00000284322)		ABI family, member 3 (NESH) binding protein	A1L573_BOVIN|ABI3BP	protein	taxon:9913	20140705	Ensembl
ABL1	UniProtKB	F1MXG8	ABL1		0071901 // negative regulation of protein serine/threonine kinase activity (GO_REF:0000019 [IEA] Ensembl:ENSP00000361423) /// 0051726 // regulation of cell cycle (GO_REF:0000019 [IEA] Ensembl:ENSMUSP00000075167) /// 0042770 // signal transduction in response to DNA damage (GO_REF:0000019 [IEA] Ensembl:ENSP00000361423) /// 2001020 // regulation of response to DNA damage stimulus (GO_REF:0000019 [I…	0031252 // cell leading edge (GO_REF:0000019 [IEA] Ensembl:ENSMUSP00000075167) /// 0005730 // nucleolus (GO_REF:0000019 [IEA] Ensembl:ENSP00000361423) /// 0048471 // perinuclear region of cytoplasm (GO_REF:0000019 [IEA] Ensembl:ENSP00000361423)	0051019 // mitogen-activated protein kinase binding (GO_REF:0000019 [IEA] Ensembl:ENSP00000361423) /// 0017124 // SH3 domain binding (GO_REF:0000019 [IEA] Ensembl:ENSP00000361423) /// 0070064 // proline-rich region binding (GO_REF:0000019 [IEA] Ensembl:ENSP00000361423) /// 0004715 // non-membrane spanning protein tyrosine kinase activity (GO_REF:0000019 [IEA] Ensembl:ENSP00000361423) /// 0030145 …	Uncharacterized protein	F1MXG8_BOVIN|ABL1	protein	taxon:9913	20140705	Ensembl
ABL2	UniProtKB	F1MWH8	ABL2		0051017 // actin filament bundle assembly (GO_REF:0000019 [IEA] Ensembl:ENSMUSP00000027888) /// 0071300 // cellular response to retinoic acid (GO_REF:0000019 [IEA] Ensembl:ENSP00000427562) /// 0051353 // positive regulation of oxidoreductase activity (GO_REF:0000019 [IEA] Ensembl:ENSP00000427562) /// 0010976 // positive regulation of neuron projection development (GO_REF:0000019 [IEA] Ensembl:ENS…	0015629 // actin cytoskeleton (GO_REF:0000019 [IEA] Ensembl:ENSMUSP00000027888)	0004715 // non-membrane spanning protein tyrosine kinase activity (GO_REF:0000002 [IEA] InterPro:IPR015015) /// 0005524 // ATP binding (GO_REF:0000038 [IEA] UniProtKB-KW:KW-0067) /// 0030145 // manganese ion binding (GO_REF:0000019 [IEA] Ensembl:ENSP00000427562) /// 0000287 // magnesium ion binding (GO_REF:0000019 [IEA] Ensembl:ENSP00000427562)	Uncharacterized protein	F1MWH8_BOVIN|ABL2	protein	taxon:9913	20140705	Ensembl
ABLIM1	UniProtKB	F1MI97	ABLIM1		0007010 // cytoskeleton organization (GO_REF:0000002 [IEA] InterPro:IPR003128) /// 0045944 // positive regulation of transcription from RNA polymerase II promoter (GO_REF:0000019 [IEA] Ensembl:ENSMUSP00000078336) /// 0007411 // axon guidance (GO_REF:0000019 [IEA] Ensembl:ENSMUSP00000078336)	0015629 // actin cytoskeleton (GO_REF:0000019 [IEA] Ensembl:ENSMUSP00000078336)	0008270 // zinc ion binding (GO_REF:0000002 [IEA] InterPro:IPR001781) /// 0003779 // actin binding (GO_REF:0000019 [IEA] Ensembl:ENSMUSP00000078336)	Uncharacterized protein	F1MI97_BOVIN|ABLIM1	protein	taxon:9913	20140705	Ensembl
ABLIM2	UniProtKB	F1N6Q2	ABLIM2		0006351 // transcription, DNA-dependent (GO_REF:0000002 [IEA] InterPro:IPR028450) /// 0030036 // actin cytoskeleton organization (GO_REF:0000002 [IEA] InterPro:IPR028450) /// 0045944 // positive regulation of transcription from RNA polymerase II promoter (GO_REF:0000019 [IEA] Ensembl:ENSMUSP00000123525)	0005634 // nucleus (GO_REF:0000019 [IEA] Ensembl:ENSP00000393511) /// 0015629 // actin cytoskeleton (GO_REF:0000019 [IEA] Ensembl:ENSP00000393511) /// 0030016 // myofibril (GO_REF:0000019 [IEA] Ensembl:ENSMUSP00000123525) /// 0045111 // intermediate filament cytoskeleton (GO_REF:0000019 [IEA] Ensembl:ENSP00000393511)	0008270 // zinc ion binding (GO_REF:0000002 [IEA] InterPro:IPR001781) /// 0003779 // actin binding (GO_REF:0000002 [IEA] InterPro:IPR003128|InterPro:IPR028450)	Uncharacterized protein	F1N6Q2_BOVIN|ABLIM2	protein	taxon:9913	20140705	InterPro
ABLIM3	UniProtKB	A5PKK3	ABLIM3		0006351 // transcription, DNA-dependent (GO_REF:0000002 [IEA] InterPro:IPR028449) /// 0030036 // actin cytoskeleton organization (GO_REF:0000002 [IEA] InterPro:IPR028449) /// 0045944 // positive regulation of transcription from RNA polymerase II promoter (GO_REF:0000019 [IEA] Ensembl:ENSMUSP00000041243)		0008270 // zinc ion binding (GO_REF:0000002 [IEA] InterPro:IPR001781) /// 0003779 // actin binding (GO_REF:0000002 [IEA] InterPro:IPR003128|InterPro:IPR028449)	ABLIM3 protein	A5PKK3_BOVIN|ABLIM3	protein	taxon:9913	20140705	InterPro
ABP1	UniProtKB	Q3MHQ1	ABP1		0035874 // cellular response to copper ion starvation (GO_REF:0000024 [ISS] UniProtKB:P36633) /// 0006812 // cation transport (GO_REF:0000019 [IEA] Ensembl:ENSP00000418614) /// 0006812 // cation transport (GO_REF:0000024 [ISS] UniProtKB:P19801) /// 0046677 // response to antibiotic (GO_REF:0000024 [ISS] UniProtKB:P19801) /// 0035874 // cellular response to copper ion starvation (GO_REF:0000024 [I…	0005886 // plasma membrane (GO_REF:0000024 [ISS] UniProtKB:P19801) /// 0005923 // tight junction (GO_REF:0000024 [ISS] UniProtKB:P36633) /// 0005615 // extracellular space (GO_REF:0000024 [ISS] UniProtKB:P19801)	0048038 // quinone binding (GO_REF:0000024 [ISS] UniProtKB:P19801) /// 0052597 // diamine oxidase activity (GO_REF:0000024 [ISS] UniProtKB:P19801) /// 0008270 // zinc ion binding (GO_REF:0000024 [ISS] UniProtKB:P19801) /// 0032403 // protein complex binding (GO_REF:0000024 [ISS] UniProtKB:P19801) /// 0005507 // copper ion binding (GO_REF:0000024 [ISS] UniProtKB:P19801) /// 0008144 // drug binding…	Amine oxidase	Q3MHQ1_BOVIN|ABP1	protein	taxon:9913	20111114	UniProt
ABR	UniProtKB	A6QNS3	ABR		0042472 // inner ear morphogenesis (GO_REF:0000019 [IEA] Ensembl:ENSMUSP00000091551) /// 0030336 // negative regulation of cell migration (GO_REF:0000019 [IEA] Ensembl:ENSMUSP00000091551) /// 0032496 // response to lipopolysaccharide (GO_REF:0000019 [IEA] Ensembl:ENSMUSP00000091551) /// 0007420 // brain development (GO_REF:0000019 [IEA] Ensembl:ENSMUSP00000091551) /// 0050766 // positive regulati…	0005829 // cytosol (GO_REF:0000019 [IEA] Ensembl:ENSMUSP00000091551) /// 0005886 // plasma membrane (GO_REF:0000019 [IEA] Ensembl:ENSMUSP00000091551)	0030675 // Rac GTPase activator activity (GO_REF:0000019 [IEA] Ensembl:ENSMUSP00000091551) /// 0005089 // Rho guanyl-nucleotide exchange factor activity (GO_REF:0000002 [IEA] InterPro:IPR000219)	Active breakpoint cluster region-related protein	ABR_BOVIN|ABR	protein	taxon:9913	20140705	InterPro
ABRA	UniProtKB	E1BCX2	ABRA		0035025 // positive regulation of Rho protein signal transduction (GO_REF:0000019 [IEA] Ensembl:ENSMUSP00000051973) /// 0051091 // positive regulation of sequence-specific DNA binding transcription factor activity (GO_REF:0000019 [IEA] Ensembl:ENSMUSP00000051973) /// 0045944 // positive regulation of transcription from RNA polymerase II promoter (GO_REF:0000019 [IEA] Ensembl:ENSMUSP00000051973) /…	0005886 // plasma membrane (GO_REF:0000019 [IEA] Ensembl:ENSP00000311436) /// 0030016 // myofibril (GO_REF:0000019 [IEA] Ensembl:ENSMUSP00000051973) /// 0015629 // actin cytoskeleton (GO_REF:0000019 [IEA] Ensembl:ENSMUSP00000051973)	0003779 // actin binding (GO_REF:0000019 [IEA] Ensembl:ENSMUSP00000051973) /// 0003713 // transcription coactivator activity (GO_REF:0000019 [IEA] Ensembl:ENSMUSP00000051973)	Uncharacterized protein	E1BCX2_BOVIN|ABRA	protein	taxon:9913	20140705	Ensembl
ABT1	UniProtKB	Q148M8	ABT1		0021522 // spinal cord motor neuron differentiation (GO_REF:0000019 [IEA] Ensembl:ENSMUSP00000045888) /// 0006366 // transcription from RNA polymerase II promoter (GO_REF:0000019 [IEA] Ensembl:ENSMUSP00000045888) /// 0006357 // regulation of transcription from RNA polymerase II promoter (GO_REF:0000019 [IEA] Ensembl:ENSMUSP00000045888)	0005667 // transcription factor complex (GO_REF:0000019 [IEA] Ensembl:ENSMUSP00000045888) /// 0005730 // nucleolus (GO_REF:0000039 [IEA] UniProtKB-SubCell:SL-0188)	0003677 // DNA binding (GO_REF:0000037 [IEA] UniProtKB-KW:KW-0238) /// 0003723 // RNA binding (GO_REF:0000037 [IEA] UniProtKB-KW:KW-0694) /// 0000166 // nucleotide binding (GO_REF:0000002 [IEA] InterPro:IPR012677)	Activator of basal transcription 1	ABT1_BOVIN|ABT1	protein	taxon:9913	20140705	InterPro
ABTB1	UniProtKB	A4FV83	ABTB1			0005886 // plasma membrane (GO_REF:0000019 [IEA] Ensembl:ENSP00000232744) /// 0005730 // nucleolus (GO_REF:0000019 [IEA] Ensembl:ENSP00000232744) /// 0005737 // cytoplasm (GO_REF:0000019 [IEA] Ensembl:ENSP00000232744)		ABTB1 protein	A4FV83_BOVIN|ABTB1	protein	taxon:9913	20140705	Ensembl
ABTB2	UniProtKB	E1BMN7	ABTB2				0046982 // protein heterodimerization activity (GO_REF:0000002 [IEA] InterPro:IPR009072)	Uncharacterized protein	E1BMN7_BOVIN|ABTB2	protein	taxon:9913	20140705	InterPro
ACAA1	UniProtKB	Q3ZC41	ACAA1		0006635 // fatty acid beta-oxidation (GO_REF:0000019 [IEA] Ensembl:ENSP00000333664) /// 0008206 // bile acid metabolic process (GO_REF:0000019 [IEA] Ensembl:ENSP00000333664) /// 0000038 // very long-chain fatty acid metabolic process (GO_REF:0000019 [IEA] Ensembl:ENSP00000333664)	0005777 // peroxisome (GO_REF:0000019 [IEA] Ensembl:ENSP00000333664)	0016401 // palmitoyl-CoA oxidase activity (GO_REF:0000019 [IEA] Ensembl:ENSP00000333664) /// 0016747 // transferase activity, transferring acyl groups other than amino-acyl groups (GO_REF:0000002 [IEA] InterPro:IPR002155|InterPro:IPR020610|InterPro:IPR020613|InterPro:IPR020615|InterPro:IPR020616|InterPro:IPR020617)	Acetyl-Coenzyme A acyltransferase 1	Q3ZC41_BOVIN|ACAA1	protein	taxon:9913	20140705	Ensembl
ACAA2	UniProtKB	Q3T0R7	ACAA2		1901029 // negative regulation of mitochondrial outer membrane permeabilization (GO_REF:0000024 [ISS] UniProtKB:P42765) /// 0006631 // fatty acid metabolic process (GO_REF:0000041 [IEA] UniPathway:UPA00199)	0005739 // mitochondrion (GO_REF:0000024 [ISS] UniProtKB:P42765) /// 0005743 // mitochondrial inner membrane (GO_REF:0000019 [IEA] Ensembl:ENSMUSP00000037348)	0003988 // acetyl-CoA C-acyltransferase activity (GO_REF:0000003 [IEA] EC:2.3.1.16)	3-ketoacyl-CoA thiolase, mitochondrial	THIM_BOVIN|ACAA2	protein	taxon:9913	20140705	UniProt
ACACA	UniProtKB	Q9TTS3, E1BGH6	ACACA		0006633 // fatty acid biosynthetic process (GO_REF:0000019 [IEA] Ensembl:ENSMUSP00000099490) /// 0051289 // protein homotetramerization (GO_REF:0000024 [ISS] UniProtKB:Q5SWU9) /// 0051289 // protein homotetramerization (GO_REF:0000019 [IEA] Ensembl:ENSMUSP00000099490) /// 0055088 // lipid homeostasis (GO_REF:0000019 [IEA] Ensembl:ENSMUSP00000099490) /// 0001894 // tissue homeostasis (GO_REF:00000…	0005829 // cytosol (GO_REF:0000024 [ISS] UniProtKB:Q5SWU9) /// 0005739 // mitochondrion (GO_REF:0000019 [IEA] Ensembl:ENSMUSP00000099490) /// 0005829 // cytosol (GO_REF:0000019 [IEA] Ensembl:ENSMUSP00000099490)	0046872 // metal ion binding (GO_REF:0000002 [IEA] InterPro:IPR011761) /// 0003989 // acetyl-CoA carboxylase activity (GO_REF:0000019 [IEA] Ensembl:ENSMUSP00000099490) /// 0005524 // ATP binding (GO_REF:0000037 [IEA] UniProtKB-KW:KW-0067) /// 0004075 // biotin carboxylase activity (GO_REF:0000002 [IEA] InterPro:IPR011764) /// 0046872 // metal ion binding (GO_REF:0000037 [IEA] UniProtKB-KW:KW-0479…	Acetyl-CoA carboxylase 1	E1BGH6_BOVIN|ACACA	protein	taxon:9913	20140705	Ensembl
ACACB	UniProtKB	F1MSC3	ACACB		0051289 // protein homotetramerization (GO_REF:0000019 [IEA] Ensembl:ENSP00000341044) /// 0006084 // acetyl-CoA metabolic process (GO_REF:0000019 [IEA] Ensembl:ENSP00000341044) /// 0006633 // fatty acid biosynthetic process (GO_REF:0000019 [IEA] Ensembl:ENSMUSP00000099642)	0005739 // mitochondrion (GO_REF:0000019 [IEA] Ensembl:ENSMUSP00000099642)	0046872 // metal ion binding (GO_REF:0000002 [IEA] InterPro:IPR011761) /// 0004075 // biotin carboxylase activity (GO_REF:0000002 [IEA] InterPro:IPR011764) /// 0005524 // ATP binding (GO_REF:0000038 [IEA] UniProtKB-KW:KW-0067) /// 0003989 // acetyl-CoA carboxylase activity (GO_REF:0000019 [IEA] Ensembl:ENSMUSP00000099642)	Uncharacterized protein	F1MSC3_BOVIN|ACACB	protein	taxon:9913	20140705	Ensembl
ACAD11	UniProtKB	F1MNX2	ACAD11		0033539 // fatty acid beta-oxidation using acyl-CoA dehydrogenase (GO_REF:0000019 [IEA] Ensembl:ENSP00000264990)	0005634 // nucleus (GO_REF:0000019 [IEA] Ensembl:ENSP00000264990) /// 0031966 // mitochondrial membrane (GO_REF:0000019 [IEA] Ensembl:ENSP00000264990)	0070991 // medium-chain-acyl-CoA dehydrogenase activity (GO_REF:0000019 [IEA] Ensembl:ENSP00000264990) /// 0017099 // very-long-chain-acyl-CoA dehydrogenase activity (GO_REF:0000019 [IEA] Ensembl:ENSP00000264990) /// 0050660 // flavin adenine dinucleotide binding (GO_REF:0000002 [IEA] InterPro:IPR013786) /// 0016772 // transferase activity, transferring phosphorus-containing groups (GO_REF:000000…	Uncharacterized protein	F1MNX2_BOVIN|ACAD11	protein	taxon:9913	20140705	Ensembl
ACAD8	UniProtKB	Q0NXR6, F1MH57	ACAD8		0055114 // oxidation-reduction process (GO_REF:0000037 [IEA] UniProtKB-KW:KW-0560) /// 0006574 // valine catabolic process (GO_REF:0000041 [IEA] UniPathway:UPA00362) /// 0055114 // oxidation-reduction process (GO_REF:0000038 [IEA] UniProtKB-KW:KW-0560)	0005739 // mitochondrion (GO_REF:0000039 [IEA] UniProtKB-SubCell:SL-0173) /// 0005739 // mitochondrion (GO_REF:0000019 [IEA] Ensembl:ENSMUSP00000054370)	0050660 // flavin adenine dinucleotide binding (GO_REF:0000002 [IEA] InterPro:IPR013786) /// 0003995 // acyl-CoA dehydrogenase activity (GO_REF:0000002 [IEA] InterPro:IPR006089|InterPro:IPR006091) /// 0003995 // acyl-CoA dehydrogenase activity (GO_REF:0000019 [IEA] Ensembl:ENSP00000281182)	Isobutyryl-CoA dehydrogenase, mitochondrial	F1MH57_BOVIN|ACAD8	protein	taxon:9913	20140705	Ensembl
ACADL	UniProtKB	F1MN00	ACADL		0046322 // negative regulation of fatty acid oxidation (GO_REF:0000019 [IEA] Ensembl:ENSMUSP00000027153) /// 0045717 // negative regulation of fatty acid biosynthetic process (GO_REF:0000019 [IEA] Ensembl:ENSMUSP00000027153) /// 0019254 // carnitine metabolic process, CoA-linked (GO_REF:0000019 [IEA] Ensembl:ENSMUSP00000027153) /// 0090181 // regulation of cholesterol metabolic process (GO_REF:00…	0005739 // mitochondrion (GO_REF:0000019 [IEA] Ensembl:ENSMUSP00000027153) /// 0005739 // mitochondrion (GO_REF:0000019 [IEA] Ensembl:ENSP00000233710)	0050660 // flavin adenine dinucleotide binding (GO_REF:0000002 [IEA] InterPro:IPR013786) /// 0004466 // long-chain-acyl-CoA dehydrogenase activity (GO_REF:0000019 [IEA] Ensembl:ENSMUSP00000027153) /// 0016401 // palmitoyl-CoA oxidase activity (GO_REF:0000019 [IEA] Ensembl:ENSMUSP00000027153)	Uncharacterized protein	F1MN00_BOVIN|ACADL	protein	taxon:9913	20140705	Ensembl
ACADS	UniProtKB	Q3ZBF6, F1MVL2	ACADS		0055114 // oxidation-reduction process (GO_REF:0000037 [IEA] UniProtKB-KW:KW-0560) /// 0006631 // fatty acid metabolic process (GO_REF:0000037 [IEA] UniProtKB-KW:KW-0276) /// 0055114 // oxidation-reduction process (GO_REF:0000038 [IEA] UniProtKB-KW:KW-0560)	0005759 // mitochondrial matrix (GO_REF:0000039 [IEA] UniProtKB-SubCell:SL-0170) /// 0005739 // mitochondrion (GO_REF:0000019 [IEA] Ensembl:ENSMUSP00000031524) /// 0005739 // mitochondrion (GO_REF:0000019 [IEA] Ensembl:ENSP00000242592)	0050660 // flavin adenine dinucleotide binding (GO_REF:0000002 [IEA] InterPro:IPR013786) /// 0003995 // acyl-CoA dehydrogenase activity (GO_REF:0000002 [IEA] InterPro:IPR006089|InterPro:IPR006091) /// 0004085 // butyryl-CoA dehydrogenase activity (GO_REF:0000003 [IEA] EC:1.3.8.1)	Short-chain-specific acyl-CoA dehydrogenase, mitochondrial	F1MVL2_BOVIN|ACADS	protein	taxon:9913	20140705	InterPro
ACADSB	UniProtKB	Q5EAD4	ACADSB		0055114 // oxidation-reduction process (GO_REF:0000037 [IEA] UniProtKB-KW:KW-0560) /// 0006631 // fatty acid metabolic process (GO_REF:0000037 [IEA] UniProtKB-KW:KW-0276)	0005759 // mitochondrial matrix (GO_REF:0000039 [IEA] UniProtKB-SubCell:SL-0170)	0050660 // flavin adenine dinucleotide binding (GO_REF:0000002 [IEA] InterPro:IPR013786) /// 0003995 // acyl-CoA dehydrogenase activity (GO_REF:0000002 [IEA] InterPro:IPR006089|InterPro:IPR006091)	Short/branched chain specific acyl-CoA dehydrogenase, mitochondrial	ACDSB_BOVIN|ACADSB	protein	taxon:9913	20140705	InterPro
ACADVL	UniProtKB	P48818	ACADVL		0090181 // regulation of cholesterol metabolic process (GO_REF:0000019 [IEA] Ensembl:ENSMUSP00000099634) /// 0046322 // negative regulation of fatty acid oxidation (GO_REF:0000019 [IEA] Ensembl:ENSMUSP00000099634) /// 0033539 // fatty acid beta-oxidation using acyl-CoA dehydrogenase (GO_REF:0000019 [IEA] Ensembl:ENSMUSP00000099634) /// 0001659 // temperature homeostasis (GO_REF:0000019 [IEA] Ense…	0042645 // mitochondrial nucleoid (GO_REF:0000019 [IEA] Ensembl:ENSP00000438689) /// 0005743 // mitochondrial inner membrane (GO_REF:0000039 [IEA] UniProtKB-SubCell:SL-0168)	0050660 // flavin adenine dinucleotide binding (GO_REF:0000002 [IEA] InterPro:IPR013786) /// 0003995 // acyl-CoA dehydrogenase activity (GO_REF:0000002 [IEA] InterPro:IPR006089|InterPro:IPR006091)	Very long-chain specific acyl-CoA dehydrogenase, mitochondrial	ACADV_BOVIN|ACADVL|VLCAD	protein	taxon:9913	20140705	Ensembl
ACAN	UniProtKB	P13608, F1N368, F1N367	ACAN		0001502 // cartilage condensation (GO_REF:0000019 [IEA] Ensembl:ENSMUSP00000032835) /// 0030199 // collagen fibril organization (GO_REF:0000019 [IEA] Ensembl:ENSMUSP00000032835) /// 0030166 // proteoglycan biosynthetic process (GO_REF:0000019 [IEA] Ensembl:ENSMUSP00000032835) /// 0002063 // chondrocyte development (GO_REF:0000019 [IEA] Ensembl:ENSMUSP00000032835) /// 0007155 // cell adhesion (GO_…	0005578 // proteinaceous extracellular matrix (GO_REF:0000039 [IEA] UniProtKB-SubCell:SL-0111) /// 0005604 // basement membrane (GO_REF:0000019 [IEA] Ensembl:ENSMUSP00000032835) /// 0005576 // extracellular region (Reactome:REACT_169266 [TAS])	0005515 // protein binding (PMID:22406378 [IPI] UniProtKB:Q9UNA0) /// 0005515 // protein binding (PMID:17588949 [IPI] UniProtKB:P49747) /// 0030246 // carbohydrate binding (GO_REF:0000002 [IEA] InterPro:IPR001304) /// 0005509 // calcium ion binding (GO_REF:0000002 [IEA] InterPro:IPR001881|InterPro:IPR018097) /// 0005540 // hyaluronic acid binding (GO_REF:0000002 [IEA] InterPro:IPR000538)	Aggrecan core protein	F1N367_BOVIN|ACAN	protein	taxon:9913	20140705	InterPro
ACAP1	UniProtKB	F1ME87, A5PK26	ACAP1		0007165 // signal transduction (GO_REF:0000037 [IEA] UniProtKB-KW:KW-0807) /// 0032312 // regulation of ARF GTPase activity (GO_REF:0000002 [IEA] InterPro:IPR001164) /// 0008152 // metabolic process (GO_REF:0000037 [IEA] UniProtKB-KW:KW-0378) /// 0043547 // positive regulation of GTPase activity (GO_REF:0000002 [IEA] InterPro:IPR001164)	0055038 // recycling endosome membrane (GO_REF:0000039 [IEA] UniProtKB-SubCell:SL-0231)	0008270 // zinc ion binding (GO_REF:0000002 [IEA] InterPro:IPR001164) /// 0008060 // ARF GTPase activator activity (GO_REF:0000002 [IEA] InterPro:IPR001164) /// 0004871 // signal transducer activity (GO_REF:0000037 [IEA] UniProtKB-KW:KW-0807) /// 0016787 // hydrolase activity (GO_REF:0000037 [IEA] UniProtKB-KW:KW-0378)	Arf-GAP with coiled-coil, ANK repeat and PH domain-containing protein 1	ACAP1_BOVIN|ACAP1|CENTB1	protein	taxon:9913	20140705	UniProt
ACAP2	UniProtKB	F1MZ03	ACAP2		0032312 // regulation of ARF GTPase activity (GO_REF:0000002 [IEA] InterPro:IPR001164) /// 0043547 // positive regulation of GTPase activity (GO_REF:0000002 [IEA] InterPro:IPR001164)		0008270 // zinc ion binding (GO_REF:0000002 [IEA] InterPro:IPR001164) /// 0008060 // ARF GTPase activator activity (GO_REF:0000002 [IEA] InterPro:IPR001164)	Uncharacterized protein	F1MZ03_BOVIN|ACAP2	protein	taxon:9913	20140705	InterPro
ACAP3	UniProtKB	F1MWF6	ACAP3		0032312 // regulation of ARF GTPase activity (GO_REF:0000002 [IEA] InterPro:IPR001164) /// 0043547 // positive regulation of GTPase activity (GO_REF:0000002 [IEA] InterPro:IPR001164)		0008270 // zinc ion binding (GO_REF:0000002 [IEA] InterPro:IPR001164) /// 0008060 // ARF GTPase activator activity (GO_REF:0000002 [IEA] InterPro:IPR001164)	Uncharacterized protein	F1MWF6_BOVIN|ACAP3	protein	taxon:9913	20140705	InterPro
ACAT1	UniProtKB	Q29RZ0	ACAT1		0008152 // metabolic process (GO_REF:0000002 [IEA] InterPro:IPR002155|InterPro:IPR016038|InterPro:IPR016039|InterPro:IPR020610|InterPro:IPR020613|InterPro:IPR020615|InterPro:IPR020616|InterPro:IPR020617)	0005743 // mitochondrial inner membrane (GO_REF:0000019 [IEA] Ensembl:ENSMUSP00000034547)	0003985 // acetyl-CoA C-acetyltransferase activity (GO_REF:0000003 [IEA] EC:2.3.1.9) /// 0046872 // metal ion binding (GO_REF:0000037 [IEA] UniProtKB-KW:KW-0479)	Acetyl-CoA acetyltransferase, mitochondrial	THIL_BOVIN|ACAT1	protein	taxon:9913	20140705	UniProt
ACAT2	UniProtKB	Q17QI3	ACAT2		0008152 // metabolic process (GO_REF:0000002 [IEA] InterPro:IPR002155|InterPro:IPR016038|InterPro:IPR016039|InterPro:IPR020610|InterPro:IPR020613|InterPro:IPR020616|InterPro:IPR020617)	0005730 // nucleolus (GO_REF:0000019 [IEA] Ensembl:ENSP00000356015) /// 0005739 // mitochondrion (GO_REF:0000019 [IEA] Ensembl:ENSP00000356015)	0003985 // acetyl-CoA C-acetyltransferase activity (GO_REF:0000019 [IEA] Ensembl:ENSP00000356015)	Uncharacterized protein	Q17QI3_BOVIN|ACAT2	protein	taxon:9913	20140705	Ensembl
ACBD3	UniProtKB	F1MRE5	ACBD3		0006810 // transport (GO_REF:0000002 [IEA] InterPro:IPR009038)	0005794 // Golgi apparatus (GO_REF:0000019 [IEA] Ensembl:ENSP00000355777) /// 0016021 // integral to membrane (GO_REF:0000002 [IEA] InterPro:IPR009038)	0000062 // fatty-acyl-CoA binding (GO_REF:0000002 [IEA] InterPro:IPR000582)	Uncharacterized protein	F1MRE5_BOVIN|ACBD3	protein	taxon:9913	20140705	InterPro
ACBD4	UniProtKB	Q2KHT9	ACBD4				0008289 // lipid binding (GO_REF:0000037 [IEA] UniProtKB-KW:KW-0446) /// 0000062 // fatty-acyl-CoA binding (GO_REF:0000002 [IEA] InterPro:IPR000582)	Acyl-CoA-binding domain-containing protein 4	ACBD4_BOVIN|ACBD4	protein	taxon:9913	20140705	InterPro
ACBD5	UniProtKB	F1MEK6, P07106, F1N5Z3	ACBD5		0006810 // transport (GO_REF:0000037 [IEA] UniProtKB-KW:KW-0813) /// 0006810 // transport (GO_REF:0000038 [IEA] UniProtKB-KW:KW-0813)	0005778 // peroxisomal membrane (GO_REF:0000039 [IEA] UniProtKB-SubCell:SL-0203) /// 0043231 // intracellular membrane-bounded organelle (GO_REF:0000019 [IEA] Ensembl:ENSP00000379568) /// 0016021 // integral to membrane (GO_REF:0000037 [IEA] UniProtKB-KW:KW-0812)	0008289 // lipid binding (GO_REF:0000037 [IEA] UniProtKB-KW:KW-0446) /// 0008289 // lipid binding (GO_REF:0000038 [IEA] UniProtKB-KW:KW-0446) /// 0000062 // fatty-acyl-CoA binding (GO_REF:0000002 [IEA] InterPro:IPR000582)	Acyl-CoA-binding domain-containing protein 5	F1MEK6_BOVIN|ACBD5	protein	taxon:9913	20140705	InterPro
ACBD6	UniProtKB	G3N0L6, A2VDR2	ACBD6			0005737 // cytoplasm (GO_REF:0000019 [IEA] Ensembl:ENSP00000356567) /// 0005634 // nucleus (GO_REF:0000019 [IEA] Ensembl:ENSP00000356567) /// 0005737 // cytoplasm (GO_REF:0000039 [IEA] UniProtKB-SubCell:SL-0086)	0008289 // lipid binding (GO_REF:0000037 [IEA] UniProtKB-KW:KW-0446) /// 0000062 // fatty-acyl-CoA binding (GO_REF:0000002 [IEA] InterPro:IPR000582)	Acyl-CoA-binding domain-containing protein 6	ACBD6_BOVIN|ACBD6	protein	taxon:9913	20140705	InterPro
ACCS	UniProtKB	G3N3T4, Q5E9H2	ACCS		0009058 // biosynthetic process (GO_REF:0000002 [IEA] InterPro:IPR004839)		0003824 // catalytic activity (GO_REF:0000002 [IEA] InterPro:IPR015421|InterPro:IPR015422) /// 0030170 // pyridoxal phosphate binding (GO_REF:0000002 [IEA] InterPro:IPR004839|InterPro:IPR015421|InterPro:IPR015422)	1-aminocyclopropane-1-carboxylate synthase-like protein 1	G3N3T4_BOVIN|ACCS	protein	taxon:9913	20140705	InterPro
ACCSL	UniProtKB	F1MBE7	ACCSL		0009058 // biosynthetic process (GO_REF:0000002 [IEA] InterPro:IPR004839)		0003824 // catalytic activity (GO_REF:0000002 [IEA] InterPro:IPR015421|InterPro:IPR015422) /// 0030170 // pyridoxal phosphate binding (GO_REF:0000002 [IEA] InterPro:IPR004839|InterPro:IPR015421|InterPro:IPR015422)	Uncharacterized protein	F1MBE7_BOVIN|ACCSL	protein	taxon:9913	20140705	InterPro
ACD	UniProtKB	A6QQ10	ACD		0032202 // telomere assembly (GO_REF:0000019 [IEA] Ensembl:ENSP00000377496) /// 0031848 // protection from non-homologous end joining at telomere (GO_REF:0000019 [IEA] Ensembl:ENSMUSP00000048180) /// 0030326 // embryonic limb morphogenesis (GO_REF:0000019 [IEA] Ensembl:ENSMUSP00000048180) /// 0051973 // positive regulation of telomerase activity (GO_REF:0000019 [IEA] Ensembl:ENSP00000377496) /// …	0000783 // nuclear telomere cap complex (GO_REF:0000019 [IEA] Ensembl:ENSP00000377496) /// 0000783 // nuclear telomere cap complex (GO_REF:0000019 [IEA] Ensembl:ENSMUSP00000048180)	0070182 // DNA polymerase binding (GO_REF:0000019 [IEA] Ensembl:ENSP00000377496)	Uncharacterized protein	A6QQ10_BOVIN|ACD	protein	taxon:9913	20140705	Ensembl
ACE	UniProtKB	P12820, F1MQJ0	ACE		0002446 // neutrophil mediated immunity (GO_REF:0000019 [IEA] Ensembl:ENSMUSP00000001963) /// 0042447 // hormone catabolic process (GO_REF:0000019 [IEA] Ensembl:ENSMUSP00000001963) /// 0006508 // proteolysis (GO_REF:0000037 [IEA] UniProtKB-KW:KW-0645) /// 0001822 // kidney development (GO_REF:0000019 [IEA] Ensembl:ENSMUSP00000001963) /// 0006508 // proteolysis (GO_REF:0000002 [IEA] InterPro:IPR00…	0016020 // membrane (GO_REF:0000002 [IEA] InterPro:IPR001548) /// 0005576 // extracellular region (GO_REF:0000039 [IEA] UniProtKB-SubCell:SL-0243)	0004180 // carboxypeptidase activity (GO_REF:0000037 [IEA] UniProtKB-KW:KW-0121) /// 0008237 // metallopeptidase activity (GO_REF:0000037 [IEA] UniProtKB-KW:KW-0482) /// 0008241 // peptidyl-dipeptidase activity (GO_REF:0000019 [IEA] Ensembl:ENSMUSP00000001963) /// 0008241 // peptidyl-dipeptidase activity (GO_REF:0000002 [IEA] InterPro:IPR001548) /// 0008237 // metallopeptidase activity (GO_REF:00…	Angiotensin-converting enzyme	F1MQJ0_BOVIN|ACE	protein	taxon:9913	20140705	Ensembl
ACE2	UniProtKB	Q58DD0	ACE2		0032800 // receptor biosynthetic process (GO_REF:0000019 [IEA] Ensembl:ENSP00000389326) /// 0003051 // angiotensin-mediated drinking behavior (GO_REF:0000019 [IEA] Ensembl:ENSP00000389326) /// 0046813 // virion attachment, binding of host cell surface receptor (GO_REF:0000019 [IEA] Ensembl:ENSP00000389326) /// 0006508 // proteolysis (GO_REF:0000037 [IEA] UniProtKB-KW:KW-0645) /// 0009615 // respo…	0005615 // extracellular space (GO_REF:0000019 [IEA] Ensembl:ENSP00000389326) /// 0016021 // integral to membrane (GO_REF:0000037 [IEA] UniProtKB-KW:KW-0812) /// 0005886 // plasma membrane (GO_REF:0000024 [ISS] UniProtKB:Q9BYF1) /// 0009986 // cell surface (GO_REF:0000024 [ISS] UniProtKB:Q9BYF1)	0008237 // metallopeptidase activity (GO_REF:0000037 [IEA] UniProtKB-KW:KW-0482) /// 0046872 // metal ion binding (GO_REF:0000037 [IEA] UniProtKB-KW:KW-0479) /// 0001618 // viral receptor activity (GO_REF:0000024 [ISS] UniProtKB:Q9BYF1) /// 0004180 // carboxypeptidase activity (GO_REF:0000019 [IEA] Ensembl:ENSP00000389326) /// 0008241 // peptidyl-dipeptidase activity (GO_REF:0000002 [IEA] InterPr…	Angiotensin-converting enzyme 2	ACE2_BOVIN|ACE2	protein	taxon:9913	20140406	UniProt
ACER1	UniProtKB	F1MGH9	ACER1		0046512 // sphingosine biosynthetic process (GO_REF:0000019 [IEA] Ensembl:ENSP00000301452) /// 0010446 // response to alkalinity (GO_REF:0000019 [IEA] Ensembl:ENSP00000301452) /// 0046514 // ceramide catabolic process (GO_REF:0000019 [IEA] Ensembl:ENSMUSP00000062037) /// 0030216 // keratinocyte differentiation (GO_REF:0000019 [IEA] Ensembl:ENSP00000301452) /// 0071277 // cellular response to calc…	0016021 // integral to membrane (GO_REF:0000002 [IEA] InterPro:IPR008901) /// 0005783 // endoplasmic reticulum (GO_REF:0000019 [IEA] Ensembl:ENSP00000301452) /// 0005783 // endoplasmic reticulum (GO_REF:0000019 [IEA] Ensembl:ENSMUSP00000062037)	0071633 // dihydroceramidase activity (GO_REF:0000019 [IEA] Ensembl:ENSP00000301452)	Uncharacterized protein	F1MGH9_BOVIN|ACER1	protein	taxon:9913	20140705	Ensembl
ACER2	UniProtKB	E1B8N2	ACER2		0033629 // negative regulation of cell adhesion mediated by integrin (GO_REF:0000019 [IEA] Ensembl:ENSP00000342609) /// 0032526 // response to retinoic acid (GO_REF:0000019 [IEA] Ensembl:ENSP00000342609) /// 0010942 // positive regulation of cell death (GO_REF:0000019 [IEA] Ensembl:ENSP00000342609) /// 0035690 // cellular response to drug (GO_REF:0000019 [IEA] Ensembl:ENSP00000342609) /// 0001953…	0030173 // integral to Golgi membrane (GO_REF:0000019 [IEA] Ensembl:ENSP00000342609)	0071633 // dihydroceramidase activity (GO_REF:0000019 [IEA] Ensembl:ENSP00000342609)	Uncharacterized protein	E1B8N2_BOVIN|ACER2	protein	taxon:9913	20140705	Ensembl
ACER3	UniProtKB	A7MBH7	ACER3		0071602 // phytosphingosine biosynthetic process (GO_REF:0000019 [IEA] Ensembl:ENSP00000434480) /// 0046512 // sphingosine biosynthetic process (GO_REF:0000019 [IEA] Ensembl:ENSP00000434480) /// 0008284 // positive regulation of cell proliferation (GO_REF:0000019 [IEA] Ensembl:ENSP00000434480) /// 0006672 // ceramide metabolic process (GO_REF:0000002 [IEA] InterPro:IPR008901)	0030173 // integral to Golgi membrane (GO_REF:0000019 [IEA] Ensembl:ENSP00000434480) /// 0030176 // integral to endoplasmic reticulum membrane (GO_REF:0000019 [IEA] Ensembl:ENSP00000434480)	0070774 // phytoceramidase activity (GO_REF:0000019 [IEA] Ensembl:ENSP00000434480)	Uncharacterized protein	A7MBH7_BOVIN|ACER3	protein	taxon:9913	20140705	InterPro
ACHE	UniProtKB	P23795, F1MIM4	ACHE		0060041 // retina development in camera-type eye (GO_REF:0000019 [IEA] Ensembl:ENSMUSP00000024099) /// 0048814 // regulation of dendrite morphogenesis (GO_REF:0000033 [IBA] PANTHER:PTN000168464) /// 0045212 // neurotransmitter receptor biosynthetic process (GO_REF:0000019 [IEA] Ensembl:ENSMUSP00000024099) /// 0031623 // receptor internalization (GO_REF:0000019 [IEA] Ensembl:ENSMUSP00000024099) //…	0030425 // dendrite (GO_REF:0000033 [IBA] PANTHER:PTN000168464) /// 0030054 // cell junction (GO_REF:0000037 [IEA] UniProtKB-KW:KW-0965) /// 0005794 // Golgi apparatus (GO_REF:0000019 [IEA] Ensembl:ENSP00000303211) /// 0031594 // neuromuscular junction (GO_REF:0000019 [IEA] Ensembl:ENSMUSP00000024099) /// 0009986 // cell surface (GO_REF:0000019 [IEA] Ensembl:ENSMUSP00000024099) /// 0005788 // end…	0005515 // protein binding (PMID:11804574 [IPI] UniProtKB:Q810F0) /// 0043621 // protein self-association (GO_REF:0000019 [IEA] Ensembl:ENSMUSP00000024099) /// 0042803 // protein homodimerization activity (GO_REF:0000019 [IEA] Ensembl:ENSP00000303211) /// 0003990 // acetylcholinesterase activity (GO_REF:0000019 [IEA] Ensembl:ENSMUSP00000024099) /// 0003990 // acetylcholinesterase activity (GO_REF…	Acetylcholinesterase	F1MIM4_BOVIN|ACHE	protein	taxon:9913	20140705	Ensembl
ACIN1	UniProtKB	F1MQG6, A7Z082	ACIN1		0048025 // negative regulation of mRNA splicing, via spliceosome (GO_REF:0000019 [IEA] Ensembl:ENSP00000262710) /// 0043065 // positive regulation of apoptotic process (GO_REF:0000019 [IEA] Ensembl:ENSP00000262710) /// 0030218 // erythrocyte differentiation (GO_REF:0000019 [IEA] Ensembl:ENSP00000262710) /// 0045657 // positive regulation of monocyte differentiation (GO_REF:0000019 [IEA] Ensembl:E…	0005737 // cytoplasm (GO_REF:0000019 [IEA] Ensembl:ENSP00000262710) /// 0061574 /// 0016607 // nuclear speck (GO_REF:0000019 [IEA] Ensembl:ENSP00000262710) /// 0005730 // nucleolus (GO_REF:0000019 [IEA] Ensembl:ENSMUSP00000022793) /// 0035145 // exon-exon junction complex (GO_REF:0000019 [IEA] Ensembl:ENSP00000262710)	0003676 // nucleic acid binding (GO_REF:0000002 [IEA] InterPro:IPR000504) /// 0003676 // nucleic acid binding (GO_REF:0000002 [IEA] InterPro:IPR000504|InterPro:IPR003034) /// 0000166 // nucleotide binding (GO_REF:0000002 [IEA] InterPro:IPR012677)	ACIN1 protein	A7Z082_BOVIN|ACIN1	protein	taxon:9913	20140705	InterPro
ACLY	UniProtKB	Q32PF2	ACLY		0008610 // lipid biosynthetic process (GO_REF:0000024 [ISS] UniProtKB:P53396) /// 0044262 // cellular carbohydrate metabolic process (GO_REF:0000002 [IEA] InterPro:IPR002020|InterPro:IPR014608|InterPro:IPR016141|InterPro:IPR016143)	0005739 // mitochondrion (GO_REF:0000019 [IEA] Ensembl:ENSMUSP00000103012) /// 0005886 // plasma membrane (GO_REF:0000019 [IEA] Ensembl:ENSP00000253792) /// 0005634 // nucleus (GO_REF:0000019 [IEA] Ensembl:ENSP00000253792)	0004775 // succinate-CoA ligase (ADP-forming) activity (GO_REF:0000002 [IEA] InterPro:IPR017440) /// 0005524 // ATP binding (GO_REF:0000037 [IEA] UniProtKB-KW:KW-0067) /// 0048037 // cofactor binding (GO_REF:0000002 [IEA] InterPro:IPR003781) /// 0046872 // metal ion binding (GO_REF:0000037 [IEA] UniProtKB-KW:KW-0479) /// 0003878 // ATP citrate synthase activity (GO_REF:0000003 [IEA] EC:2.3.3.8)	ATP-citrate synthase	ACLY_BOVIN|ACLY	protein	taxon:9913	20140705	UniProt
ACMSD	UniProtKB	Q0II68	ACMSD		0046874 // quinolinate metabolic process (GO_REF:0000024 [ISS] UniProtKB:Q8TDX5)	0005829 // cytosol (GO_REF:0000024 [ISS] UniProtKB:Q8TDX5)	0046872 // metal ion binding (GO_REF:0000037 [IEA] UniProtKB-KW:KW-0479) /// 0001760 // aminocarboxymuconate-semialdehyde decarboxylase activity (GO_REF:0000024 [ISS] UniProtKB:Q8TDX5)	2-amino-3-carboxymuconate-6-semialdehyde decarboxylase	ACMSD_BOVIN|ACMSD	protein	taxon:9913	20080311	UniProt
ACN9	UniProtKB	Q0P574	ACN9			0005739 // mitochondrion (GO_REF:0000039 [IEA] UniProtKB-SubCell:SL-0173)		Protein ACN9 homolog, mitochondrial	ACN9_BOVIN|ACN9	protein	taxon:9913	20140705	UniProt
ACO1	UniProtKB	Q0VCU1, F1MS05	ACO1		0010040 // response to iron(II) ion (GO_REF:0000019 [IEA] Ensembl:ENSP00000309477) /// 0006101 // citrate metabolic process (GO_REF:0000019 [IEA] Ensembl:ENSP00000309477) /// 0009791 // post-embryonic development (GO_REF:0000019 [IEA] Ensembl:ENSMUSP00000100038) /// 0006879 // cellular iron ion homeostasis (GO_REF:0000019 [IEA] Ensembl:ENSMUSP00000100038) /// 0006099 // tricarboxylic acid cycle (…	0005739 // mitochondrion (GO_REF:0000019 [IEA] Ensembl:ENSP00000309477) /// 0005739 // mitochondrion (GO_REF:0000019 [IEA] Ensembl:ENSMUSP00000100038) /// 0005829 // cytosol (GO_REF:0000019 [IEA] Ensembl:ENSMUSP00000100038) /// 0005783 // endoplasmic reticulum (GO_REF:0000019 [IEA] Ensembl:ENSP00000309477) /// 0005737 // cytoplasm (GO_REF:0000039 [IEA] UniProtKB-SubCell:SL-0086) /// 0005794 // Go…	0003994 // aconitate hydratase activity (GO_REF:0000019 [IEA] Ensembl:ENSP00000309477) /// 0046872 // metal ion binding (GO_REF:0000037 [IEA] UniProtKB-KW:KW-0479) /// 0030350 // iron-responsive element binding (GO_REF:0000019 [IEA] Ensembl:ENSP00000309477) /// 0030350 // iron-responsive element binding (GO_REF:0000024 [ISS] UniProtKB:P21399) /// 0051539 // 4 iron, 4 sulfur cluster binding (GO_RE…	Cytoplasmic aconitate hydratase	F1MS05_BOVIN|ACO1	protein	taxon:9913	20140705	Ensembl
ACO2	UniProtKB	P20004	ACO2		0006101 // citrate metabolic process (GO_REF:0000024 [ISS] UniProtKB:Q99798) /// 0006099 // tricarboxylic acid cycle (GO_REF:0000024 [ISS] UniProtKB:Q99798) /// 0006099 // tricarboxylic acid cycle (GO_REF:0000041 [IEA] UniPathway:UPA00223)	0005634 // nucleus (GO_REF:0000019 [IEA] Ensembl:ENSP00000216254) /// 0005739 // mitochondrion (GO_REF:0000024 [ISS] UniProtKB:Q99KI0)	0005506 // iron ion binding (GO_REF:0000024 [ISS] UniProtKB:Q99798) /// 0003994 // aconitate hydratase activity (GO_REF:0000024 [ISS] UniProtKB:Q99KI0) /// 0051539 // 4 iron, 4 sulfur cluster binding (GO_REF:0000037 [IEA] UniProtKB-KW:KW-0004)	Aconitate hydratase, mitochondrial	ACON_BOVIN|ACO2	protein	taxon:9913	20060331	AgBase
ACOT11	UniProtKB	E1BMF5	ACOT11		0009409 // response to cold (GO_REF:0000019 [IEA] Ensembl:ENSMUSP00000099823)		0008289 // lipid binding (GO_REF:0000002 [IEA] InterPro:IPR002913)	Uncharacterized protein	E1BMF5_BOVIN|ACOT11	protein	taxon:9913	20140705	InterPro
ACOT12	UniProtKB	E1BNW7	ACOT12		0006084 // acetyl-CoA metabolic process (GO_REF:0000019 [IEA] Ensembl:ENSMUSP00000022120)		0005524 // ATP binding (GO_REF:0000019 [IEA] Ensembl:ENSMUSP00000022120) /// 0008289 // lipid binding (GO_REF:0000002 [IEA] InterPro:IPR002913) /// 0003986 // acetyl-CoA hydrolase activity (GO_REF:0000019 [IEA] Ensembl:ENSMUSP00000022120)	Uncharacterized protein	E1BNW7_BOVIN|ACOT12	protein	taxon:9913	20140705	Ensembl
ACOT7	UniProtKB	F6Q5U0	ACOT7		0009062 // fatty acid catabolic process (GO_REF:0000019 [IEA] Ensembl:ENSMUSP00000129121)	0005829 // cytosol (GO_REF:0000019 [IEA] Ensembl:ENSMUSP00000129121) /// 0043005 // neuron projection (GO_REF:0000019 [IEA] Ensembl:ENSMUSP00000129121) /// 0044297 // cell body (GO_REF:0000019 [IEA] Ensembl:ENSMUSP00000129121)	0016290 // palmitoyl-CoA hydrolase activity (GO_REF:0000019 [IEA] Ensembl:ENSMUSP00000129121)	Uncharacterized protein	F6Q5U0_BOVIN|ACOT7	protein	taxon:9913	20140705	Ensembl
ACOT8	UniProtKB	F6RWU6	ACOT8		0006637 // acyl-CoA metabolic process (GO_REF:0000019 [IEA] Ensembl:ENSP00000217455) /// 0043649 // dicarboxylic acid catabolic process (GO_REF:0000019 [IEA] Ensembl:ENSP00000217455) /// 0016559 // peroxisome fission (GO_REF:0000019 [IEA] Ensembl:ENSP00000217455) /// 0006637 // acyl-CoA metabolic process (GO_REF:0000019 [IEA] Ensembl:ENSMUSP00000099383)	0005739 // mitochondrion (GO_REF:0000019 [IEA] Ensembl:ENSMUSP00000099383) /// 0005782 // peroxisomal matrix (GO_REF:0000019 [IEA] Ensembl:ENSP00000217455)	0005102 // receptor binding (GO_REF:0000019 [IEA] Ensembl:ENSP00000217455) /// 0016290 // palmitoyl-CoA hydrolase activity (GO_REF:0000019 [IEA] Ensembl:ENSP00000217455) /// 0052815 // medium-chain acyl-CoA hydrolase activity (GO_REF:0000019 [IEA] Ensembl:ENSP00000217455)	Uncharacterized protein	F6RWU6_BOVIN|ACOT8	protein	taxon:9913	20140705	Ensembl
ACOT9	UniProtKB	Q3SWX2	ACOT9		0008152 // metabolic process (GO_REF:0000037 [IEA] UniProtKB-KW:KW-0378)	0005739 // mitochondrion (GO_REF:0000039 [IEA] UniProtKB-SubCell:SL-0173)	0016787 // hydrolase activity (GO_REF:0000037 [IEA] UniProtKB-KW:KW-0378)	Acyl-coenzyme A thioesterase 9, mitochondrial	ACOT9_BOVIN|ACOT9	protein	taxon:9913	20140705	UniProt
ACOX1	UniProtKB	F1MBU5, Q3SZP5	ACOX1		0006635 // fatty acid beta-oxidation (GO_REF:0000002 [IEA] InterPro:IPR002655) /// 0006693 // prostaglandin metabolic process (GO_REF:0000024 [ISS] UniProtKB:Q15067) /// 0007283 // spermatogenesis (GO_REF:0000019 [IEA] Ensembl:ENSMUSP00000063325) /// 0019395 // fatty acid oxidation (GO_REF:0000024 [ISS] UniProtKB:Q15067) /// 0006629 // lipid metabolic process (GO_REF:0000024 [ISS] UniProtKB:Q1506…	0005778 // peroxisomal membrane (GO_REF:0000019 [IEA] Ensembl:ENSMUSP00000063325) /// 0005739 // mitochondrion (GO_REF:0000019 [IEA] Ensembl:ENSMUSP00000063325) /// 0005777 // peroxisome (GO_REF:0000024 [ISS] UniProtKB:Q15067)	0003997 // acyl-CoA oxidase activity (GO_REF:0000019 [IEA] Ensembl:ENSP00000293217) /// 0005102 // receptor binding (GO_REF:0000019 [IEA] Ensembl:ENSP00000293217) /// 0003997 // acyl-CoA oxidase activity (GO_REF:0000024 [ISS] UniProtKB:Q15067) /// 0071949 // FAD binding (GO_REF:0000019 [IEA] Ensembl:ENSP00000293217) /// 0003995 // acyl-CoA dehydrogenase activity (GO_REF:0000002 [IEA] InterPro:IPR…	Acyl-coenzyme A oxidase	F1MBU5_BOVIN|ACOX1	protein	taxon:9913	20140705	Ensembl
ACOX2	UniProtKB	F1MRF5	ACOX2		0006635 // fatty acid beta-oxidation (GO_REF:0000002 [IEA] InterPro:IPR002655)	0005777 // peroxisome (GO_REF:0000002 [IEA] InterPro:IPR002655|InterPro:IPR012258)	0003997 // acyl-CoA oxidase activity (GO_REF:0000002 [IEA] InterPro:IPR002655|InterPro:IPR012258) /// 0005102 // receptor binding (GO_REF:0000019 [IEA] Ensembl:ENSP00000307697) /// 0003995 // acyl-CoA dehydrogenase activity (GO_REF:0000002 [IEA] InterPro:IPR006091) /// 0050660 // flavin adenine dinucleotide binding (GO_REF:0000002 [IEA] InterPro:IPR012258|InterPro:IPR013786)	Acyl-coenzyme A oxidase	F1MRF5_BOVIN|ACOX2	protein	taxon:9913	20140705	InterPro
ACOX3	UniProtKB	F1MQG3	ACOX3		0006635 // fatty acid beta-oxidation (GO_REF:0000002 [IEA] InterPro:IPR002655)	0005777 // peroxisome (GO_REF:0000002 [IEA] InterPro:IPR002655|InterPro:IPR012258) /// 0005739 // mitochondrion (GO_REF:0000019 [IEA] Ensembl:ENSMUSP00000063412)	0005102 // receptor binding (GO_REF:0000019 [IEA] Ensembl:ENSP00000348775) /// 0003997 // acyl-CoA oxidase activity (GO_REF:0000002 [IEA] InterPro:IPR002655|InterPro:IPR012258) /// 0003995 // acyl-CoA dehydrogenase activity (GO_REF:0000002 [IEA] InterPro:IPR006091) /// 0050660 // flavin adenine dinucleotide binding (GO_REF:0000002 [IEA] InterPro:IPR012258)	Acyl-coenzyme A oxidase	F1MQG3_BOVIN|ACOX3	protein	taxon:9913	20140705	InterPro
ACOXL	UniProtKB	F1N6R7	ACOXL		0006635 // fatty acid beta-oxidation (GO_REF:0000002 [IEA] InterPro:IPR002655)	0005777 // peroxisome (GO_REF:0000002 [IEA] InterPro:IPR002655|InterPro:IPR012258)	0003997 // acyl-CoA oxidase activity (GO_REF:0000002 [IEA] InterPro:IPR002655|InterPro:IPR012258) /// 0003995 // acyl-CoA dehydrogenase activity (GO_REF:0000002 [IEA] InterPro:IPR006091) /// 0050660 // flavin adenine dinucleotide binding (GO_REF:0000002 [IEA] InterPro:IPR012258)	Acyl-coenzyme A oxidase	F1N6R7_BOVIN|ACOXL	protein	taxon:9913	20140705	InterPro
ACP1	UniProtKB	A5PK96, P11064	ACP1		0035335 // peptidyl-tyrosine dephosphorylation (GO_REF:0000002 [IEA] InterPro:IPR000106|InterPro:IPR017867) /// 0035335 // peptidyl-tyrosine dephosphorylation (GO_REF:0000002 [IEA] InterPro:IPR002115) /// 0035335 // peptidyl-tyrosine dephosphorylation (GO_REF:0000003 [IEA] EC:3.1.3.48)	0005737 // cytoplasm (GO_REF:0000019 [IEA] Ensembl:ENSP00000272067) /// 0009898 // internal side of plasma membrane (GO_REF:0000019 [IEA] Ensembl:ENSP00000272067) /// 0005737 // cytoplasm (GO_REF:0000039 [IEA] UniProtKB-SubCell:SL-0086) /// 0005634 // nucleus (GO_REF:0000019 [IEA] Ensembl:ENSP00000272067)	0004726 // non-membrane spanning protein tyrosine phosphatase activity (GO_REF:0000002 [IEA] InterPro:IPR002115) /// 0003993 // acid phosphatase activity (GO_REF:0000019 [IEA] Ensembl:ENSMUSP00000106509) /// 0003993 // acid phosphatase activity (GO_REF:0000003 [IEA] EC:3.1.3.2)	Low molecular weight phosphotyrosine protein phosphatase	A5PK96_BOVIN|ACP1	protein	taxon:9913	20140705	Ensembl
ACP2	UniProtKB	Q0P5F0	ACP2		0016311 // dephosphorylation (GO_REF:0000002 [IEA] InterPro:IPR000560) /// 0016311 // dephosphorylation (GO_REF:0000019 [IEA] Ensembl:ENSMUSP00000002172) /// 0016311 // dephosphorylation (GO_REF:0000003 [IEA] EC:3.1.3.2) /// 0001501 // skeletal system development (GO_REF:0000019 [IEA] Ensembl:ENSMUSP00000002172) /// 0007040 // lysosome organization (GO_REF:0000019 [IEA] Ensembl:ENSMUSP00000002172)	0043202 // lysosomal lumen (GO_REF:0000039 [IEA] UniProtKB-SubCell:SL-0156) /// 0016021 // integral to membrane (GO_REF:0000037 [IEA] UniProtKB-KW:KW-0812) /// 0005765 // lysosomal membrane (GO_REF:0000039 [IEA] UniProtKB-SubCell:SL-0157)	0003993 // acid phosphatase activity (GO_REF:0000003 [IEA] EC:3.1.3.2)	Lysosomal acid phosphatase	PPAL_BOVIN|ACP2	protein	taxon:9913	20140705	Ensembl
ACP5	UniProtKB	E1B8A0	ACP5		0045019 // negative regulation of nitric oxide biosynthetic process (GO_REF:0000019 [IEA] Ensembl:ENSMUSP00000127128) /// 0032695 // negative regulation of interleukin-12 production (GO_REF:0000019 [IEA] Ensembl:ENSMUSP00000127128) /// 0050830 // defense response to Gram-positive bacterium (GO_REF:0000019 [IEA] Ensembl:ENSMUSP00000127128) /// 0050728 // negative regulation of inflammatory respons…		0008199 // ferric iron binding (GO_REF:0000019 [IEA] Ensembl:ENSP00000468767) /// 0008198 // ferrous iron binding (GO_REF:0000019 [IEA] Ensembl:ENSP00000468767) /// 0003993 // acid phosphatase activity (GO_REF:0000019 [IEA] Ensembl:ENSMUSP00000127128)	Uncharacterized protein	E1B8A0_BOVIN|ACP5	protein	taxon:9913	20140705	Ensembl
ACP6	UniProtKB	A6H757	ACP6		0016311 // dephosphorylation (GO_REF:0000019 [IEA] Ensembl:ENSP00000358241) /// 2001311 // lysobisphosphatidic acid metabolic process (GO_REF:0000024 [ISS] UniProtKB:Q9NPH0) /// 0016311 // dephosphorylation (GO_REF:0000002 [IEA] InterPro:IPR000560) /// 0016311 // dephosphorylation (GO_REF:0000003 [IEA] EC:3.1.3.2) /// 0016311 // dephosphorylation (GO_REF:0000024 [ISS] UniProtKB:Q9NPH0)	0005739 // mitochondrion (GO_REF:0000024 [ISS] UniProtKB:Q9NPH0)	0003993 // acid phosphatase activity (GO_REF:0000003 [IEA] EC:3.1.3.2) /// 0052642 // lysophosphatidic acid phosphatase activity (GO_REF:0000024 [ISS] UniProtKB:Q9NPH0)	Lysophosphatidic acid phosphatase type 6	PPA6_BOVIN|ACP6	protein	taxon:9913	20140705	UniProt
ACPL2	UniProtKB	F1MQB1	ACPL2		0016311 // dephosphorylation (GO_REF:0000002 [IEA] InterPro:IPR000560)		0003993 // acid phosphatase activity (GO_REF:0000002 [IEA] InterPro:IPR000560)	Uncharacterized protein	F1MQB1_BOVIN|ACPL2	protein	taxon:9913	20140705	InterPro
ACPP	UniProtKB	A6H730	ACPP		0016311 // dephosphorylation (GO_REF:0000024 [ISS] UniProtKB:P15309) /// 0006772 // thiamine metabolic process (GO_REF:0000024 [ISS] UniProtKB:Q8CE08) /// 0060168 // positive regulation of adenosine receptor signaling pathway (PMID:18940592 [IMP]) /// 0006144 // purine nucleobase metabolic process (GO_REF:0000019 [IEA] Ensembl:ENSMUSP00000059889) /// 0051930 // regulation of sensory perception of…	0012506 // vesicle membrane (GO_REF:0000024 [ISS] UniProtKB:Q8CE08) /// 0005886 // plasma membrane (GO_REF:0000024 [ISS] UniProtKB:Q8CE08) /// 0005615 // extracellular space (GO_REF:0000024 [ISS] UniProtKB:P15309) /// 0005765 // lysosomal membrane (GO_REF:0000019 [IEA] Ensembl:ENSP00000323036) /// 0016021 // integral to membrane (GO_REF:0000019 [IEA] Ensembl:ENSMUSP00000059889) /// 0030175 // fil…	0008253 // 5'-nucleotidase activity (GO_REF:0000024 [ISS] UniProtKB:P15309) /// 0042131 // thiamine phosphate phosphatase activity (GO_REF:0000024 [ISS] UniProtKB:Q8CE08) /// 0003993 // acid phosphatase activity (GO_REF:0000024 [ISS] UniProtKB:P15309) /// 0052642 // lysophosphatidic acid phosphatase activity (GO_REF:0000024 [ISS] UniProtKB:P15309) /// 0042802 // identical protein binding (GO_REF:…	Prostatic acid phosphatase	PPAP_BOVIN|ACPP	protein	taxon:9913	20131119	UniProt
ACPT	UniProtKB	E1BKT1	ACPT		0016311 // dephosphorylation (GO_REF:0000002 [IEA] InterPro:IPR000560)		0003993 // acid phosphatase activity (GO_REF:0000002 [IEA] InterPro:IPR000560)	Uncharacterized protein	E1BKT1_BOVIN|ACPT	protein	taxon:9913	20140705	InterPro
ACRV1	UniProtKB	F1MIL6	ACRV1			0001669 // acrosomal vesicle (GO_REF:0000019 [IEA] Ensembl:ENSMUSP00000034620)		Uncharacterized protein	F1MIL6_BOVIN|ACRV1	protein	taxon:9913	20140705	Ensembl
ACSBG1	UniProtKB	Q2KHW5	ACSBG1		0000038 // very long-chain fatty acid metabolic process (GO_REF:0000019 [IEA] Ensembl:ENSP00000258873) /// 0001676 // long-chain fatty acid metabolic process (GO_REF:0000019 [IEA] Ensembl:ENSP00000258873) /// 0051384 // response to glucocorticoid stimulus (GO_REF:0000019 [IEA] Ensembl:ENSMUSP00000034822)	0016023 // cytoplasmic membrane-bounded vesicle (GO_REF:0000039 [IEA] UniProtKB-SubCell:SL-0088) /// 0005783 // endoplasmic reticulum (GO_REF:0000039 [IEA] UniProtKB-SubCell:SL-0095)	0005524 // ATP binding (GO_REF:0000037 [IEA] UniProtKB-KW:KW-0067) /// 0031957 // very long-chain fatty acid-CoA ligase activity (GO_REF:0000019 [IEA] Ensembl:ENSP00000258873) /// 0004467 // long-chain fatty acid-CoA ligase activity (GO_REF:0000003 [IEA] EC:6.2.1.3)	Long-chain-fatty-acid--CoA ligase ACSBG1	ACBG1_BOVIN|ACSBG1	protein	taxon:9913	20140705	Ensembl
ACSBG2	UniProtKB	Q0IIC1, E1BCN4	ACSBG2		0008152 // metabolic process (GO_REF:0000002 [IEA] InterPro:IPR000873) /// 0001676 // long-chain fatty acid metabolic process (GO_REF:0000019 [IEA] Ensembl:ENSP00000465589)	0005829 // cytosol (GO_REF:0000019 [IEA] Ensembl:ENSMUSP00000042352) /// 0005739 // mitochondrion (GO_REF:0000019 [IEA] Ensembl:ENSP00000465589)	0003824 // catalytic activity (GO_REF:0000002 [IEA] InterPro:IPR000873) /// 0004467 // long-chain fatty acid-CoA ligase activity (GO_REF:0000019 [IEA] Ensembl:ENSMUSP00000042352) /// 0047617 // acyl-CoA hydrolase activity (GO_REF:0000019 [IEA] Ensembl:ENSP00000465589)	Uncharacterized protein	E1BCN4_BOVIN|ACSBG2	protein	taxon:9913	20140705	Ensembl
ACSF2	UniProtKB	Q17QJ1, G1K208	ACSF2		0008152 // metabolic process (GO_REF:0000002 [IEA] InterPro:IPR000873) /// 0006631 // fatty acid metabolic process (GO_REF:0000037 [IEA] UniProtKB-KW:KW-0276)	0005739 // mitochondrion (GO_REF:0000039 [IEA] UniProtKB-SubCell:SL-0173) /// 0005739 // mitochondrion (GO_REF:0000019 [IEA] Ensembl:ENSMUSP00000099453)	0005524 // ATP binding (GO_REF:0000037 [IEA] UniProtKB-KW:KW-0067) /// 0003824 // catalytic activity (GO_REF:0000002 [IEA] InterPro:IPR000873) /// 0016874 // ligase activity (GO_REF:0000037 [IEA] UniProtKB-KW:KW-0436)	Acyl-CoA synthetase family member 2, mitochondrial	G1K208_BOVIN|ACSF2	protein	taxon:9913	20140705	InterPro
ACSF3	UniProtKB	Q58DN7	ACSF3		0090410 // malonate catabolic process (GO_REF:0000019 [IEA] Ensembl:ENSP00000320646) /// 0006633 // fatty acid biosynthetic process (GO_REF:0000019 [IEA] Ensembl:ENSP00000320646)	0005739 // mitochondrion (GO_REF:0000039 [IEA] UniProtKB-SubCell:SL-0173)	0005524 // ATP binding (GO_REF:0000037 [IEA] UniProtKB-KW:KW-0067) /// 0090409 // malonyl-CoA synthetase activity (GO_REF:0000019 [IEA] Ensembl:ENSP00000320646)	Acyl-CoA synthetase family member 3, mitochondrial	ACSF3_BOVIN|ACSF3	protein	taxon:9913	20140705	UniProt
ACSL1	UniProtKB	Q0VCZ8	ACSL1		0071902 // positive regulation of protein serine/threonine kinase activity (GO_REF:0000019 [IEA] Ensembl:ENSMUSP00000034046) /// 0044539 // long-chain fatty acid import (GO_REF:0000019 [IEA] Ensembl:ENSP00000422607) /// 0033211 // adiponectin-mediated signaling pathway (GO_REF:0000019 [IEA] Ensembl:ENSMUSP00000034046) /// 0001676 // long-chain fatty acid metabolic process (GO_REF:0000019 [IEA] En…	0005739 // mitochondrion (GO_REF:0000019 [IEA] Ensembl:ENSP00000422607) /// 0005739 // mitochondrion (GO_REF:0000019 [IEA] Ensembl:ENSMUSP00000034046)	0003824 // catalytic activity (GO_REF:0000002 [IEA] InterPro:IPR000873)	Acyl-CoA synthetase long-chain family member 1	Q0VCZ8_BOVIN|ACSL1	protein	taxon:9913	20140705	Ensembl
ACSL3	UniProtKB	F1MEX9	ACSL3		0042998 // positive regulation of Golgi to plasma membrane protein transport (GO_REF:0000019 [IEA] Ensembl:ENSP00000350012) /// 0008152 // metabolic process (GO_REF:0000002 [IEA] InterPro:IPR000873) /// 0051047 // positive regulation of secretion (GO_REF:0000019 [IEA] Ensembl:ENSP00000350012) /// 0034379 // very-low-density lipoprotein particle assembly (GO_REF:0000019 [IEA] Ensembl:ENSP000003500…	0005794 // Golgi apparatus (GO_REF:0000019 [IEA] Ensembl:ENSP00000350012) /// 0005783 // endoplasmic reticulum (GO_REF:0000019 [IEA] Ensembl:ENSP00000350012) /// 0048471 // perinuclear region of cytoplasm (GO_REF:0000019 [IEA] Ensembl:ENSP00000350012) /// 0005811 // lipid particle (GO_REF:0000019 [IEA] Ensembl:ENSP00000350012)	0003824 // catalytic activity (GO_REF:0000002 [IEA] InterPro:IPR000873) /// 0019904 // protein domain specific binding (GO_REF:0000019 [IEA] Ensembl:ENSP00000350012) /// 0019901 // protein kinase binding (GO_REF:0000019 [IEA] Ensembl:ENSP00000350012)	Uncharacterized protein	F1MEX9_BOVIN|ACSL3	protein	taxon:9913	20140705	InterPro
ACSL4	UniProtKB	F1MBW3	ACSL4		0030307 // positive regulation of cell growth (GO_REF:0000019 [IEA] Ensembl:ENSP00000339787) /// 0060136 // embryonic process involved in female pregnancy (GO_REF:0000019 [IEA] Ensembl:ENSMUSP00000033634) /// 0001676 // long-chain fatty acid metabolic process (GO_REF:0000019 [IEA] Ensembl:ENSP00000339787) /// 0032307 // negative regulation of prostaglandin secretion (GO_REF:0000019 [IEA] Ensembl:…	0005739 // mitochondrion (GO_REF:0000019 [IEA] Ensembl:ENSMUSP00000033634) /// 0005811 // lipid particle (GO_REF:0000019 [IEA] Ensembl:ENSP00000339787)	0031957 // very long-chain fatty acid-CoA ligase activity (GO_REF:0000019 [IEA] Ensembl:ENSP00000339787) /// 0047676 // arachidonate-CoA ligase activity (GO_REF:0000019 [IEA] Ensembl:ENSP00000339787)	Uncharacterized protein	F1MBW3_BOVIN|ACSL4	protein	taxon:9913	20140705	Ensembl
ACSL5	UniProtKB	Q1LZF6	ACSL5		2001236 // regulation of extrinsic apoptotic signaling pathway (GO_REF:0000019 [IEA] Ensembl:ENSP00000348429) /// 0001676 // long-chain fatty acid metabolic process (GO_REF:0000019 [IEA] Ensembl:ENSP00000348429)	0005783 // endoplasmic reticulum (GO_REF:0000019 [IEA] Ensembl:ENSP00000348429) /// 0005743 // mitochondrial inner membrane (GO_REF:0000019 [IEA] Ensembl:ENSMUSP00000046585)	0003824 // catalytic activity (GO_REF:0000002 [IEA] InterPro:IPR000873)	Uncharacterized protein	Q1LZF6_BOVIN|ACSL5	protein	taxon:9913	20140705	Ensembl
ACSL6	UniProtKB	Q2TA22	ACSL6		0007405 // neuroblast proliferation (GO_REF:0000019 [IEA] Ensembl:ENSMUSP00000104533) /// 0001676 // long-chain fatty acid metabolic process (GO_REF:0000019 [IEA] Ensembl:ENSP00000368566)	0005739 // mitochondrion (GO_REF:0000019 [IEA] Ensembl:ENSMUSP00000104533) /// 0016020 // membrane (GO_REF:0000019 [IEA] Ensembl:ENSP00000368566)	0019899 // enzyme binding (GO_REF:0000019 [IEA] Ensembl:ENSP00000368566) /// 0004467 // long-chain fatty acid-CoA ligase activity (GO_REF:0000019 [IEA] Ensembl:ENSMUSP00000104533)	Uncharacterized protein	Q2TA22_BOVIN|ACSL6	protein	taxon:9913	20140705	Ensembl
ACSM3	UniProtKB	F1MES1	ACSM3		0006633 // fatty acid biosynthetic process (GO_REF:0000019 [IEA] Ensembl:ENSMUSP00000102138)	0005759 // mitochondrial matrix (GO_REF:0000019 [IEA] Ensembl:ENSMUSP00000102138)	0015645 // fatty acid ligase activity (GO_REF:0000019 [IEA] Ensembl:ENSMUSP00000102138)	Uncharacterized protein	F1MES1_BOVIN|ACSM3	protein	taxon:9913	20140705	Ensembl
ACSM4	UniProtKB	G3N2S1	ACSM4		0008152 // metabolic process (GO_REF:0000002 [IEA] InterPro:IPR000873)	0005739 // mitochondrion (GO_REF:0000019 [IEA] Ensembl:ENSMUSP00000045160)	0003824 // catalytic activity (GO_REF:0000002 [IEA] InterPro:IPR000873)	Uncharacterized protein	G3N2S1_BOVIN|ACSM4	protein	taxon:9913	20140705	InterPro
ACSM5	UniProtKB	E1BHV3	ACSM5		0008152 // metabolic process (GO_REF:0000002 [IEA] InterPro:IPR000873)		0003824 // catalytic activity (GO_REF:0000002 [IEA] InterPro:IPR000873)	Uncharacterized protein	E1BHV3_BOVIN|ACSM5	protein	taxon:9913	20140705	InterPro
ACSS2	UniProtKB	A7YWF1	ACSS2		0008610 // lipid biosynthetic process (GO_REF:0000019 [IEA] Ensembl:ENSP00000253382) /// 0006085 // acetyl-CoA biosynthetic process (GO_REF:0000019 [IEA] Ensembl:ENSMUSP00000029135)	0005634 // nucleus (GO_REF:0000019 [IEA] Ensembl:ENSP00000253382) /// 0005737 // cytoplasm (GO_REF:0000019 [IEA] Ensembl:ENSMUSP00000029135)	0003987 // acetate-CoA ligase activity (GO_REF:0000019 [IEA] Ensembl:ENSMUSP00000029135)	ACSS2 protein	A7YWF1_BOVIN|ACSS2	protein	taxon:9913	20140705	Ensembl
ACSS3	UniProtKB	F1MQV8, A7MB45	ACSS3		0008152 // metabolic process (GO_REF:0000002 [IEA] InterPro:IPR000873)	0005739 // mitochondrion (GO_REF:0000039 [IEA] UniProtKB-SubCell:SL-0173) /// 0005739 // mitochondrion (GO_REF:0000019 [IEA] Ensembl:ENSMUSP00000128209)	0003824 // catalytic activity (GO_REF:0000002 [IEA] InterPro:IPR000873) /// 0005524 // ATP binding (GO_REF:0000037 [IEA] UniProtKB-KW:KW-0067) /// 0003987 // acetate-CoA ligase activity (GO_REF:0000003 [IEA] EC:6.2.1.1)	Acyl-CoA synthetase short-chain family member 3, mitochondrial	ACSS3_BOVIN|ACSS3	protein	taxon:9913	20140705	UniProt
ACTA1	UniProtKB	P68138	ACTA1		0030240 // skeletal muscle thin filament assembly (GO_REF:0000024 [ISS] UniProtKB:P68133) /// 0048741 // skeletal muscle fiber development (GO_REF:0000024 [ISS] UniProtKB:P68134)	0005865 // striated muscle thin filament (GO_REF:0000024 [ISS] UniProtKB:P68133) /// 0005884 // actin filament (GO_REF:0000024 [ISS] UniProtKB:P68133) /// 0070062 // extracellular vesicular exosome (GO_REF:0000019 [IEA] Ensembl:ENSP00000355645) /// 0001725 // stress fiber (GO_REF:0000024 [ISS] UniProtKB:P68133)	0005524 // ATP binding (GO_REF:0000037 [IEA] UniProtKB-KW:KW-0067)	Actin, alpha skeletal muscle	ACTS_BOVIN|ACTA1|ACTA	protein	taxon:9913	20051122	UniProt
ACTA2	UniProtKB	G8JKX4, P62739	ACTA2		0030240 // skeletal muscle thin filament assembly (GO_REF:0000024 [ISS] UniProtKB:P68133) /// 0009615 // response to virus (GO_REF:0000019 [IEA] Ensembl:ENSP00000402373) /// 0048741 // skeletal muscle fiber development (GO_REF:0000024 [ISS] UniProtKB:P68134) /// 0072144 // glomerular mesangial cell development (GO_REF:0000019 [IEA] Ensembl:ENSP00000402373) /// 0014829 // vascular smooth muscle co…	0005865 // striated muscle thin filament (GO_REF:0000024 [ISS] UniProtKB:P68133) /// 0015629 // actin cytoskeleton (GO_REF:0000019 [IEA] Ensembl:ENSMUSP00000048218) /// 0005884 // actin filament (GO_REF:0000024 [ISS] UniProtKB:P68133) /// 0030485 // smooth muscle contractile fiber (GO_REF:0000019 [IEA] Ensembl:ENSMUSP00000048218) /// 0043234 // protein complex (GO_REF:0000019 [IEA] Ensembl:ENSP00…	0005524 // ATP binding (GO_REF:0000037 [IEA] UniProtKB-KW:KW-0067) /// 0005524 // ATP binding (GO_REF:0000038 [IEA] UniProtKB-KW:KW-0067)	Actin, aortic smooth muscle	G8JKX4_BOVIN|ACTA2	protein	taxon:9913	20140705	UniProt
ACTC1	UniProtKB	Q3ZC07	ACTC1		0033275 // actin-myosin filament sliding (GO_REF:0000019 [IEA] Ensembl:ENSP00000290378) /// 0043066 // negative regulation of apoptotic process (GO_REF:0000019 [IEA] Ensembl:ENSMUSP00000087736) /// 0030240 // skeletal muscle thin filament assembly (GO_REF:0000019 [IEA] Ensembl:ENSMUSP00000087736) /// 0060047 // heart contraction (GO_REF:0000019 [IEA] Ensembl:ENSP00000290378) /// 0055008 // cardia…	0042643 // actomyosin, actin part (GO_REF:0000019 [IEA] Ensembl:ENSP00000290378) /// 0031674 // I band (GO_REF:0000019 [IEA] Ensembl:ENSMUSP00000087736) /// 0070062 // extracellular vesicular exosome (GO_REF:0000019 [IEA] Ensembl:ENSP00000290378)	0016887 // ATPase activity (GO_REF:0000019 [IEA] Ensembl:ENSP00000290378) /// 0017022 // myosin binding (GO_REF:0000019 [IEA] Ensembl:ENSP00000290378) /// 0005524 // ATP binding (GO_REF:0000019 [IEA] Ensembl:ENSP00000290378)	Actin, alpha cardiac muscle 1	ACTC_BOVIN|ACTC1|ACTC	protein	taxon:9913	20140705	Ensembl
ACTG2	UniProtKB	Q5E9B5	ACTG2			0005737 // cytoplasm (GO_REF:0000037 [IEA] UniProtKB-KW:KW-0963) /// 0005856 // cytoskeleton (GO_REF:0000039 [IEA] UniProtKB-SubCell:SL-0090)	0005524 // ATP binding (GO_REF:0000037 [IEA] UniProtKB-KW:KW-0067)	Actin, gamma-enteric smooth muscle	ACTH_BOVIN|ACTG2	protein	taxon:9913	20140705	UniProt
ACTL6A	UniProtKB	A4IFJ8	ACTL6A		0043968 // histone H2A acetylation (GO_REF:0000019 [IEA] Ensembl:ENSP00000397552) /// 0007399 // nervous system development (GO_REF:0000019 [IEA] Ensembl:ENSMUSP00000029214) /// 0043967 // histone H4 acetylation (GO_REF:0000019 [IEA] Ensembl:ENSP00000397552) /// 0006338 // chromatin remodeling (GO_REF:0000019 [IEA] Ensembl:ENSMUSP00000029214) /// 0003407 // neural retina development (GO_REF:00000…	0071564 // npBAF complex (GO_REF:0000019 [IEA] Ensembl:ENSMUSP00000029214) /// 0016514 // SWI/SNF complex (GO_REF:0000019 [IEA] Ensembl:ENSP00000397552) /// 0031011 // Ino80 complex (GO_REF:0000019 [IEA] Ensembl:ENSP00000397552) /// 0005886 // plasma membrane (GO_REF:0000019 [IEA] Ensembl:ENSP00000397552) /// 0035267 // NuA4 histone acetyltransferase complex (GO_REF:0000019 [IEA] Ensembl:ENSP0000…	0003682 // chromatin binding (GO_REF:0000019 [IEA] Ensembl:ENSMUSP00000029214)	ACTL6A protein	A4IFJ8_BOVIN|ACTL6A	protein	taxon:9913	20140705	Ensembl
ACTL6B	UniProtKB	A4FUX8	ACTL6B		0007399 // nervous system development (GO_REF:0000019 [IEA] Ensembl:ENSMUSP00000119356) /// 0006355 // regulation of transcription, DNA-dependent (GO_REF:0000037 [IEA] UniProtKB-KW:KW-0805) /// 0006351 // transcription, DNA-dependent (GO_REF:0000037 [IEA] UniProtKB-KW:KW-0804) /// 0006338 // chromatin remodeling (GO_REF:0000019 [IEA] Ensembl:ENSP00000160382)	0005730 // nucleolus (GO_REF:0000019 [IEA] Ensembl:ENSP00000160382) /// 0071565 // nBAF complex (GO_REF:0000024 [ISS] UniProtKB:Q99MR0) /// 0016514 // SWI/SNF complex (GO_REF:0000019 [IEA] Ensembl:ENSMUSP00000119356)		Actin-like protein 6B	ACL6B_BOVIN|ACTL6B|ACTL6|BAF53B	protein	taxon:9913	20140705	Ensembl
ACTL7A	UniProtKB	Q32KZ2	ACTL7A			0005794 // Golgi apparatus (GO_REF:0000024 [ISS] UniProtKB:Q9QY84) /// 0005737 // cytoplasm (GO_REF:0000024 [ISS] UniProtKB:Q9QY84) /// 0031514 // motile cilium (GO_REF:0000019 [IEA] Ensembl:ENSMUSP00000092692) /// 0005856 // cytoskeleton (GO_REF:0000039 [IEA] UniProtKB-SubCell:SL-0090) /// 0001673 // male germ cell nucleus (GO_REF:0000019 [IEA] Ensembl:ENSMUSP00000092692) /// 0043234 // protein …		Actin-like protein 7A	ACL7A_BOVIN|ACTL7A	protein	taxon:9913	20140705	Ensembl
ACTL7B	UniProtKB	Q32L91	ACTL7B			0005856 // cytoskeleton (GO_REF:0000039 [IEA] UniProtKB-SubCell:SL-0090) /// 0005737 // cytoplasm (GO_REF:0000019 [IEA] Ensembl:ENSMUSP00000092693)		Actin-like protein 7B	ACL7B_BOVIN|ACTL7B	protein	taxon:9913	20140705	Ensembl
ACTL8	UniProtKB	E1BJF5	ACTL8			0005737 // cytoplasm (GO_REF:0000019 [IEA] Ensembl:ENSP00000364555)		Uncharacterized protein	E1BJF5_BOVIN|ACTL8	protein	taxon:9913	20140705	Ensembl
ACTL9	UniProtKB	Q2T9W4	ACTL9			0005737 // cytoplasm (GO_REF:0000037 [IEA] UniProtKB-KW:KW-0963) /// 0005856 // cytoskeleton (GO_REF:0000039 [IEA] UniProtKB-SubCell:SL-0090)		Actin-like protein 9	ACTL9_BOVIN|ACTL9|ACTL7C	protein	taxon:9913	20140705	UniProt
ACTN1	UniProtKB	Q3B7N2	ACTN1		0051764 // actin crosslink formation (GO_REF:0000002 [IEA] InterPro:IPR026921) /// 0043462 // regulation of ATPase activity (PMID:153745 [IDA]) /// 0051271 // negative regulation of cellular component movement (GO_REF:0000019 [IEA] Ensembl:ENSP00000377941) /// 0051234 // establishment of localization (PMID:153745 [NAS]) /// 0051017 // actin filament bundle assembly (GO_REF:0000019 [IEA] Ensembl:E…	0030018 // Z disc (GO_REF:0000039 [IEA] UniProtKB-SubCell:SL-0314) /// 0001726 // ruffle (GO_REF:0000039 [IEA] UniProtKB-SubCell:SL-0300) /// 0012506 // vesicle membrane (PMID:153745 [NAS]) /// 0005886 // plasma membrane (GO_REF:0000039 [IEA] UniProtKB-SubCell:SL-0039) /// 0005925 // focal adhesion (GO_REF:0000019 [IEA] Ensembl:ENSP00000377941) /// 0005856 // cytoskeleton (GO_REF:0000039 [IEA] Un…	0005509 // calcium ion binding (GO_REF:0000002 [IEA] InterPro:IPR002048|InterPro:IPR011992) /// 0051015 // actin filament binding (PMID:153745 [IDA]) /// 0044325 // ion channel binding (GO_REF:0000019 [IEA] Ensembl:ENSP00000377941) /// 0005523 // tropomyosin binding (PMID:153745 [IDA]) /// 0043495 // protein anchor (PMID:153745 [NAS]) /// 0005178 // integrin binding (GO_REF:0000019 [IEA] Ensembl:…	Alpha-actinin-1	ACTN1_BOVIN|ACTN1	protein	taxon:9913	20140705	UniProt
ACTN2	UniProtKB	Q3ZC55, F1MRD4	ACTN2		2001141 // regulation of RNA biosynthetic process (GO_REF:0000019 [IEA] Ensembl:ENSMUSP00000067708) /// 1901018 // positive regulation of potassium ion transmembrane transporter activity (GO_REF:0000019 [IEA] Ensembl:ENSP00000355537) /// 2000009 // negative regulation of protein localization to cell surface (GO_REF:0000019 [IEA] Ensembl:ENSP00000355537) /// 0043267 // negative regulation of potas…	0030018 // Z disc (GO_REF:0000039 [IEA] UniProtKB-SubCell:SL-0314) /// 0030175 // filopodium (GO_REF:0000019 [IEA] Ensembl:ENSP00000355537) /// 0005925 // focal adhesion (GO_REF:0000019 [IEA] Ensembl:ENSP00000355537) /// 0030018 // Z disc (GO_REF:0000019 [IEA] Ensembl:ENSMUSP00000067708)	0005509 // calcium ion binding (GO_REF:0000002 [IEA] InterPro:IPR002048|InterPro:IPR011992) /// 0044325 // ion channel binding (GO_REF:0000019 [IEA] Ensembl:ENSP00000355537) /// 0031432 // titin binding (GO_REF:0000019 [IEA] Ensembl:ENSP00000355537) /// 0030375 // thyroid hormone receptor coactivator activity (GO_REF:0000019 [IEA] Ensembl:ENSMUSP00000067708) /// 0030274 // LIM domain binding (GO_…	Alpha-actinin-2	F1MRD4_BOVIN|ACTN2	protein	taxon:9913	20140705	InterPro
ACTN3	UniProtKB	Q0III9, G3X7I1	ACTN3		0006936 // muscle contraction (GO_REF:0000019 [IEA] Ensembl:ENSMUSP00000006626)	0030018 // Z disc (GO_REF:0000019 [IEA] Ensembl:ENSMUSP00000006626)	0005509 // calcium ion binding (GO_REF:0000002 [IEA] InterPro:IPR002048|InterPro:IPR011992) /// 0051015 // actin filament binding (GO_REF:0000019 [IEA] Ensembl:ENSMUSP00000006626) /// 0003779 // actin binding (GO_REF:0000037 [IEA] UniProtKB-KW:KW-0009)	Alpha-actinin-3	G3X7I1_BOVIN|ACTN3	protein	taxon:9913	20140705	InterPro
ACTN4	UniProtKB	A5D7D1	ACTN4		0051017 // actin filament bundle assembly (GO_REF:0000019 [IEA] Ensembl:ENSMUSP00000066068) /// 0051272 // positive regulation of cellular component movement (GO_REF:0000019 [IEA] Ensembl:ENSP00000252699) /// 0051271 // negative regulation of cellular component movement (GO_REF:0000019 [IEA] Ensembl:ENSMUSP00000066068) /// 0048549 // positive regulation of pinocytosis (GO_REF:0000019 [IEA] Ensemb…	0031143 // pseudopodium (GO_REF:0000019 [IEA] Ensembl:ENSMUSP00000066068) /// 0005634 // nucleus (GO_REF:0000039 [IEA] UniProtKB-SubCell:SL-0191) /// 0070062 // extracellular vesicular exosome (GO_REF:0000019 [IEA] Ensembl:ENSP00000252699) /// 0030018 // Z disc (GO_REF:0000019 [IEA] Ensembl:ENSMUSP00000066068) /// 0030863 // cortical cytoskeleton (GO_REF:0000019 [IEA] Ensembl:ENSMUSP00000066068) …	0051015 // actin filament binding (GO_REF:0000019 [IEA] Ensembl:ENSMUSP00000066068) /// 0005509 // calcium ion binding (GO_REF:0000002 [IEA] InterPro:IPR002048|InterPro:IPR011992) /// 0001882 // nucleoside binding (GO_REF:0000019 [IEA] Ensembl:ENSP00000252699) /// 0051015 // actin filament binding (GO_REF:0000019 [IEA] Ensembl:ENSP00000252699)	Alpha-actinin-4	ACTN4_BOVIN|ACTN4	protein	taxon:9913	20140705	Ensembl
ACTR10	UniProtKB	Q3ZBD2	ACTR10		0007018 // microtubule-based movement (GO_REF:0000019 [IEA] Ensembl:ENSMUSP00000021479)	0005737 // cytoplasm (GO_REF:0000037 [IEA] UniProtKB-KW:KW-0963) /// 0005869 // dynactin complex (GO_REF:0000019 [IEA] Ensembl:ENSMUSP00000021479)		Actin-related protein 10	ARP10_BOVIN|ACTR10	protein	taxon:9913	20140705	UniProt
ACTR1A	UniProtKB	F2Z4F0	ACTR1A			0005737 // cytoplasm (GO_REF:0000038 [IEA] UniProtKB-KW:KW-0963) /// 0005813 // centrosome (GO_REF:0000019 [IEA] Ensembl:ENSP00000358921)	0005524 // ATP binding (GO_REF:0000038 [IEA] UniProtKB-KW:KW-0067)	Uncharacterized protein	F2Z4F0_BOVIN|ACTR1A	protein	taxon:9913	20140705	UniProt
ACTR1B	UniProtKB	G3N132, A4IFE3	ACTR1B			0005737 // cytoplasm (GO_REF:0000019 [IEA] Ensembl:ENSP00000289228) /// 0005813 // centrosome (GO_REF:0000019 [IEA] Ensembl:ENSP00000289228) /// 0005815 // microtubule organizing center (GO_REF:0000039 [IEA] UniProtKB-SubCell:SL-0048) /// 0005737 // cytoplasm (GO_REF:0000024 [ISS] UniProtKB:P42025)	0005524 // ATP binding (GO_REF:0000037 [IEA] UniProtKB-KW:KW-0067) /// 0005524 // ATP binding (GO_REF:0000038 [IEA] UniProtKB-KW:KW-0067)	Beta-centractin	ACTY_BOVIN|ACTR1B	protein	taxon:9913	20140705	UniProt
ACTR2	UniProtKB	A7MB62, F1MRG7	ACTR2		0051653 // spindle localization (GO_REF:0000019 [IEA] Ensembl:ENSMUSP00000000137) /// 0030036 // actin cytoskeleton organization (GO_REF:0000019 [IEA] Ensembl:ENSMUSP00000000137) /// 0007163 // establishment or maintenance of cell polarity (GO_REF:0000019 [IEA] Ensembl:ENSMUSP00000000137) /// 0033206 // cytokinesis after meiosis (GO_REF:0000019 [IEA] Ensembl:ENSMUSP00000000137) /// 0008356 // asy…	0042995 // cell projection (GO_REF:0000039 [IEA] UniProtKB-SubCell:SL-0280) /// 0005829 // cytosol (Reactome:REACT_160190 [TAS]) /// 0005856 // cytoskeleton (GO_REF:0000039 [IEA] UniProtKB-SubCell:SL-0090) /// 0030478 // actin cap (GO_REF:0000019 [IEA] Ensembl:ENSMUSP00000000137)	0005515 // protein binding (PMID:10995436 [IPI] UniProtKB:Q95107) /// 0005524 // ATP binding (GO_REF:0000037 [IEA] UniProtKB-KW:KW-0067) /// 0005515 // protein binding (PMID:10219243 [IPI] UniProtKB:Q95107) /// 0003779 // actin binding (GO_REF:0000037 [IEA] UniProtKB-KW:KW-0009)	Actin-related protein 2	ARP2_BOVIN|ACTR2|ARP2	protein	taxon:9913	20140705	UniProt
ACTR5	UniProtKB	G3N1W1	ACTR5		0006355 // regulation of transcription, DNA-dependent (GO_REF:0000002 [IEA] InterPro:IPR027664) /// 0006302 // double-strand break repair (GO_REF:0000019 [IEA] Ensembl:ENSP00000243903) /// 0070914 // UV-damage excision repair (GO_REF:0000019 [IEA] Ensembl:ENSP00000243903)	0005737 // cytoplasm (GO_REF:0000019 [IEA] Ensembl:ENSP00000243903) /// 0031011 // Ino80 complex (GO_REF:0000019 [IEA] Ensembl:ENSP00000243903)		Uncharacterized protein	G3N1W1_BOVIN|ACTR5	protein	taxon:9913	20140705	Ensembl
ACTR8	UniProtKB	Q1LZF2	ACTR8		0006281 // DNA repair (GO_REF:0000037 [IEA] UniProtKB-KW:KW-0234) /// 0006355 // regulation of transcription, DNA-dependent (GO_REF:0000037 [IEA] UniProtKB-KW:KW-0805) /// 0006310 // DNA recombination (GO_REF:0000037 [IEA] UniProtKB-KW:KW-0233) /// 0006351 // transcription, DNA-dependent (GO_REF:0000037 [IEA] UniProtKB-KW:KW-0804) /// 0007067 // mitosis (GO_REF:0000037 [IEA] UniProtKB-KW:KW-0498)…	0031011 // Ino80 complex (GO_REF:0000019 [IEA] Ensembl:ENSP00000336842)	0005524 // ATP binding (GO_REF:0000037 [IEA] UniProtKB-KW:KW-0067)	Actin-related protein 8	ARP8_BOVIN|ACTR8|ARP8	protein	taxon:9913	20140705	UniProt
ACTRT2	UniProtKB	Q2TA43	ACTRT2			0005737 // cytoplasm (GO_REF:0000037 [IEA] UniProtKB-KW:KW-0963) /// 0005856 // cytoskeleton (GO_REF:0000039 [IEA] UniProtKB-SubCell:SL-0090)		Actin-related protein T2	ACTT2_BOVIN|ACTRT2	protein	taxon:9913	20140705	UniProt
ACVR1	UniProtKB	Q28041, A2VDM5	ACVR1		0000082 // G1/S transition of mitotic cell cycle (GO_REF:0000019 [IEA] Ensembl:ENSP00000263640) /// 0006468 // protein phosphorylation (GO_REF:0000002 [IEA] InterPro:IPR000719|InterPro:IPR003605|InterPro:IPR008271) /// 0003289 // atrial septum primum morphogenesis (GO_REF:0000019 [IEA] Ensembl:ENSP00000263640) /// 0030501 // positive regulation of bone mineralization (GO_REF:0000019 [IEA] Ensembl…	0048179 // activin receptor complex (GO_REF:0000024 [ISS] UniProtKB:P80201) /// 0005887 // integral to plasma membrane (GO_REF:0000024 [ISS] UniProtKB:P37172) /// 0005887 // integral to plasma membrane (GO_REF:0000019 [IEA] Ensembl:ENSMUSP00000088453) /// 0045177 // apical part of cell (GO_REF:0000019 [IEA] Ensembl:ENSMUSP00000088453) /// 0005887 // integral to plasma membrane (GO_REF:0000019 [IE…	0005524 // ATP binding (GO_REF:0000019 [IEA] Ensembl:ENSP00000263640) /// 0050431 // transforming growth factor beta binding (GO_REF:0000019 [IEA] Ensembl:ENSMUSP00000088453) /// 0005524 // ATP binding (GO_REF:0000037 [IEA] UniProtKB-KW:KW-0067) /// 0005024 // transforming growth factor beta-activated receptor activity (GO_REF:0000002 [IEA] InterPro:IPR000472) /// 0042803 // protein homodimerizat…	Activin A receptor, type I	A2VDM5_BOVIN|ACVR1	protein	taxon:9913	20140705	Ensembl
ACVR1B	UniProtKB	F1MSQ2	ACVR1B		0038092 // nodal signaling pathway (GO_REF:0000019 [IEA] Ensembl:ENSP00000442656) /// 0001701 // in utero embryonic development (GO_REF:0000019 [IEA] Ensembl:ENSMUSP00000000544) /// 0046777 // protein autophosphorylation (GO_REF:0000019 [IEA] Ensembl:ENSP00000442656) /// 0097191 // extrinsic apoptotic signaling pathway (GO_REF:0000019 [IEA] Ensembl:ENSP00000442656) /// 0023014 // signal transduct…	0005887 // integral to plasma membrane (GO_REF:0000019 [IEA] Ensembl:ENSP00000442656) /// 0009986 // cell surface (GO_REF:0000019 [IEA] Ensembl:ENSP00000442656)	0017002 // activin-activated receptor activity (GO_REF:0000019 [IEA] Ensembl:ENSP00000442656) /// 0005024 // transforming growth factor beta-activated receptor activity (GO_REF:0000002 [IEA] InterPro:IPR000472) /// 0005524 // ATP binding (GO_REF:0000019 [IEA] Ensembl:ENSP00000442656) /// 0004702 // receptor signaling protein serine/threonine kinase activity (GO_REF:0000002 [IEA] InterPro:IPR00033…	Uncharacterized protein	F1MSQ2_BOVIN|ACVR1B	protein	taxon:9913	20140705	Ensembl
ACVR1C	UniProtKB	F1MMW7	ACVR1C		0006468 // protein phosphorylation (GO_REF:0000002 [IEA] InterPro:IPR000719|InterPro:IPR003605|InterPro:IPR008271) /// 0009749 // response to glucose stimulus (GO_REF:0000019 [IEA] Ensembl:ENSMUSP00000028178) /// 0002021 // response to dietary excess (GO_REF:0000019 [IEA] Ensembl:ENSMUSP00000028178) /// 0023014 // signal transduction by phosphorylation (GO_REF:0000002 [IEA] InterPro:IPR000333) //…	0048179 // activin receptor complex (GO_REF:0000019 [IEA] Ensembl:ENSP00000243349)	0016361 // activin receptor activity, type I (GO_REF:0000019 [IEA] Ensembl:ENSP00000243349) /// 0005024 // transforming growth factor beta-activated receptor activity (GO_REF:0000002 [IEA] InterPro:IPR000472) /// 0005524 // ATP binding (GO_REF:0000038 [IEA] UniProtKB-KW:KW-0067) /// 0004702 // receptor signaling protein serine/threonine kinase activity (GO_REF:0000002 [IEA] InterPro:IPR000333) //…	Uncharacterized protein	F1MMW7_BOVIN|ACVR1C	protein	taxon:9913	20140705	Ensembl
ACVR2A	UniProtKB	Q28043	ACVR2A		0042713 // sperm ejaculation (GO_REF:0000019 [IEA] Ensembl:ENSMUSP00000067305) /// 0045669 // positive regulation of osteoblast differentiation (GO_REF:0000019 [IEA] Ensembl:ENSP00000241416) /// 0007498 // mesoderm development (GO_REF:0000019 [IEA] Ensembl:ENSMUSP00000067305) /// 0060011 // Sertoli cell proliferation (GO_REF:0000019 [IEA] Ensembl:ENSMUSP00000067305) /// 0023014 // signal transduc…	0034673 // inhibin-betaglycan-ActRII complex (GO_REF:0000019 [IEA] Ensembl:ENSP00000241416) /// 0009986 // cell surface (GO_REF:0000019 [IEA] Ensembl:ENSMUSP00000067305) /// 0016021 // integral to membrane (GO_REF:0000037 [IEA] UniProtKB-KW:KW-0812) /// 0005737 // cytoplasm (GO_REF:0000019 [IEA] Ensembl:ENSP00000241416)	0048185 // activin binding (GO_REF:0000019 [IEA] Ensembl:ENSMUSP00000067305) /// 0019838 // growth factor binding (GO_REF:0000019 [IEA] Ensembl:ENSMUSP00000067305) /// 0005524 // ATP binding (GO_REF:0000037 [IEA] UniProtKB-KW:KW-0067) /// 0005024 // transforming growth factor beta-activated receptor activity (GO_REF:0000002 [IEA] InterPro:IPR000472) /// 0046872 // metal ion binding (GO_REF:000003…	Activin receptor type-2A	AVR2A_BOVIN|ACVR2A|ACTRII|ACVR2	protein	taxon:9913	20140705	Ensembl
ACVR2B	UniProtKB	Q95126, F1MH84	ACVR2B		0009749 // response to glucose stimulus (GO_REF:0000019 [IEA] Ensembl:ENSMUSP00000126108) /// 0007498 // mesoderm development (GO_REF:0000019 [IEA] Ensembl:ENSMUSP00000126108) /// 0009791 // post-embryonic development (GO_REF:0000019 [IEA] Ensembl:ENSMUSP00000126108) /// 0060841 // venous blood vessel development (GO_REF:0000019 [IEA] Ensembl:ENSMUSP00000126108) /// 0001974 // blood vessel remode…	0005886 // plasma membrane (GO_REF:0000039 [IEA] UniProtKB-SubCell:SL-0039) /// 0016021 // integral to membrane (GO_REF:0000037 [IEA] UniProtKB-KW:KW-0812) /// 0016021 // integral to membrane (GO_REF:0000038 [IEA] UniProtKB-KW:KW-0812) /// 0005737 // cytoplasm (GO_REF:0000019 [IEA] Ensembl:ENSP00000340361)	0005524 // ATP binding (GO_REF:0000037 [IEA] UniProtKB-KW:KW-0067) /// 0048185 // activin binding (GO_REF:0000019 [IEA] Ensembl:ENSMUSP00000126108) /// 0005024 // transforming growth factor beta-activated receptor activity (GO_REF:0000002 [IEA] InterPro:IPR000472) /// 0046872 // metal ion binding (GO_REF:0000037 [IEA] UniProtKB-KW:KW-0479) /// 0004712 // protein serine/threonine/tyrosine kinase a…	Activin receptor type-2B	F1MH84_BOVIN|ACVR2B	protein	taxon:9913	20140705	Ensembl
ACVRL1	UniProtKB	F1MIW7	ACVRL1		0006468 // protein phosphorylation (GO_REF:0000019 [IEA] Ensembl:ENSP00000373574) /// 0007179 // transforming growth factor beta receptor signaling pathway (GO_REF:0000019 [IEA] Ensembl:ENSMUSP00000000542) /// 0030308 // negative regulation of cell growth (GO_REF:0000019 [IEA] Ensembl:ENSP00000373574) /// 0001946 // lymphangiogenesis (GO_REF:0000019 [IEA] Ensembl:ENSMUSP00000000542) /// 0045603 /…	0005887 // integral to plasma membrane (GO_REF:0000019 [IEA] Ensembl:ENSP00000373574) /// 0009986 // cell surface (GO_REF:0000019 [IEA] Ensembl:ENSP00000373574)	0048185 // activin binding (GO_REF:0000019 [IEA] Ensembl:ENSP00000373574) /// 0019901 // protein kinase binding (GO_REF:0000019 [IEA] Ensembl:ENSP00000373574) /// 0005524 // ATP binding (GO_REF:0000019 [IEA] Ensembl:ENSP00000373574) /// 0016361 // activin receptor activity, type I (GO_REF:0000019 [IEA] Ensembl:ENSP00000373574) /// 0005024 // transforming growth factor beta-activated receptor acti…	Uncharacterized protein	F1MIW7_BOVIN|ACVRL1	protein	taxon:9913	20140705	Ensembl
ACY1	UniProtKB	Q3T0V2	ACY1		0006520 // cellular amino acid metabolic process (GO_REF:0000002 [IEA] InterPro:IPR010159) /// 0006508 // proteolysis (GO_REF:0000002 [IEA] InterPro:IPR001261)	0005737 // cytoplasm (GO_REF:0000002 [IEA] InterPro:IPR010159)	0008237 // metallopeptidase activity (GO_REF:0000002 [IEA] InterPro:IPR001261) /// 0004046 // aminoacylase activity (GO_REF:0000002 [IEA] InterPro:IPR010159)	Uncharacterized protein	Q3T0V2_BOVIN|ACY1|ABHD14A	protein	taxon:9913	20140705	InterPro
ACYP1	UniProtKB	P41500	ACYP1		0008152 // metabolic process (GO_REF:0000033 [IBA] PANTHER:PTN000003030) /// 0008152 // metabolic process (GO_REF:0000037 [IEA] UniProtKB-KW:KW-0378) /// 0008152 // metabolic process (GO_REF:0000003 [IEA] EC:3.6.1.7) /// 0008152 // metabolic process (GO_REF:0000002 [IEA] InterPro:IPR020456)		0003998 // acylphosphatase activity (GO_REF:0000033 [IBA] PANTHER:PTN000003030)	Acylphosphatase-1	ACYP1_BOVIN|ACYP1|ACYPE	protein	taxon:9913	20130905	RefGenome
ADA	UniProtKB	A6H7A2, P56658	ADA		0050862 // positive regulation of T cell receptor signaling pathway (GO_REF:0000019 [IEA] Ensembl:ENSMUSP00000017841) /// 0043103 // hypoxanthine salvage (GO_REF:0000033 [IBA] PANTHER:PTN000150817) /// 0046103 // inosine biosynthetic process (GO_REF:0000024 [ISS] UniProtKB:P03958) /// 0006157 // deoxyadenosine catabolic process (GO_REF:0000019 [IEA] Ensembl:ENSMUSP00000017841) /// 0006154 // aden…	0030054 // cell junction (GO_REF:0000039 [IEA] UniProtKB-SubCell:SL-0038) /// 0009897 // external side of plasma membrane (GO_REF:0000033 [IBA] PANTHER:PTN000150944) /// 0060205 // cytoplasmic membrane-bounded vesicle lumen (GO_REF:0000039 [IEA] UniProtKB-SubCell:SL-0325) /// 0005829 // cytosol (GO_REF:0000033 [IBA] PANTHER:PTN000150817) /// 0005764 // lysosome (GO_REF:0000019 [IEA] Ensembl:ENSP0…	0008270 // zinc ion binding (GO_REF:0000024 [ISS] UniProtKB:P03958) /// 0004000 // adenosine deaminase activity (GO_REF:0000033 [IBA] PANTHER:PTN000150817) /// 0005515 // protein binding (PMID:22001206 [IPI] UniProtKB:P27487) /// 0008270 // zinc ion binding (GO_REF:0000019 [IEA] Ensembl:ENSMUSP00000017841) /// 0004000 // adenosine deaminase activity (GO_REF:0000024 [ISS] UniProtKB:P03958) /// 000…	Adenosine deaminase	A6H7A2_BOVIN|ADA	protein	taxon:9913	20140705	Ensembl
ADAD1	UniProtKB	G3N1E5	ADAD1		0006396 // RNA processing (GO_REF:0000002 [IEA] InterPro:IPR002466) /// 0007286 // spermatid development (GO_REF:0000019 [IEA] Ensembl:ENSMUSP00000115260)	0005634 // nucleus (GO_REF:0000019 [IEA] Ensembl:ENSMUSP00000115260)	0004000 // adenosine deaminase activity (GO_REF:0000002 [IEA] InterPro:IPR002466) /// 0003723 // RNA binding (GO_REF:0000019 [IEA] Ensembl:ENSMUSP00000115260)	Uncharacterized protein	G3N1E5_BOVIN|ADAD1	protein	taxon:9913	20140705	Ensembl
ADAD2	UniProtKB	F1N4S1	ADAD2		0006396 // RNA processing (GO_REF:0000002 [IEA] InterPro:IPR002466)		0003723 // RNA binding (GO_REF:0000002 [IEA] InterPro:IPR002466) /// 0004000 // adenosine deaminase activity (GO_REF:0000002 [IEA] InterPro:IPR002466)	Uncharacterized protein	F1N4S1_BOVIN|ADAD2	protein	taxon:9913	20140705	InterPro
ADAL	UniProtKB	F1N1T1, Q0VC13	ADAL		0008152 // metabolic process (GO_REF:0000002 [IEA] InterPro:IPR001365) /// 0046103 // inosine biosynthetic process (GO_REF:0000033 [IBA] PANTHER:PTN000150817) /// 0043103 // hypoxanthine salvage (GO_REF:0000033 [IRD] PANTHER:PTN000150819) /// 0006154 // adenosine catabolic process (GO_REF:0000033 [IBA] PANTHER:PTN000150817) /// 0009117 // nucleotide metabolic process (GO_REF:0000037 [IEA] UniProt…	0005829 // cytosol (GO_REF:0000033 [IRD] PANTHER:PTN000150819)	0046872 // metal ion binding (GO_REF:0000037 [IEA] UniProtKB-KW:KW-0479) /// 0004000 // adenosine deaminase activity (GO_REF:0000033 [IBA] PANTHER:PTN000150817) /// 0019239 // deaminase activity (GO_REF:0000002 [IEA] InterPro:IPR001365)	Adenosine deaminase-like protein	F1N1T1_BOVIN|ADAL	protein	taxon:9913	20140705	GOC
ADAM10	UniProtKB	Q10741	ADAM10		0008284 // positive regulation of cell proliferation (GO_REF:0000019 [IEA] Ensembl:ENSP00000260408) /// 0007219 // Notch signaling pathway (GO_REF:0000024 [ISS] UniProtKB:O35598) /// 0007162 // negative regulation of cell adhesion (GO_REF:0000024 [ISS] UniProtKB:O14672) /// 0051088 // PMA-inducible membrane protein ectodomain proteolysis (GO_REF:0000019 [IEA] Ensembl:ENSP00000260408) /// 0006468 …	0005798 // Golgi-associated vesicle (GO_REF:0000024 [ISS] UniProtKB:O14672) /// 0005794 // Golgi apparatus (GO_REF:0000024 [ISS] UniProtKB:O14672) /// 0014069 // postsynaptic density (GO_REF:0000019 [IEA] Ensembl:ENSMUSP00000063839) /// 0005886 // plasma membrane (GO_REF:0000039 [IEA] UniProtKB-SubCell:SL-0039) /// 0005737 // cytoplasm (GO_REF:0000024 [ISS] UniProtKB:O35598) /// 0016021 // integr…	0017124 // SH3 domain binding (GO_REF:0000037 [IEA] UniProtKB-KW:KW-0729) /// 0004222 // metalloendopeptidase activity (GO_REF:0000024 [ISS] UniProtKB:O14672) /// 0005515 // protein binding (PMID:23035126 [IPI] UniProtKB:P62080) /// 0005515 // protein binding (PMID:23035126 [IPI] UniProtKB:Q9D7W4) /// 0042803 // protein homodimerization activity (GO_REF:0000024 [ISS] UniProtKB:O35598) /// 0005515…	Disintegrin and metalloproteinase domain-containing protein 10	ADA10_BOVIN|ADAM10|MADM	protein	taxon:9913	20140705	UniProt
ADAM11	UniProtKB	F1N5I4	ADAM11		0006508 // proteolysis (GO_REF:0000002 [IEA] InterPro:IPR001590|InterPro:IPR002870|InterPro:IPR006586)		0008270 // zinc ion binding (GO_REF:0000002 [IEA] InterPro:IPR002870) /// 0004222 // metalloendopeptidase activity (GO_REF:0000002 [IEA] InterPro:IPR001590|InterPro:IPR002870|InterPro:IPR006586)	Uncharacterized protein	F1N5I4_BOVIN|ADAM11	protein	taxon:9913	20140705	InterPro
ADAM12	UniProtKB	F1MW52	ADAM12		0006508 // proteolysis (GO_REF:0000002 [IEA] InterPro:IPR001590|InterPro:IPR002870|InterPro:IPR006586)	0005739 // mitochondrion (GO_REF:0000019 [IEA] Ensembl:ENSP00000357668) /// 0005634 // nucleus (GO_REF:0000019 [IEA] Ensembl:ENSP00000357668) /// 0005886 // plasma membrane (GO_REF:0000019 [IEA] Ensembl:ENSP00000357668)	0017124 // SH3 domain binding (GO_REF:0000019 [IEA] Ensembl:ENSP00000357668) /// 0008270 // zinc ion binding (GO_REF:0000002 [IEA] InterPro:IPR002870) /// 0004222 // metalloendopeptidase activity (GO_REF:0000002 [IEA] InterPro:IPR001590|InterPro:IPR002870|InterPro:IPR006586)	Uncharacterized protein	F1MW52_BOVIN|ADAM12	protein	taxon:9913	20140705	InterPro
ADAM15	UniProtKB	E1BBU4	ADAM15		0060317 // cardiac epithelial to mesenchymal transition (GO_REF:0000019 [IEA] Ensembl:ENSMUSP00000029676) /// 0006508 // proteolysis (GO_REF:0000002 [IEA] InterPro:IPR001590|InterPro:IPR002870|InterPro:IPR006586)		0017124 // SH3 domain binding (GO_REF:0000019 [IEA] Ensembl:ENSP00000349436) /// 0008270 // zinc ion binding (GO_REF:0000002 [IEA] InterPro:IPR002870) /// 0004222 // metalloendopeptidase activity (GO_REF:0000002 [IEA] InterPro:IPR001590|InterPro:IPR002870|InterPro:IPR006586)	Uncharacterized protein	E1BBU4_BOVIN|ADAM15	protein	taxon:9913	20140705	InterPro
ADAM17	UniProtKB	E1B867, G3MZB3	ADAM17		0035625 // epidermal growth factor-activated receptor transactivation by G-protein coupled receptor signaling pathway (GO_REF:0000019 [IEA] Ensembl:ENSP00000309968) /// 0006508 // proteolysis (GO_REF:0000002 [IEA] InterPro:IPR001590|InterPro:IPR002870) /// 0051088 // PMA-inducible membrane protein ectodomain proteolysis (GO_REF:0000019 [IEA] Ensembl:ENSMUSP00000067953) /// 0002467 // germinal cen…	0005737 // cytoplasm (GO_REF:0000019 [IEA] Ensembl:ENSMUSP00000067953) /// 0005911 // cell-cell junction (GO_REF:0000019 [IEA] Ensembl:ENSP00000309968) /// 0032587 // ruffle membrane (GO_REF:0000019 [IEA] Ensembl:ENSP00000309968) /// 0015629 // actin cytoskeleton (GO_REF:0000019 [IEA] Ensembl:ENSP00000309968) /// 0045121 // membrane raft (GO_REF:0000019 [IEA] Ensembl:ENSP00000309968) /// 0005887 …	0005178 // integrin binding (GO_REF:0000019 [IEA] Ensembl:ENSP00000309968) /// 0030165 // PDZ domain binding (GO_REF:0000019 [IEA] Ensembl:ENSP00000309968) /// 0004222 // metalloendopeptidase activity (GO_REF:0000002 [IEA] InterPro:IPR001590|InterPro:IPR002870) /// 0005112 // Notch binding (GO_REF:0000019 [IEA] Ensembl:ENSP00000309968) /// 0008270 // zinc ion binding (GO_REF:0000002 [IEA] InterPr…	Uncharacterized protein	E1B867_BOVIN|ADAM17	protein	taxon:9913	20140705	InterPro
ADAM18	UniProtKB	F1MJ60	ADAM18		0006508 // proteolysis (GO_REF:0000002 [IEA] InterPro:IPR001590|InterPro:IPR002870|InterPro:IPR006586)		0008270 // zinc ion binding (GO_REF:0000002 [IEA] InterPro:IPR002870) /// 0004222 // metalloendopeptidase activity (GO_REF:0000002 [IEA] InterPro:IPR001590|InterPro:IPR002870|InterPro:IPR006586)	Uncharacterized protein	F1MJ60_BOVIN|ADAM18	protein	taxon:9913	20140705	InterPro
ADAM19	UniProtKB	F1ME22	ADAM19		0006509 // membrane protein ectodomain proteolysis (GO_REF:0000019 [IEA] Ensembl:ENSMUSP00000011400) /// 0007507 // heart development (GO_REF:0000019 [IEA] Ensembl:ENSMUSP00000011400)		0008270 // zinc ion binding (GO_REF:0000002 [IEA] InterPro:IPR002870) /// 0004222 // metalloendopeptidase activity (GO_REF:0000002 [IEA] InterPro:IPR001590|InterPro:IPR002870|InterPro:IPR006586)	Uncharacterized protein	F1ME22_BOVIN|ADAM19	protein	taxon:9913	20140705	InterPro
ADAM2	UniProtKB	O77780, G1K1H0	ADAM2		0030534 // adult behavior (GO_REF:0000019 [IEA] Ensembl:ENSMUSP00000022618) /// 0008542 // visual learning (GO_REF:0000019 [IEA] Ensembl:ENSMUSP00000022618) /// 0007155 // cell adhesion (GO_REF:0000037 [IEA] UniProtKB-KW:KW-0130) /// 0007155 // cell adhesion (GO_REF:0000019 [IEA] Ensembl:ENSMUSP00000022618) /// 0006508 // proteolysis (GO_REF:0000002 [IEA] InterPro:IPR001590|InterPro:IPR002870|Int…	0016021 // integral to membrane (GO_REF:0000037 [IEA] UniProtKB-KW:KW-0812) /// 0009986 // cell surface (GO_REF:0000019 [IEA] Ensembl:ENSMUSP00000022618)	0008270 // zinc ion binding (GO_REF:0000002 [IEA] InterPro:IPR002870) /// 0004222 // metalloendopeptidase activity (GO_REF:0000002 [IEA] InterPro:IPR001590|InterPro:IPR002870|InterPro:IPR006586)	Disintegrin and metalloproteinase domain-containing protein 2	G1K1H0_BOVIN|ADAM2	protein	taxon:9913	20140705	InterPro
ADAM20	UniProtKB	F1MJM3, G5E5W3	ADAM20		0006508 // proteolysis (GO_REF:0000002 [IEA] InterPro:IPR001590|InterPro:IPR002870|InterPro:IPR006586)		0008270 // zinc ion binding (GO_REF:0000002 [IEA] InterPro:IPR002870) /// 0004222 // metalloendopeptidase activity (GO_REF:0000002 [IEA] InterPro:IPR001590|InterPro:IPR002870|InterPro:IPR006586)	Uncharacterized protein	F1MJM3_BOVIN|ADAM20	protein	taxon:9913	20140705	InterPro
ADAM21	UniProtKB	F1MVW0	ADAM21		0006508 // proteolysis (GO_REF:0000002 [IEA] InterPro:IPR001590|InterPro:IPR002870|InterPro:IPR006586)		0008270 // zinc ion binding (GO_REF:0000002 [IEA] InterPro:IPR002870) /// 0004222 // metalloendopeptidase activity (GO_REF:0000002 [IEA] InterPro:IPR001590|InterPro:IPR002870|InterPro:IPR006586)	Uncharacterized protein	F1MVW0_BOVIN|ADAM21	protein	taxon:9913	20140705	InterPro
ADAM22	UniProtKB	F1MY31	ADAM22		0022011 // myelination in peripheral nervous system (GO_REF:0000019 [IEA] Ensembl:ENSMUSP00000055000) /// 0006508 // proteolysis (GO_REF:0000002 [IEA] InterPro:IPR001590|InterPro:IPR006586) /// 0008344 // adult locomotory behavior (GO_REF:0000019 [IEA] Ensembl:ENSMUSP00000055000)		0004222 // metalloendopeptidase activity (GO_REF:0000002 [IEA] InterPro:IPR001590|InterPro:IPR006586)	Uncharacterized protein	F1MY31_BOVIN|ADAM22	protein	taxon:9913	20140705	InterPro
ADAM23	UniProtKB	A4FUX7	ADAM23		0006508 // proteolysis (GO_REF:0000002 [IEA] InterPro:IPR001590|InterPro:IPR002870|InterPro:IPR006586)		0008270 // zinc ion binding (GO_REF:0000002 [IEA] InterPro:IPR002870) /// 0004222 // metalloendopeptidase activity (GO_REF:0000002 [IEA] InterPro:IPR001590|InterPro:IPR002870|InterPro:IPR006586)	ADAM23 protein	A4FUX7_BOVIN|ADAM23	protein	taxon:9913	20140705	InterPro
ADAM28	UniProtKB	F1MJP4, F1MSZ5	ADAM28		0006508 // proteolysis (GO_REF:0000002 [IEA] InterPro:IPR001590|InterPro:IPR002870) /// 0006508 // proteolysis (GO_REF:0000002 [IEA] InterPro:IPR001590|InterPro:IPR002870|InterPro:IPR006586)	0005886 // plasma membrane (GO_REF:0000019 [IEA] Ensembl:ENSMUSP00000022642)	0004222 // metalloendopeptidase activity (GO_REF:0000002 [IEA] InterPro:IPR001590|InterPro:IPR002870) /// 0004222 // metalloendopeptidase activity (GO_REF:0000002 [IEA] InterPro:IPR001590|InterPro:IPR002870|InterPro:IPR006586) /// 0008270 // zinc ion binding (GO_REF:0000002 [IEA] InterPro:IPR002870)	Uncharacterized protein	F1MJP4_BOVIN|ADAM28	protein	taxon:9913	20140705	InterPro
ADAM32	UniProtKB	E1BG77	ADAM32		0006508 // proteolysis (GO_REF:0000002 [IEA] InterPro:IPR001590|InterPro:IPR002870|InterPro:IPR006586)		0008270 // zinc ion binding (GO_REF:0000002 [IEA] InterPro:IPR002870) /// 0004222 // metalloendopeptidase activity (GO_REF:0000002 [IEA] InterPro:IPR001590|InterPro:IPR002870|InterPro:IPR006586)	Uncharacterized protein	E1BG77_BOVIN|ADAM32	protein	taxon:9913	20140705	InterPro
ADAM33	UniProtKB	F1MSR4	ADAM33		0006508 // proteolysis (GO_REF:0000002 [IEA] InterPro:IPR001590|InterPro:IPR002870|InterPro:IPR006586)		0008270 // zinc ion binding (GO_REF:0000002 [IEA] InterPro:IPR002870) /// 0004222 // metalloendopeptidase activity (GO_REF:0000002 [IEA] InterPro:IPR001590|InterPro:IPR002870|InterPro:IPR006586)	Uncharacterized protein	F1MSR4_BOVIN|ADAM33	protein	taxon:9913	20140705	InterPro
ADAM7	UniProtKB	F1MRA8	ADAM7		0006508 // proteolysis (GO_REF:0000002 [IEA] InterPro:IPR001590|InterPro:IPR006586)	0005886 // plasma membrane (GO_REF:0000019 [IEA] Ensembl:ENSMUSP00000022640)	0004222 // metalloendopeptidase activity (GO_REF:0000002 [IEA] InterPro:IPR001590|InterPro:IPR006586)	Uncharacterized protein	F1MRA8_BOVIN|ADAM7	protein	taxon:9913	20140705	InterPro
ADAM9	UniProtKB	F1MZJ5	ADAM9		0000186 // activation of MAPKK activity (GO_REF:0000019 [IEA] Ensembl:ENSP00000419446) /// 0030216 // keratinocyte differentiation (GO_REF:0000019 [IEA] Ensembl:ENSP00000419446) /// 0051088 // PMA-inducible membrane protein ectodomain proteolysis (GO_REF:0000019 [IEA] Ensembl:ENSP00000419446) /// 0042542 // response to hydrogen peroxide (GO_REF:0000019 [IEA] Ensembl:ENSP00000419446) /// 0051592 /…	0005737 // cytoplasm (GO_REF:0000019 [IEA] Ensembl:ENSMUSP00000081048) /// 0005615 // extracellular space (GO_REF:0000019 [IEA] Ensembl:ENSMUSP00000081048) /// 0005615 // extracellular space (GO_REF:0000019 [IEA] Ensembl:ENSP00000419446) /// 0031233 // intrinsic to external side of plasma membrane (GO_REF:0000019 [IEA] Ensembl:ENSMUSP00000081048)	0005080 // protein kinase C binding (GO_REF:0000019 [IEA] Ensembl:ENSMUSP00000081048) /// 0005518 // collagen binding (GO_REF:0000019 [IEA] Ensembl:ENSP00000419446) /// 0043236 // laminin binding (GO_REF:0000019 [IEA] Ensembl:ENSP00000419446) /// 0017124 // SH3 domain binding (GO_REF:0000019 [IEA] Ensembl:ENSMUSP00000081048) /// 0004222 // metalloendopeptidase activity (GO_REF:0000019 [IEA] Ensem…	Uncharacterized protein	F1MZJ5_BOVIN|ADAM9	protein	taxon:9913	20140705	Ensembl
ADAMTS1	UniProtKB	A7MB07	ADAMTS1		0006508 // proteolysis (GO_REF:0000002 [IEA] InterPro:IPR001590|InterPro:IPR002870) /// 0060347 // heart trabecula formation (GO_REF:0000019 [IEA] Ensembl:ENSMUSP00000023610) /// 0001542 // ovulation from ovarian follicle (GO_REF:0000019 [IEA] Ensembl:ENSMUSP00000023610) /// 0001822 // kidney development (GO_REF:0000019 [IEA] Ensembl:ENSMUSP00000023610)	0005604 // basement membrane (GO_REF:0000019 [IEA] Ensembl:ENSMUSP00000023610) /// 0031410 // cytoplasmic vesicle (GO_REF:0000019 [IEA] Ensembl:ENSMUSP00000023610)	0004222 // metalloendopeptidase activity (GO_REF:0000019 [IEA] Ensembl:ENSMUSP00000023610) /// 0008201 // heparin binding (GO_REF:0000019 [IEA] Ensembl:ENSMUSP00000023610) /// 0008270 // zinc ion binding (GO_REF:0000002 [IEA] InterPro:IPR002870|InterPro:IPR013273|InterPro:IPR013274)	ADAMTS1 protein	A7MB07_BOVIN|ADAMTS1	protein	taxon:9913	20140705	Ensembl
ADAMTS10	UniProtKB	E1BMV7	ADAMTS10		0006508 // proteolysis (GO_REF:0000002 [IEA] InterPro:IPR001590|InterPro:IPR002870)	0001527 // microfibril (GO_REF:0000019 [IEA] Ensembl:ENSP00000270328)	0008270 // zinc ion binding (GO_REF:0000002 [IEA] InterPro:IPR002870|InterPro:IPR013273) /// 0004222 // metalloendopeptidase activity (GO_REF:0000002 [IEA] InterPro:IPR001590|InterPro:IPR002870|InterPro:IPR010294)	Uncharacterized protein	E1BMV7_BOVIN|ADAMTS10	protein	taxon:9913	20140705	Ensembl
ADAMTS12	UniProtKB	F1MXQ0	ADAMTS12		0006508 // proteolysis (GO_REF:0000002 [IEA] InterPro:IPR001590|InterPro:IPR002870)	0005578 // proteinaceous extracellular matrix (GO_REF:0000002 [IEA] InterPro:IPR013273)	0008270 // zinc ion binding (GO_REF:0000002 [IEA] InterPro:IPR002870|InterPro:IPR013273) /// 0004222 // metalloendopeptidase activity (GO_REF:0000002 [IEA] InterPro:IPR001590|InterPro:IPR002870|InterPro:IPR010294)	Uncharacterized protein	F1MXQ0_BOVIN|ADAMTS12	protein	taxon:9913	20140705	InterPro
ADAMTS13	UniProtKB	F1MVP0	ADAMTS13		0043171 // peptide catabolic process (GO_REF:0000019 [IEA] Ensembl:ENSP00000360997) /// 0006508 // proteolysis (GO_REF:0000019 [IEA] Ensembl:ENSP00000360997) /// 0006508 // proteolysis (GO_REF:0000019 [IEA] Ensembl:ENSMUSP00000099955)	0005615 // extracellular space (GO_REF:0000019 [IEA] Ensembl:ENSMUSP00000099955) /// 0005578 // proteinaceous extracellular matrix (GO_REF:0000002 [IEA] InterPro:IPR013273)	0004222 // metalloendopeptidase activity (GO_REF:0000002 [IEA] InterPro:IPR001590) /// 0008270 // zinc ion binding (GO_REF:0000002 [IEA] InterPro:IPR013273)	Uncharacterized protein	F1MVP0_BOVIN|ADAMTS13	protein	taxon:9913	20140705	InterPro
ADAMTS14	UniProtKB	E1BFV4	ADAMTS14		0006508 // proteolysis (GO_REF:0000002 [IEA] InterPro:IPR001590|InterPro:IPR002870) /// 0030199 // collagen fibril organization (GO_REF:0000019 [IEA] Ensembl:ENSMUSP00000090143)	0005578 // proteinaceous extracellular matrix (GO_REF:0000002 [IEA] InterPro:IPR013273)	0008270 // zinc ion binding (GO_REF:0000002 [IEA] InterPro:IPR002870|InterPro:IPR013273) /// 0004222 // metalloendopeptidase activity (GO_REF:0000002 [IEA] InterPro:IPR001590|InterPro:IPR002870|InterPro:IPR010294)	Uncharacterized protein	E1BFV4_BOVIN|ADAMTS14	protein	taxon:9913	20140705	InterPro
ADAMTS15	UniProtKB	E1BN99	ADAMTS15		0006508 // proteolysis (GO_REF:0000002 [IEA] InterPro:IPR001590|InterPro:IPR002870)	0005578 // proteinaceous extracellular matrix (GO_REF:0000002 [IEA] InterPro:IPR013273|InterPro:IPR013277)	0008270 // zinc ion binding (GO_REF:0000002 [IEA] InterPro:IPR002870|InterPro:IPR013273|InterPro:IPR013277) /// 0004222 // metalloendopeptidase activity (GO_REF:0000002 [IEA] InterPro:IPR001590|InterPro:IPR002870|InterPro:IPR010294)	Uncharacterized protein	E1BN99_BOVIN|ADAMTS15	protein	taxon:9913	20140705	InterPro
ADAMTS16	UniProtKB	F1N7N4	ADAMTS16		0006508 // proteolysis (GO_REF:0000002 [IEA] InterPro:IPR001590)	0005578 // proteinaceous extracellular matrix (GO_REF:0000002 [IEA] InterPro:IPR013273)	0008270 // zinc ion binding (GO_REF:0000002 [IEA] InterPro:IPR013273) /// 0004222 // metalloendopeptidase activity (GO_REF:0000002 [IEA] InterPro:IPR001590|InterPro:IPR010294)	Uncharacterized protein	F1N7N4_BOVIN|ADAMTS16	protein	taxon:9913	20140705	InterPro
ADAMTS17	UniProtKB	G3N381, E1B6Z9	ADAMTS17		0006508 // proteolysis (GO_REF:0000002 [IEA] InterPro:IPR010909) /// 0006508 // proteolysis (GO_REF:0000002 [IEA] InterPro:IPR001590|InterPro:IPR002870) /// 0006508 // proteolysis (GO_REF:0000002 [IEA] InterPro:IPR010294) /// 0006508 // proteolysis (GO_REF:0000002 [IEA] InterPro:IPR013273)	0005578 // proteinaceous extracellular matrix (GO_REF:0000002 [IEA] InterPro:IPR013273)	0008270 // zinc ion binding (GO_REF:0000002 [IEA] InterPro:IPR002870|InterPro:IPR013273) /// 0004222 // metalloendopeptidase activity (GO_REF:0000002 [IEA] InterPro:IPR010294) /// 0004222 // metalloendopeptidase activity (GO_REF:0000002 [IEA] InterPro:IPR001590|InterPro:IPR002870|InterPro:IPR010294) /// 0008270 // zinc ion binding (GO_REF:0000002 [IEA] InterPro:IPR013273)	Uncharacterized protein	E1B6Z9_BOVIN|ADAMTS17	protein	taxon:9913	20140705	InterPro
ADAMTS18	UniProtKB	E1B8S3	ADAMTS18		0006508 // proteolysis (GO_REF:0000002 [IEA] InterPro:IPR001590|InterPro:IPR002870)	0005578 // proteinaceous extracellular matrix (GO_REF:0000002 [IEA] InterPro:IPR013273)	0008270 // zinc ion binding (GO_REF:0000002 [IEA] InterPro:IPR002870|InterPro:IPR013273) /// 0004222 // metalloendopeptidase activity (GO_REF:0000002 [IEA] InterPro:IPR001590|InterPro:IPR002870|InterPro:IPR010294)	Uncharacterized protein	E1B8S3_BOVIN|ADAMTS18	protein	taxon:9913	20140705	InterPro
ADAMTS19	UniProtKB	F1N303	ADAMTS19		0006508 // proteolysis (GO_REF:0000002 [IEA] InterPro:IPR001590|InterPro:IPR002870)	0005578 // proteinaceous extracellular matrix (GO_REF:0000002 [IEA] InterPro:IPR013273)	0008270 // zinc ion binding (GO_REF:0000002 [IEA] InterPro:IPR002870|InterPro:IPR013273) /// 0004222 // metalloendopeptidase activity (GO_REF:0000002 [IEA] InterPro:IPR001590|InterPro:IPR002870|InterPro:IPR010294)	Uncharacterized protein	F1N303_BOVIN|ADAMTS19	protein	taxon:9913	20140705	InterPro
ADAMTS2	UniProtKB	P79331	ADAMTS2		0030574 // collagen catabolic process (GO_REF:0000037 [IEA] UniProtKB-KW:KW-0177) /// 0030199 // collagen fibril organization (PMID:11408482 [IC] GO:0032964) /// 0006508 // proteolysis (GO_REF:0000037 [IEA] UniProtKB-KW:KW-0645) /// 0043588 // skin development (GO_REF:0000019 [IEA] Ensembl:ENSMUSP00000040171) /// 0032964 // collagen biosynthetic process (PMID:11408482 [IDA]) /// 0043206 // extrac…	0005578 // proteinaceous extracellular matrix (GO_REF:0000039 [IEA] UniProtKB-SubCell:SL-0111)	0004222 // metalloendopeptidase activity (GO_REF:0000002 [IEA] InterPro:IPR001590|InterPro:IPR002870|InterPro:IPR010294) /// 0008270 // zinc ion binding (GO_REF:0000002 [IEA] InterPro:IPR002870|InterPro:IPR013273|InterPro:IPR013275)	A disintegrin and metalloproteinase with thrombospondin motifs 2	ATS2_BOVIN|ADAMTS2|NPI	protein	taxon:9913	20140705	InterPro
ADAMTS20	UniProtKB	E1B900	ADAMTS20		0006508 // proteolysis (GO_REF:0000002 [IEA] InterPro:IPR001590|InterPro:IPR002870)	0005578 // proteinaceous extracellular matrix (GO_REF:0000002 [IEA] InterPro:IPR013273)	0008270 // zinc ion binding (GO_REF:0000002 [IEA] InterPro:IPR002870|InterPro:IPR012314|InterPro:IPR013273) /// 0004222 // metalloendopeptidase activity (GO_REF:0000002 [IEA] InterPro:IPR001590|InterPro:IPR002870|InterPro:IPR010294|InterPro:IPR012314)	Uncharacterized protein	E1B900_BOVIN|ADAMTS20	protein	taxon:9913	20140705	InterPro
ADAMTS3	UniProtKB	E1BC50	ADAMTS3		0006508 // proteolysis (GO_REF:0000002 [IEA] InterPro:IPR001590|InterPro:IPR002870) /// 0016485 // protein processing (GO_REF:0000019 [IEA] Ensembl:ENSMUSP00000132219)	0005578 // proteinaceous extracellular matrix (GO_REF:0000002 [IEA] InterPro:IPR013273)	0008270 // zinc ion binding (GO_REF:0000002 [IEA] InterPro:IPR002870|InterPro:IPR013273) /// 0004222 // metalloendopeptidase activity (GO_REF:0000002 [IEA] InterPro:IPR001590|InterPro:IPR002870|InterPro:IPR010294)	Uncharacterized protein	E1BC50_BOVIN|ADAMTS3	protein	taxon:9913	20140705	InterPro
ADAMTS4	UniProtKB	G8JKX1, Q9TT93	ADAMTS4		0006508 // proteolysis (GO_REF:0000037 [IEA] UniProtKB-KW:KW-0645) /// 0006508 // proteolysis (GO_REF:0000019 [IEA] Ensembl:ENSMUSP00000006570)	0005578 // proteinaceous extracellular matrix (GO_REF:0000039 [IEA] UniProtKB-SubCell:SL-0111) /// 0005615 // extracellular space (GO_REF:0000019 [IEA] Ensembl:ENSP00000356975) /// 0005578 // proteinaceous extracellular matrix (GO_REF:0000002 [IEA] InterPro:IPR013273)	0008270 // zinc ion binding (GO_REF:0000002 [IEA] InterPro:IPR002870|InterPro:IPR013273) /// 0008237 // metallopeptidase activity (GO_REF:0000024 [ISS] UniProtKB:Q9ESP7) /// 0004222 // metalloendopeptidase activity (GO_REF:0000002 [IEA] InterPro:IPR001590|InterPro:IPR002870|InterPro:IPR010294) /// 0002020 // protease binding (GO_REF:0000019 [IEA] Ensembl:ENSP00000356975)	A disintegrin and metalloproteinase with thrombospondin motifs 4	G8JKX1_BOVIN|ADAMTS4	protein	taxon:9913	20140705	Ensembl
ADAMTS5	UniProtKB	Q9TT92, F1MRZ2	ADAMTS5		0006508 // proteolysis (GO_REF:0000002 [IEA] InterPro:IPR001590|InterPro:IPR002870) /// 0006508 // proteolysis (GO_REF:0000037 [IEA] UniProtKB-KW:KW-0645)	0005578 // proteinaceous extracellular matrix (GO_REF:0000039 [IEA] UniProtKB-SubCell:SL-0111) /// 0005634 // nucleus (GO_REF:0000019 [IEA] Ensembl:ENSP00000284987) /// 0005737 // cytoplasm (GO_REF:0000019 [IEA] Ensembl:ENSP00000284987) /// 0005578 // proteinaceous extracellular matrix (GO_REF:0000002 [IEA] InterPro:IPR013273|InterPro:IPR013276)	0004222 // metalloendopeptidase activity (GO_REF:0000002 [IEA] InterPro:IPR001590) /// 0046872 // metal ion binding (GO_REF:0000037 [IEA] UniProtKB-KW:KW-0479) /// 0008270 // zinc ion binding (GO_REF:0000002 [IEA] InterPro:IPR002870|InterPro:IPR013273|InterPro:IPR013276) /// 0004222 // metalloendopeptidase activity (GO_REF:0000002 [IEA] InterPro:IPR001590|InterPro:IPR002870|InterPro:IPR010294)	A disintegrin and metalloproteinase with thrombospondin motifs 5	F1MRZ2_BOVIN|ADAMTS5	protein	taxon:9913	20140705	InterPro
ADAMTS6	UniProtKB	E1BK03	ADAMTS6		0006508 // proteolysis (GO_REF:0000002 [IEA] InterPro:IPR001590|InterPro:IPR002870)	0005578 // proteinaceous extracellular matrix (GO_REF:0000002 [IEA] InterPro:IPR013273)	0008270 // zinc ion binding (GO_REF:0000002 [IEA] InterPro:IPR002870|InterPro:IPR013273) /// 0004222 // metalloendopeptidase activity (GO_REF:0000002 [IEA] InterPro:IPR001590|InterPro:IPR002870|InterPro:IPR010294)	Uncharacterized protein	E1BK03_BOVIN|ADAMTS6	protein	taxon:9913	20140705	InterPro
ADAMTS8	UniProtKB	F1MP11	ADAMTS8		0006508 // proteolysis (GO_REF:0000002 [IEA] InterPro:IPR001590|InterPro:IPR002870)	0005578 // proteinaceous extracellular matrix (GO_REF:0000002 [IEA] InterPro:IPR013273|InterPro:IPR013277)	0008270 // zinc ion binding (GO_REF:0000002 [IEA] InterPro:IPR002870|InterPro:IPR013273|InterPro:IPR013277) /// 0004222 // metalloendopeptidase activity (GO_REF:0000002 [IEA] InterPro:IPR001590|InterPro:IPR002870|InterPro:IPR010294)	Uncharacterized protein	F1MP11_BOVIN|ADAMTS8	protein	taxon:9913	20140705	InterPro
ADAMTS9	UniProtKB	E1BI72	ADAMTS9		0006508 // proteolysis (GO_REF:0000019 [IEA] Ensembl:ENSMUSP00000126498) /// 0006508 // proteolysis (GO_REF:0000019 [IEA] Ensembl:ENSP00000418735) /// 0045636 // positive regulation of melanocyte differentiation (GO_REF:0000019 [IEA] Ensembl:ENSMUSP00000126498)	0005615 // extracellular space (GO_REF:0000019 [IEA] Ensembl:ENSMUSP00000126498) /// 0005578 // proteinaceous extracellular matrix (GO_REF:0000019 [IEA] Ensembl:ENSP00000418735)	0008270 // zinc ion binding (GO_REF:0000002 [IEA] InterPro:IPR002870|InterPro:IPR012314|InterPro:IPR013273) /// 0004222 // metalloendopeptidase activity (GO_REF:0000002 [IEA] InterPro:IPR001590|InterPro:IPR002870|InterPro:IPR010294|InterPro:IPR012314)	Uncharacterized protein	E1BI72_BOVIN|ADAMTS9	protein	taxon:9913	20140705	InterPro
ADAMTSL1	UniProtKB	E1BK41	ADAMTSL1		0006508 // proteolysis (GO_REF:0000002 [IEA] InterPro:IPR010909) /// 0006508 // proteolysis (GO_REF:0000002 [IEA] InterPro:IPR013273)	0005578 // proteinaceous extracellular matrix (GO_REF:0000002 [IEA] InterPro:IPR013273)	0008237 // metallopeptidase activity (GO_REF:0000002 [IEA] InterPro:IPR013273) /// 0008270 // zinc ion binding (GO_REF:0000002 [IEA] InterPro:IPR013273)	Uncharacterized protein	E1BK41_BOVIN|ADAMTSL1	protein	taxon:9913	20140705	InterPro
ADAMTSL2	UniProtKB	E1BIY2	ADAMTSL2		0006508 // proteolysis (GO_REF:0000002 [IEA] InterPro:IPR010909) /// 0006508 // proteolysis (GO_REF:0000002 [IEA] InterPro:IPR010294) /// 0006508 // proteolysis (GO_REF:0000002 [IEA] InterPro:IPR013273)	0005578 // proteinaceous extracellular matrix (GO_REF:0000002 [IEA] InterPro:IPR013273)	0004222 // metalloendopeptidase activity (GO_REF:0000002 [IEA] InterPro:IPR010294) /// 0008270 // zinc ion binding (GO_REF:0000002 [IEA] InterPro:IPR013273)	Uncharacterized protein	E1BIY2_BOVIN|ADAMTSL2	protein	taxon:9913	20140705	InterPro
ADAMTSL3	UniProtKB	E1BCW5, G3MZT2	ADAMTSL3		0006508 // proteolysis (GO_REF:0000002 [IEA] InterPro:IPR010909) /// 0006508 // proteolysis (GO_REF:0000002 [IEA] InterPro:IPR013273)	0005578 // proteinaceous extracellular matrix (GO_REF:0000002 [IEA] InterPro:IPR013273)	0008233 // peptidase activity (GO_REF:0000002 [IEA] InterPro:IPR010909) /// 0008237 // metallopeptidase activity (GO_REF:0000002 [IEA] InterPro:IPR013273) /// 0008270 // zinc ion binding (GO_REF:0000002 [IEA] InterPro:IPR013273)	Uncharacterized protein	E1BCW5_BOVIN|ADAMTSL3	protein	taxon:9913	20140705	InterPro
ADAMTSL4	UniProtKB	F1MXR3	ADAMTSL4		0006508 // proteolysis (GO_REF:0000002 [IEA] InterPro:IPR010909) /// 0006508 // proteolysis (GO_REF:0000002 [IEA] InterPro:IPR010294) /// 0030198 // extracellular matrix organization (GO_REF:0000019 [IEA] Ensembl:ENSMUSP00000113424) /// 0043065 // positive regulation of apoptotic process (GO_REF:0000019 [IEA] Ensembl:ENSP00000271643)	0005614 // interstitial matrix (GO_REF:0000019 [IEA] Ensembl:ENSMUSP00000113424)	0004222 // metalloendopeptidase activity (GO_REF:0000002 [IEA] InterPro:IPR010294) /// 0002020 // protease binding (GO_REF:0000019 [IEA] Ensembl:ENSP00000271643)	Uncharacterized protein	F1MXR3_BOVIN|ADAMTSL4	protein	taxon:9913	20140705	Ensembl
ADAMTSL5	UniProtKB	G5E583, G3MXP8, G3N2L5	ADAMTSL5		0006508 // proteolysis (GO_REF:0000002 [IEA] InterPro:IPR013273)	0005576 // extracellular region (GO_REF:0000038 [IEA] UniProtKB-KW:KW-0964) /// 0005578 // proteinaceous extracellular matrix (GO_REF:0000002 [IEA] InterPro:IPR013273)	0008237 // metallopeptidase activity (GO_REF:0000002 [IEA] InterPro:IPR013273) /// 0008270 // zinc ion binding (GO_REF:0000002 [IEA] InterPro:IPR013273)	Uncharacterized protein	G3MXP8_BOVIN|ADAMTSL5	protein	taxon:9913	20140705	InterPro
ADAP2	UniProtKB	F1MZC2	ADAP2		0032312 // regulation of ARF GTPase activity (GO_REF:0000002 [IEA] InterPro:IPR001164) /// 0007507 // heart development (GO_REF:0000019 [IEA] Ensembl:ENSP00000329468) /// 0043547 // positive regulation of GTPase activity (GO_REF:0000002 [IEA] InterPro:IPR001164)	0005886 // plasma membrane (GO_REF:0000019 [IEA] Ensembl:ENSP00000329468) /// 0005737 // cytoplasm (GO_REF:0000019 [IEA] Ensembl:ENSP00000329468)	0043533 // inositol 1,3,4,5 tetrakisphosphate binding (GO_REF:0000019 [IEA] Ensembl:ENSP00000329468) /// 0008270 // zinc ion binding (GO_REF:0000002 [IEA] InterPro:IPR001164) /// 0008060 // ARF GTPase activator activity (GO_REF:0000002 [IEA] InterPro:IPR001164) /// 0005547 // phosphatidylinositol-3,4,5-trisphosphate binding (GO_REF:0000019 [IEA] Ensembl:ENSP00000329468)	Uncharacterized protein	F1MZC2_BOVIN|ADAP2	protein	taxon:9913	20140705	Ensembl
ADAR	UniProtKB	F1MUM9	ADAR		0006611 // protein export from nucleus (GO_REF:0000019 [IEA] Ensembl:ENSP00000357459) /// 0045070 // positive regulation of viral genome replication (GO_REF:0000019 [IEA] Ensembl:ENSP00000357459) /// 0044387 // negative regulation of protein kinase activity by regulation of protein phosphorylation (GO_REF:0000019 [IEA] Ensembl:ENSMUSP00000103028) /// 0006396 // RNA processing (GO_REF:0000002 [IEA…	0044530 // supraspliceosomal complex (GO_REF:0000019 [IEA] Ensembl:ENSP00000357459) /// 0005737 // cytoplasm (GO_REF:0000019 [IEA] Ensembl:ENSP00000357459) /// 0005737 // cytoplasm (GO_REF:0000019 [IEA] Ensembl:ENSMUSP00000103028) /// 0005730 // nucleolus (GO_REF:0000019 [IEA] Ensembl:ENSMUSP00000103028)	0003726 // double-stranded RNA adenosine deaminase activity (GO_REF:0000002 [IEA] InterPro:IPR000607) /// 0003723 // RNA binding (GO_REF:0000002 [IEA] InterPro:IPR000607|InterPro:IPR002466) /// 0005515 // protein binding (PMID:24500065 [IPI] UniProtKB:P19711:PRO_0000038033)	Uncharacterized protein	F1MUM9_BOVIN|ADAR	protein	taxon:9913	20140705	InterPro
ADARB1	UniProtKB	F1N0T4	ADARB1		0051726 // regulation of cell cycle (GO_REF:0000019 [IEA] Ensembl:ENSP00000441897) /// 0045070 // positive regulation of viral genome replication (GO_REF:0000019 [IEA] Ensembl:ENSP00000441897) /// 0006382 // adenosine to inosine editing (GO_REF:0000019 [IEA] Ensembl:ENSMUSP00000101046) /// 0008285 // negative regulation of cell proliferation (GO_REF:0000019 [IEA] Ensembl:ENSP00000441897) /// 0044…	0005730 // nucleolus (GO_REF:0000019 [IEA] Ensembl:ENSP00000441897)	0003725 // double-stranded RNA binding (GO_REF:0000019 [IEA] Ensembl:ENSP00000441897) /// 0003726 // double-stranded RNA adenosine deaminase activity (GO_REF:0000019 [IEA] Ensembl:ENSP00000441897)	Uncharacterized protein	F1N0T4_BOVIN|ADARB1	protein	taxon:9913	20140705	Ensembl
ADAT1	UniProtKB	A2VDL0	ADAT1		0008033 // tRNA processing (GO_REF:0000019 [IEA] Ensembl:ENSP00000310015)		0008251 // tRNA-specific adenosine deaminase activity (GO_REF:0000019 [IEA] Ensembl:ENSP00000310015) /// 0003723 // RNA binding (GO_REF:0000002 [IEA] InterPro:IPR002466)	Uncharacterized protein	A2VDL0_BOVIN|ADAT1	protein	taxon:9913	20140705	InterPro
ADC	UniProtKB	F1N7A5	ADC		0006591 // ornithine metabolic process (GO_REF:0000019 [IEA] Ensembl:ENSMUSP00000030581) /// 0006596 // polyamine biosynthetic process (GO_REF:0000038 [IEA] UniProtKB-KW:KW-0620) /// 0043085 // positive regulation of catalytic activity (GO_REF:0000019 [IEA] Ensembl:ENSMUSP00000030581)	0005739 // mitochondrion (GO_REF:0000019 [IEA] Ensembl:ENSMUSP00000030581)	0042978 // ornithine decarboxylase activator activity (GO_REF:0000019 [IEA] Ensembl:ENSMUSP00000030581) /// 0003824 // catalytic activity (GO_REF:0000002 [IEA] InterPro:IPR000183|InterPro:IPR009006|InterPro:IPR022643|InterPro:IPR022644)	Uncharacterized protein	F1N7A5_BOVIN|ADC	protein	taxon:9913	20140705	InterPro
ADCK1	UniProtKB	F1MYG8	ADCK1		0006468 // protein phosphorylation (GO_REF:0000002 [IEA] InterPro:IPR000719)	0005739 // mitochondrion (GO_REF:0000019 [IEA] Ensembl:ENSMUSP00000127254)	0005524 // ATP binding (GO_REF:0000002 [IEA] InterPro:IPR000719) /// 0004672 // protein kinase activity (GO_REF:0000002 [IEA] InterPro:IPR000719)	Uncharacterized protein	F1MYG8_BOVIN|ADCK1	protein	taxon:9913	20140705	InterPro
ADCK2	UniProtKB	G3MZ12, E1BNG1	ADCK2		0008152 // metabolic process (GO_REF:0000002 [IEA] InterPro:IPR011009)	0005739 // mitochondrion (GO_REF:0000019 [IEA] Ensembl:ENSMUSP00000123563)	0016772 // transferase activity, transferring phosphorus-containing groups (GO_REF:0000002 [IEA] InterPro:IPR011009)	Uncharacterized protein	E1BNG1_BOVIN|ADCK2	protein	taxon:9913	20140705	Ensembl
ADCK3	UniProtKB	Q29RI0	ADCK3		0006744 // ubiquinone biosynthetic process (GO_REF:0000037 [IEA] UniProtKB-KW:KW-0831) /// 0006468 // protein phosphorylation (GO_REF:0000037 [IEA] UniProtKB-KW:KW-0723)	0005739 // mitochondrion (GO_REF:0000039 [IEA] UniProtKB-SubCell:SL-0173)	0005524 // ATP binding (GO_REF:0000037 [IEA] UniProtKB-KW:KW-0067) /// 0004674 // protein serine/threonine kinase activity (GO_REF:0000037 [IEA] UniProtKB-KW:KW-0723)	Chaperone activity of bc1 complex-like, mitochondrial	ADCK3_BOVIN|ADCK3|CABC1	protein	taxon:9913	20140705	UniProt
ADCK4	UniProtKB	E1B8K5	ADCK4		0008152 // metabolic process (GO_REF:0000002 [IEA] InterPro:IPR011009)	0005739 // mitochondrion (GO_REF:0000019 [IEA] Ensembl:ENSMUSP00000104015)	0016772 // transferase activity, transferring phosphorus-containing groups (GO_REF:0000002 [IEA] InterPro:IPR011009)	Uncharacterized protein	E1B8K5_BOVIN|ADCK4	protein	taxon:9913	20140705	Ensembl
ADCK5	UniProtKB	F1N2C7	ADCK5		0008152 // metabolic process (GO_REF:0000002 [IEA] InterPro:IPR011009)	0005739 // mitochondrion (GO_REF:0000019 [IEA] Ensembl:ENSMUSP00000125055)	0016772 // transferase activity, transferring phosphorus-containing groups (GO_REF:0000002 [IEA] InterPro:IPR011009)	Uncharacterized protein	F1N2C7_BOVIN|ADCK5	protein	taxon:9913	20140705	Ensembl
ADCY1	UniProtKB	P19754, F1MBR9	ADCY1		0048511 // rhythmic process (GO_REF:0000037 [IEA] UniProtKB-KW:KW-0090) /// 0035556 // intracellular signal transduction (GO_REF:0000002 [IEA] InterPro:IPR001054|InterPro:IPR018297) /// 0042752 // regulation of circadian rhythm (GO_REF:0000024 [ISS] UniProtKB:O88444) /// 0007616 // long-term memory (GO_REF:0000019 [IEA] Ensembl:ENSMUSP00000020706) /// 0006171 // cAMP biosynthetic process (GO_REF:…	0005886 // plasma membrane (GO_REF:0000019 [IEA] Ensembl:ENSP00000297323) /// 0016021 // integral to membrane (GO_REF:0000037 [IEA] UniProtKB-KW:KW-0812)	0005524 // ATP binding (GO_REF:0000037 [IEA] UniProtKB-KW:KW-0067) /// 0046872 // metal ion binding (GO_REF:0000037 [IEA] UniProtKB-KW:KW-0479) /// 0004016 // adenylate cyclase activity (GO_REF:0000019 [IEA] Ensembl:ENSMUSP00000020706) /// 0000166 // nucleotide binding (GO_REF:0000038 [IEA] UniProtKB-KW:KW-0547) /// 0004016 // adenylate cyclase activity (GO_REF:0000003 [IEA] EC:4.6.1.1) /// 00055…	Adenylate cyclase type 1	F1MBR9_BOVIN|ADCY1	protein	taxon:9913	20140705	UniProt
ADCY10	UniProtKB	E1B9W6	ADCY10		0007283 // spermatogenesis (GO_REF:0000002 [IEA] InterPro:IPR016577) /// 0006171 // cAMP biosynthetic process (GO_REF:0000038 [IEA] UniProtKB-KW:KW-0115) /// 0035556 // intracellular signal transduction (GO_REF:0000002 [IEA] InterPro:IPR001054)	0016020 // membrane (GO_REF:0000019 [IEA] Ensembl:ENSMUSP00000027852)	0005524 // ATP binding (GO_REF:0000038 [IEA] UniProtKB-KW:KW-0067) /// 0004016 // adenylate cyclase activity (GO_REF:0000003 [IEA] EC:4.6.1.1) /// 0000287 // magnesium ion binding (GO_REF:0000002 [IEA] InterPro:IPR016577)	Adenylate cyclase type 10	E1B9W6_BOVIN|ADCY10	protein	taxon:9913	20140705	InterPro
ADCY2	UniProtKB	F1MJV4	ADCY2		0035556 // intracellular signal transduction (GO_REF:0000002 [IEA] InterPro:IPR001054|InterPro:IPR018297) /// 0006171 // cAMP biosynthetic process (GO_REF:0000002 [IEA] InterPro:IPR009398)	0016021 // integral to membrane (GO_REF:0000002 [IEA] InterPro:IPR009398) /// 0030425 // dendrite (GO_REF:0000019 [IEA] Ensembl:ENSMUSP00000022013) /// 0005737 // cytoplasm (GO_REF:0000019 [IEA] Ensembl:ENSP00000342952) /// 0005886 // plasma membrane (GO_REF:0000019 [IEA] Ensembl:ENSP00000342952)	0004016 // adenylate cyclase activity (GO_REF:0000002 [IEA] InterPro:IPR009398) /// 0008179 // adenylate cyclase binding (GO_REF:0000019 [IEA] Ensembl:ENSMUSP00000022013) /// 0000166 // nucleotide binding (GO_REF:0000038 [IEA] UniProtKB-KW:KW-0547) /// 0046982 // protein heterodimerization activity (GO_REF:0000019 [IEA] Ensembl:ENSMUSP00000022013)	Uncharacterized protein	F1MJV4_BOVIN|ADCY2	protein	taxon:9913	20140705	UniProt
ADCY3	UniProtKB	F1MPC9	ADCY3		0009190 // cyclic nucleotide biosynthetic process (GO_REF:0000002 [IEA] InterPro:IPR001054|InterPro:IPR018297) /// 0035556 // intracellular signal transduction (GO_REF:0000002 [IEA] InterPro:IPR001054|InterPro:IPR018297)	0005929 // cilium (GO_REF:0000019 [IEA] Ensembl:ENSMUSP00000115406) /// 0005886 // plasma membrane (GO_REF:0000019 [IEA] Ensembl:ENSP00000260600) /// 0005737 // cytoplasm (GO_REF:0000019 [IEA] Ensembl:ENSP00000260600)	0016849 // phosphorus-oxygen lyase activity (GO_REF:0000002 [IEA] InterPro:IPR001054|InterPro:IPR018297) /// 0000166 // nucleotide binding (GO_REF:0000038 [IEA] UniProtKB-KW:KW-0547)	Uncharacterized protein	F1MPC9_BOVIN|ADCY3	protein	taxon:9913	20140705	UniProt
ADCY4	UniProtKB	E1BBL9	ADCY4		0007188 // adenylate cyclase-modulating G-protein coupled receptor signaling pathway (GO_REF:0000019 [IEA] Ensembl:ENSMUSP00000130530) /// 0035556 // intracellular signal transduction (GO_REF:0000002 [IEA] InterPro:IPR001054|InterPro:IPR018297) /// 0006171 // cAMP biosynthetic process (GO_REF:0000002 [IEA] InterPro:IPR009398)	0030425 // dendrite (GO_REF:0000019 [IEA] Ensembl:ENSMUSP00000130530) /// 0016021 // integral to membrane (GO_REF:0000038 [IEA] UniProtKB-KW:KW-0812) /// 0005737 // cytoplasm (GO_REF:0000019 [IEA] Ensembl:ENSP00000312126)	0004016 // adenylate cyclase activity (GO_REF:0000002 [IEA] InterPro:IPR009398) /// 0000166 // nucleotide binding (GO_REF:0000038 [IEA] UniProtKB-KW:KW-0547)	Uncharacterized protein	E1BBL9_BOVIN|ADCY4	protein	taxon:9913	20140705	UniProt
ADCY5	UniProtKB	E1BHU9	ADCY5		0006171 // cAMP biosynthetic process (GO_REF:0000019 [IEA] Ensembl:ENSMUSP00000110563) /// 0001973 // adenosine receptor signaling pathway (GO_REF:0000019 [IEA] Ensembl:ENSMUSP00000110563) /// 0007191 // adenylate cyclase-activating dopamine receptor signaling pathway (GO_REF:0000019 [IEA] Ensembl:ENSMUSP00000110563) /// 0035556 // intracellular signal transduction (GO_REF:0000002 [IEA] InterPro:…	0072372 // primary cilium (GO_REF:0000019 [IEA] Ensembl:ENSMUSP00000110563) /// 0005886 // plasma membrane (GO_REF:0000019 [IEA] Ensembl:ENSMUSP00000110563) /// 0016021 // integral to membrane (GO_REF:0000038 [IEA] UniProtKB-KW:KW-0812)	0008179 // adenylate cyclase binding (GO_REF:0000019 [IEA] Ensembl:ENSMUSP00000110563) /// 0046982 // protein heterodimerization activity (GO_REF:0000019 [IEA] Ensembl:ENSMUSP00000110563) /// 0004016 // adenylate cyclase activity (GO_REF:0000019 [IEA] Ensembl:ENSMUSP00000110563) /// 0000166 // nucleotide binding (GO_REF:0000038 [IEA] UniProtKB-KW:KW-0547)	Uncharacterized protein	E1BHU9_BOVIN|ADCY5	protein	taxon:9913	20140705	UniProt
ADCY6	UniProtKB	E1B9K3	ADCY6		0006171 // cAMP biosynthetic process (GO_REF:0000019 [IEA] Ensembl:ENSP00000311405) /// 0071380 // cellular response to prostaglandin E stimulus (GO_REF:0000019 [IEA] Ensembl:ENSP00000311405) /// 0035556 // intracellular signal transduction (GO_REF:0000002 [IEA] InterPro:IPR001054|InterPro:IPR018297) /// 0071870 // cellular response to catecholamine stimulus (GO_REF:0000019 [IEA] Ensembl:ENSP0000…	0016021 // integral to membrane (GO_REF:0000038 [IEA] UniProtKB-KW:KW-0812)	0004016 // adenylate cyclase activity (GO_REF:0000019 [IEA] Ensembl:ENSP00000311405) /// 0000166 // nucleotide binding (GO_REF:0000038 [IEA] UniProtKB-KW:KW-0547)	Uncharacterized protein	E1B9K3_BOVIN|ADCY6	protein	taxon:9913	20140705	UniProt
ADCY7	UniProtKB	Q29450	ADCY7		0035556 // intracellular signal transduction (GO_REF:0000002 [IEA] InterPro:IPR001054|InterPro:IPR018297) /// 0006171 // cAMP biosynthetic process (GO_REF:0000037 [IEA] UniProtKB-KW:KW-0115) /// 0071361 // cellular response to ethanol (GO_REF:0000019 [IEA] Ensembl:ENSP00000378187) /// 0030819 // positive regulation of cAMP biosynthetic process (GO_REF:0000019 [IEA] Ensembl:ENSP00000378187)	0016021 // integral to membrane (GO_REF:0000019 [IEA] Ensembl:ENSP00000378187) /// 0005886 // plasma membrane (PMID:15574428 [IDA])	0005524 // ATP binding (GO_REF:0000037 [IEA] UniProtKB-KW:KW-0067) /// 0046872 // metal ion binding (GO_REF:0000037 [IEA] UniProtKB-KW:KW-0479) /// 0004016 // adenylate cyclase activity (GO_REF:0000003 [IEA] EC:4.6.1.1)	Adenylate cyclase type 7	ADCY7_BOVIN|ADCY7	protein	taxon:9913	20140705	UniProt
ADCY8	UniProtKB	E1BQ12	ADCY8		0035556 // intracellular signal transduction (GO_REF:0000002 [IEA] InterPro:IPR001054|InterPro:IPR018297) /// 0007616 // long-term memory (GO_REF:0000019 [IEA] Ensembl:ENSMUSP00000023007) /// 0006171 // cAMP biosynthetic process (GO_REF:0000019 [IEA] Ensembl:ENSMUSP00000023007) /// 0006171 // cAMP biosynthetic process (GO_REF:0000002 [IEA] InterPro:IPR009398)	0016021 // integral to membrane (GO_REF:0000038 [IEA] UniProtKB-KW:KW-0812)	0004016 // adenylate cyclase activity (GO_REF:0000019 [IEA] Ensembl:ENSMUSP00000023007) /// 0000166 // nucleotide binding (GO_REF:0000038 [IEA] UniProtKB-KW:KW-0547)	Uncharacterized protein	E1BQ12_BOVIN|ADCY8	protein	taxon:9913	20140705	UniProt
ADCY9	UniProtKB	E1BM79	ADCY9		0035556 // intracellular signal transduction (GO_REF:0000002 [IEA] InterPro:IPR001054|InterPro:IPR018297) /// 0006171 // cAMP biosynthetic process (GO_REF:0000019 [IEA] Ensembl:ENSMUSP00000113498)	0016021 // integral to membrane (GO_REF:0000038 [IEA] UniProtKB-KW:KW-0812)	0016849 // phosphorus-oxygen lyase activity (GO_REF:0000002 [IEA] InterPro:IPR001054|InterPro:IPR018297) /// 0000166 // nucleotide binding (GO_REF:0000038 [IEA] UniProtKB-KW:KW-0547)	Adenylyl CYclase family member (Acy-1)-like	E1BM79_BOVIN|ADCY9|BOS_22626	protein	taxon:9913	20140705	UniProt
ADCYAP1	UniProtKB	Q29W19, F1MJT9, A4FV02	ADCYAP1		0010579 // positive regulation of adenylate cyclase activity involved in G-protein coupled receptor signaling pathway (GO_REF:0000019 [IEA] Ensembl:ENSMUSP00000067057) /// 0010579 // positive regulation of adenylate cyclase activity involved in G-protein coupled receptor signaling pathway (GO_REF:0000019 [IEA] Ensembl:ENSP00000462647) /// 0045944 // positive regulation of transcription from RNA p…	0005576 // extracellular region (GO_REF:0000039 [IEA] UniProtKB-SubCell:SL-0243) /// 0005576 // extracellular region (GO_REF:0000040 [IEA] UniProtKB-SubCell:SL-0243)	0005184 // neuropeptide hormone activity (GO_REF:0000019 [IEA] Ensembl:ENSP00000462647) /// 0051428 // peptide hormone receptor binding (GO_REF:0000024 [ISS] UniProtKB:P18509) /// 0005179 // hormone activity (GO_REF:0000002 [IEA] InterPro:IPR000532) /// 0016521 // pituitary adenylate cyclase activating polypeptide activity (GO_REF:0000019 [IEA] Ensembl:ENSMUSP00000067057) /// 0016521 // pituitary…	Pituitary adenylate cyclase-activating polypeptide	A4FV02_BOVIN|ADCYAP1	protein	taxon:9913	20140705	Ensembl
ADD1	UniProtKB	E1BHK2	ADD1		0000902 // cell morphogenesis (GO_REF:0000019 [IEA] Ensembl:ENSMUSP00000109979) /// 0006884 // cell volume homeostasis (GO_REF:0000019 [IEA] Ensembl:ENSMUSP00000109979) /// 0048873 // homeostasis of number of cells within a tissue (GO_REF:0000019 [IEA] Ensembl:ENSMUSP00000109979) /// 0035264 // multicellular organism growth (GO_REF:0000019 [IEA] Ensembl:ENSMUSP00000109979) /// 0001701 // in utero…	0016020 // membrane (GO_REF:0000019 [IEA] Ensembl:ENSMUSP00000109979) /// 0008290 // F-actin capping protein complex (GO_REF:0000019 [IEA] Ensembl:ENSP00000264758) /// 0005634 // nucleus (GO_REF:0000019 [IEA] Ensembl:ENSP00000264758)	0008134 // transcription factor binding (GO_REF:0000019 [IEA] Ensembl:ENSP00000264758) /// 0042803 // protein homodimerization activity (GO_REF:0000019 [IEA] Ensembl:ENSP00000264758) /// 0051015 // actin filament binding (GO_REF:0000019 [IEA] Ensembl:ENSP00000264758) /// 0030507 // spectrin binding (GO_REF:0000019 [IEA] Ensembl:ENSP00000264758) /// 0005198 // structural molecule activity (GO_REF:…	Uncharacterized protein	E1BHK2_BOVIN|ADD1	protein	taxon:9913	20140705	Ensembl
ADD2	UniProtKB	F1MXA4	ADD2		0051016 // barbed-end actin filament capping (GO_REF:0000019 [IEA] Ensembl:ENSP00000264436) /// 0006461 // protein complex assembly (GO_REF:0000019 [IEA] Ensembl:ENSP00000264436) /// 0051017 // actin filament bundle assembly (GO_REF:0000019 [IEA] Ensembl:ENSP00000264436) /// 0032092 // positive regulation of protein binding (GO_REF:0000019 [IEA] Ensembl:ENSP00000264436) /// 0030097 // hemopoiesis…	0008290 // F-actin capping protein complex (GO_REF:0000019 [IEA] Ensembl:ENSP00000264436) /// 0016020 // membrane (GO_REF:0000019 [IEA] Ensembl:ENSMUSP00000032069) /// 0016023 // cytoplasmic membrane-bounded vesicle (GO_REF:0000019 [IEA] Ensembl:ENSP00000264436)	0051015 // actin filament binding (GO_REF:0000019 [IEA] Ensembl:ENSP00000264436) /// 0042803 // protein homodimerization activity (GO_REF:0000019 [IEA] Ensembl:ENSP00000264436) /// 0046982 // protein heterodimerization activity (GO_REF:0000019 [IEA] Ensembl:ENSP00000264436) /// 0030507 // spectrin binding (GO_REF:0000019 [IEA] Ensembl:ENSP00000264436) /// 0005198 // structural molecule activity (…	Uncharacterized protein	F1MXA4_BOVIN|ADD2	protein	taxon:9913	20140705	Ensembl
ADD3	UniProtKB	Q08E01	ADD3			0016020 // membrane (GO_REF:0000019 [IEA] Ensembl:ENSMUSP00000107370) /// 0005938 // cell cortex (GO_REF:0000019 [IEA] Ensembl:ENSMUSP00000107370) /// 0005911 // cell-cell junction (GO_REF:0000019 [IEA] Ensembl:ENSMUSP00000107370) /// 0000794 // condensed nuclear chromosome (GO_REF:0000019 [IEA] Ensembl:ENSMUSP00000107370) /// 0005856 // cytoskeleton (GO_REF:0000019 [IEA] Ensembl:ENSMUSP000001073…	0005198 // structural molecule activity (GO_REF:0000019 [IEA] Ensembl:ENSMUSP00000107370)	Uncharacterized protein	Q08E01_BOVIN|ADD3	protein	taxon:9913	20140705	Ensembl
ADGB	UniProtKB	G3MXR8, F1MP20	ADGB		0006508 // proteolysis (GO_REF:0000033 [IBA] PANTHER:PTN000021568) /// 0015671 // oxygen transport (GO_REF:0000002 [IEA] InterPro:IPR012292)	0005737 // cytoplasm (GO_REF:0000033 [IBA] PANTHER:PTN000021568)	0019825 // oxygen binding (GO_REF:0000002 [IEA] InterPro:IPR012292) /// 0005506 // iron ion binding (GO_REF:0000002 [IEA] InterPro:IPR012292) /// 0004198 // calcium-dependent cysteine-type endopeptidase activity (GO_REF:0000033 [IBA] PANTHER:PTN000021568) /// 0020037 // heme binding (GO_REF:0000002 [IEA] InterPro:IPR012292)	Uncharacterized protein	F1MP20_BOVIN|ADGB	protein	taxon:9913	20140705	InterPro
ADH5	UniProtKB	Q3ZC42	ADH5		0001523 // retinoid metabolic process (GO_REF:0000019 [IEA] Ensembl:ENSMUSP00000005964) /// 0045777 // positive regulation of blood pressure (GO_REF:0000019 [IEA] Ensembl:ENSMUSP00000005964) /// 0006069 // ethanol oxidation (GO_REF:0000002 [IEA] InterPro:IPR014183) /// 0046294 // formaldehyde catabolic process (GO_REF:0000019 [IEA] Ensembl:ENSMUSP00000005964) /// 0003016 // respiratory system pro…	0005739 // mitochondrion (GO_REF:0000019 [IEA] Ensembl:ENSMUSP00000005964)	0042803 // protein homodimerization activity (GO_REF:0000019 [IEA] Ensembl:ENSMUSP00000005964) /// 0005504 // fatty acid binding (GO_REF:0000019 [IEA] Ensembl:ENSP00000296412) /// 0051903 // S-(hydroxymethyl)glutathione dehydrogenase activity (GO_REF:0000003 [IEA] EC:1.1.1.284) /// 0018467 // formaldehyde dehydrogenase activity (GO_REF:0000019 [IEA] Ensembl:ENSP00000296412) /// 0008270 // zinc io…	Alcohol dehydrogenase class-3	ADHX_BOVIN|ADH5	protein	taxon:9913	20140705	Ensembl
ADH7	UniProtKB	G3X8E1, E1BBW9	ADH7		0006069 // ethanol oxidation (GO_REF:0000002 [IEA] InterPro:IPR028635) /// 0009617 // response to bacterium (GO_REF:0000019 [IEA] Ensembl:ENSP00000420269) /// 0006068 // ethanol catabolic process (GO_REF:0000019 [IEA] Ensembl:ENSMUSP00000087633) /// 1900116 // extracellular negative regulation of signal transduction (GO_REF:0000019 [IEA] Ensembl:ENSP00000420269) /// 0045471 // response to ethanol…	0005576 // extracellular region (GO_REF:0000019 [IEA] Ensembl:ENSP00000420269) /// 0005730 // nucleolus (GO_REF:0000019 [IEA] Ensembl:ENSP00000420269) /// 0005737 // cytoplasm (GO_REF:0000019 [IEA] Ensembl:ENSP00000420269)	0004745 // retinol dehydrogenase activity (GO_REF:0000002 [IEA] InterPro:IPR028635) /// 0008270 // zinc ion binding (GO_REF:0000002 [IEA] InterPro:IPR002085|InterPro:IPR002328|InterPro:IPR013149|InterPro:IPR028635) /// 0004024 // alcohol dehydrogenase activity, zinc-dependent (GO_REF:0000002 [IEA] InterPro:IPR028635) /// 0004745 // retinol dehydrogenase activity (GO_REF:0000019 [IEA] Ensembl:ENSM…	Uncharacterized protein	E1BBW9_BOVIN|ADH7	protein	taxon:9913	20140705	Ensembl
ADHFE1	UniProtKB	A6QP15, F1MAZ7	ADHFE1		0055114 // oxidation-reduction process (GO_REF:0000037 [IEA] UniProtKB-KW:KW-0560) /// 0015993 // molecular hydrogen transport (GO_REF:0000019 [IEA] Ensembl:ENSP00000379865) /// 0055114 // oxidation-reduction process (GO_REF:0000002 [IEA] InterPro:IPR001670|InterPro:IPR018211) /// 0015993 // molecular hydrogen transport (GO_REF:0000024 [ISS] UniProtKB:Q8IWW8)	0005739 // mitochondrion (GO_REF:0000019 [IEA] Ensembl:ENSMUSP00000116627) /// 0005739 // mitochondrion (GO_REF:0000024 [ISS] UniProtKB:Q8R0N6)	0047988 // hydroxyacid-oxoacid transhydrogenase activity (GO_REF:0000019 [IEA] Ensembl:ENSP00000379865) /// 0046872 // metal ion binding (GO_REF:0000002 [IEA] InterPro:IPR001670) /// 0047988 // hydroxyacid-oxoacid transhydrogenase activity (GO_REF:0000024 [ISS] UniProtKB:Q8IWW8) /// 0046872 // metal ion binding (GO_REF:0000002 [IEA] InterPro:IPR001670|InterPro:IPR018211)	Hydroxyacid-oxoacid transhydrogenase, mitochondrial	HOT_BOVIN|ADHFE1	protein	taxon:9913	20080314	UniProt
ADI1	UniProtKB	Q3ZBL1	ADI1		0055114 // oxidation-reduction process (GO_REF:0000037 [IEA] UniProtKB-KW:KW-0560) /// 0019509 // L-methionine salvage from methylthioadenosine (GO_REF:0000024 [ISS] UniProtKB:Q9BV57) /// 0019509 // L-methionine salvage from methylthioadenosine (GO_REF:0000041 [IEA] UniPathway:UPA00904)	0005634 // nucleus (GO_REF:0000024 [ISS] UniProtKB:Q9BV57) /// 0005737 // cytoplasm (GO_REF:0000024 [ISS] UniProtKB:Q9BV57) /// 0005886 // plasma membrane (GO_REF:0000024 [ISS] UniProtKB:Q9BV57) /// 0005794 // Golgi apparatus (GO_REF:0000019 [IEA] Ensembl:ENSP00000333666)	0005506 // iron ion binding (GO_REF:0000020 [IEA] HAMAP:MF_03154) /// 0010309 // acireductone dioxygenase [iron(II)-requiring] activity (GO_REF:0000003 [IEA] EC:1.13.11.54) /// 0016491 // oxidoreductase activity (GO_REF:0000024 [ISS] UniProtKB:Q9BV57)	1,2-dihydroxy-3-keto-5-methylthiopentene dioxygenase	MTND_BOVIN|ADI1|MTCBP1	protein	taxon:9913	20140705	UniProt
ADIG	UniProtKB	Q2EMW0	ADIG		0045600 // positive regulation of fat cell differentiation (PMID:15567149 [ISS] UniProtKB:Q8R400) /// 0007283 // spermatogenesis (GO_REF:0000019 [IEA] Ensembl:ENSMUSP00000051732) /// 0050872 // white fat cell differentiation (PMID:15567149 [ISS] UniProtKB:Q8R400) /// 0050873 // brown fat cell differentiation (PMID:15567149 [ISS] UniProtKB:Q8R400)	0005634 // nucleus (PMID:15567149 [ISS] UniProtKB:Q8R400) /// 0016021 // integral to membrane (GO_REF:0000037 [IEA] UniProtKB-KW:KW-0812) /// 0005737 // cytoplasm (PMID:15567149 [ISS] UniProtKB:Q8R400)		Adipogenin	ADIG_BOVIN|ADIG	protein	taxon:9913	20070523	HGNC
ADIPOQ	UniProtKB	Q3Y5Z3	ADIPOQ		0009967 // positive regulation of signal transduction (GO_REF:0000024 [ISS] UniProtKB:Q60994) /// 0010804 // negative regulation of tumor necrosis factor-mediated signaling pathway (GO_REF:0000024 [ISS] UniProtKB:Q15848) /// 0001934 // positive regulation of protein phosphorylation (GO_REF:0000024 [ISS] UniProtKB:Q15848) /// 2000534 // positive regulation of renal albumin absorption (GO_REF:00000…	0005783 // endoplasmic reticulum (GO_REF:0000024 [ISS] UniProtKB:Q60994) /// 0071944 // cell periphery (GO_REF:0000024 [ISS] UniProtKB:Q9JHI8) /// 0048471 // perinuclear region of cytoplasm (GO_REF:0000024 [ISS] UniProtKB:Q9JHI8) /// 0009986 // cell surface (GO_REF:0000024 [ISS] UniProtKB:Q15848) /// 0005615 // extracellular space (GO_REF:0000024 [ISS] UniProtKB:Q60994) /// 0005581 // collagen (G…	0005179 // hormone activity (GO_REF:0000024 [ISS] UniProtKB:Q15848) /// 0042803 // protein homodimerization activity (GO_REF:0000019 [IEA] Ensembl:ENSP00000405611) /// 0042802 // identical protein binding (PMID:17292892 [IPI] UniProtKB:Q3Y5Z3) /// 0005179 // hormone activity (GO_REF:0000024 [ISS] UniProtKB:Q60994) /// 0033691 // sialic acid binding (PMID:11382781 [IDA]) /// 0005102 // receptor bi…	Adiponectin	ADIPO_BOVIN|ADIPOQ|ACRP30|APM1	protein	taxon:9913	20110310	UniProt
ADIPOR1	UniProtKB	Q3T0U4	ADIPOR1		0033211 // adiponectin-mediated signaling pathway (GO_REF:0000033 [IBA] PANTHER:PTN001074076) /// 0019395 // fatty acid oxidation (GO_REF:0000019 [IEA] Ensembl:ENSP00000341785)	0016021 // integral to membrane (GO_REF:0000002 [IEA] InterPro:IPR004254) /// 0005886 // plasma membrane (GO_REF:0000033 [IBA] PANTHER:PTN001074076)	0019901 // protein kinase binding (GO_REF:0000019 [IEA] Ensembl:ENSP00000341785) /// 0046982 // protein heterodimerization activity (GO_REF:0000019 [IEA] Ensembl:ENSMUSP00000107856) /// 0042802 // identical protein binding (GO_REF:0000019 [IEA] Ensembl:ENSMUSP00000107856) /// 0042562 // hormone binding (GO_REF:0000033 [IBA] PANTHER:PTN001074076) /// 0004872 // receptor activity (GO_REF:0000033 [I…	Uncharacterized protein	Q3T0U4_BOVIN|ADIPOR1	protein	taxon:9913	20131122	RefGenome
ADIPOR2	UniProtKB	Q32KM7	ADIPOR2		0033211 // adiponectin-mediated signaling pathway (GO_REF:0000033 [IBA] PANTHER:PTN001074076)	0016021 // integral to membrane (GO_REF:0000002 [IEA] InterPro:IPR004254) /// 0005886 // plasma membrane (GO_REF:0000033 [IBA] PANTHER:PTN001074076)	0046982 // protein heterodimerization activity (GO_REF:0000019 [IEA] Ensembl:ENSMUSP00000032272) /// 0042802 // identical protein binding (GO_REF:0000019 [IEA] Ensembl:ENSMUSP00000032272) /// 0042562 // hormone binding (GO_REF:0000033 [IBA] PANTHER:PTN001074076) /// 0004872 // receptor activity (GO_REF:0000033 [IBA] PANTHER:PTN000465443)	Uncharacterized protein	Q32KM7_BOVIN|ADIPOR2	protein	taxon:9913	20131122	RefGenome
ADK	UniProtKB	F1N468	ADK		0006167 // AMP biosynthetic process (GO_REF:0000002 [IEA] InterPro:IPR001805) /// 0006166 // purine ribonucleoside salvage (GO_REF:0000002 [IEA] InterPro:IPR001805)		0016773 // phosphotransferase activity, alcohol group as acceptor (GO_REF:0000002 [IEA] InterPro:IPR002173) /// 0004001 // adenosine kinase activity (GO_REF:0000002 [IEA] InterPro:IPR001805)	Uncharacterized protein	F1N468_BOVIN|ADK	protein	taxon:9913	20140705	InterPro
ADM	UniProtKB	O62827	ADM		0097084 // vascular smooth muscle cell development (GO_REF:0000019 [IEA] Ensembl:ENSMUSP00000033054) /// 0043116 // negative regulation of vascular permeability (GO_REF:0000019 [IEA] Ensembl:ENSMUSP00000033054) /// 2001214 // positive regulation of vasculogenesis (GO_REF:0000019 [IEA] Ensembl:ENSMUSP00000033054) /// 0006171 // cAMP biosynthetic process (GO_REF:0000019 [IEA] Ensembl:ENSP0000043660…	0005737 // cytoplasm (GO_REF:0000019 [IEA] Ensembl:ENSP00000436607) /// 0005576 // extracellular region (GO_REF:0000039 [IEA] UniProtKB-SubCell:SL-0243)	0005179 // hormone activity (GO_REF:0000037 [IEA] UniProtKB-KW:KW-0372)	ADM	ADML_BOVIN|ADM	protein	taxon:9913	20140705	Ensembl
ADNP	UniProtKB	E1BCZ9	ADNP		0006355 // regulation of transcription, DNA-dependent (GO_REF:0000002 [IEA] InterPro:IPR001356) /// 0043524 // negative regulation of neuron apoptotic process (GO_REF:0000019 [IEA] Ensembl:ENSMUSP00000085316)	0005634 // nucleus (GO_REF:0000040 [IEA] UniProtKB-SubCell:SL-0191) /// 0005615 // extracellular space (GO_REF:0000019 [IEA] Ensembl:ENSMUSP00000085316)	0046872 // metal ion binding (GO_REF:0000002 [IEA] InterPro:IPR007087) /// 0043565 // sequence-specific DNA binding (GO_REF:0000002 [IEA] InterPro:IPR001356) /// 0003682 // chromatin binding (GO_REF:0000019 [IEA] Ensembl:ENSMUSP00000085316) /// 0003700 // sequence-specific DNA binding transcription factor activity (GO_REF:0000002 [IEA] InterPro:IPR001356)	Uncharacterized protein	E1BCZ9_BOVIN|ADNP	protein	taxon:9913	20140705	Ensembl
ADNP2	UniProtKB	A6QLD7	ADNP2		0034599 // cellular response to oxidative stress (GO_REF:0000024 [ISS] UniProtKB:Q8CHC8) /// 0071300 // cellular response to retinoic acid (GO_REF:0000024 [ISS] UniProtKB:Q8CHC8) /// 0060548 // negative regulation of cell death (GO_REF:0000024 [ISS] UniProtKB:Q8CHC8) /// 0006355 // regulation of transcription, DNA-dependent (GO_REF:0000002 [IEA] InterPro:IPR001356) /// 0030182 // neuron different…	0005575 // cellular_component (GO_REF:0000015 [ND])	0046872 // metal ion binding (GO_REF:0000002 [IEA] InterPro:IPR007087) /// 0003674 // molecular_function (GO_REF:0000015 [ND]) /// 0043565 // sequence-specific DNA binding (GO_REF:0000002 [IEA] InterPro:IPR001356) /// 0003700 // sequence-specific DNA binding transcription factor activity (GO_REF:0000002 [IEA] InterPro:IPR001356)	ADNP2 protein	A6QLD7_BOVIN|ADNP2	protein	taxon:9913	20101021	UniProt
ADO	UniProtKB	G3MZK0	ADO		0055114 // oxidation-reduction process (GO_REF:0000002 [IEA] InterPro:IPR012864)	0005739 // mitochondrion (GO_REF:0000019 [IEA] Ensembl:ENSMUSP00000075107)	0047800 // cysteamine dioxygenase activity (GO_REF:0000002 [IEA] InterPro:IPR012864)	Uncharacterized protein	G3MZK0_BOVIN|ADO	protein	taxon:9913	20140705	Ensembl
ADORA1	UniProtKB	P28190	ADORA1		0050728 // negative regulation of inflammatory response (GO_REF:0000019 [IEA] Ensembl:ENSMUSP00000043522) /// 0002686 // negative regulation of leukocyte migration (GO_REF:0000019 [IEA] Ensembl:ENSMUSP00000043522) /// 0001973 // adenosine receptor signaling pathway (GO_REF:0000002 [IEA] InterPro:IPR001634) /// 0003093 // regulation of glomerular filtration (GO_REF:0000019 [IEA] Ensembl:ENSMUSP000…	0005886 // plasma membrane (GO_REF:0000039 [IEA] UniProtKB-SubCell:SL-0039) /// 0016021 // integral to membrane (GO_REF:0000037 [IEA] UniProtKB-KW:KW-0812)	0001609 // G-protein coupled adenosine receptor activity (GO_REF:0000002 [IEA] InterPro:IPR001634)	Adenosine receptor A1	AA1R_BOVIN|ADORA1	protein	taxon:9913	20140705	InterPro
ADORA2A	UniProtKB	E1BKU0	ADORA2A		0010579 // positive regulation of adenylate cyclase activity involved in G-protein coupled receptor signaling pathway (GO_REF:0000019 [IEA] Ensembl:ENSP00000336630) /// 0007626 // locomotory behavior (GO_REF:0000019 [IEA] Ensembl:ENSMUSP00000101060) /// 0001973 // adenosine receptor signaling pathway (GO_REF:0000019 [IEA] Ensembl:ENSMUSP00000101060) /// 0060080 // regulation of inhibitory postsyn…	0005887 // integral to plasma membrane (GO_REF:0000019 [IEA] Ensembl:ENSP00000336630)	0019899 // enzyme binding (GO_REF:0000019 [IEA] Ensembl:ENSP00000336630) /// 0001609 // G-protein coupled adenosine receptor activity (GO_REF:0000019 [IEA] Ensembl:ENSMUSP00000101060) /// 0042802 // identical protein binding (GO_REF:0000019 [IEA] Ensembl:ENSP00000336630)	Adenosine receptor A2	E1BKU0_BOVIN|ADORA2A	protein	taxon:9913	20140705	Ensembl
ADORA2B	UniProtKB	Q1LZD0	ADORA2B		0031284 // positive regulation of guanylate cyclase activity (GO_REF:0000019 [IEA] Ensembl:ENSMUSP00000018644) /// 0030828 // positive regulation of cGMP biosynthetic process (GO_REF:0000019 [IEA] Ensembl:ENSMUSP00000018644) /// 0043306 // positive regulation of mast cell degranulation (GO_REF:0000019 [IEA] Ensembl:ENSMUSP00000018644) /// 0032755 // positive regulation of interleukin-6 production…	0005886 // plasma membrane (GO_REF:0000039 [IEA] UniProtKB-SubCell:SL-0039) /// 0016021 // integral to membrane (GO_REF:0000037 [IEA] UniProtKB-KW:KW-0812)	0001609 // G-protein coupled adenosine receptor activity (GO_REF:0000002 [IEA] InterPro:IPR001634)	Adenosine receptor A2b	AA2BR_BOVIN|ADORA2B	protein	taxon:9913	20140705	InterPro
ADORA3	UniProtKB	Q0VC81, F1MKY6	ADORA3		0050850 // positive regulation of calcium-mediated signaling (GO_REF:0000019 [IEA] Ensembl:ENSMUSP00000000574) /// 0001973 // adenosine receptor signaling pathway (GO_REF:0000019 [IEA] Ensembl:ENSMUSP00000010279) /// 0002687 // positive regulation of leukocyte migration (GO_REF:0000019 [IEA] Ensembl:ENSMUSP00000010279) /// 0070257 // positive regulation of mucus secretion (GO_REF:0000019 [IEA] En…	0042629 // mast cell granule (GO_REF:0000019 [IEA] Ensembl:ENSMUSP00000000574) /// 0005887 // integral to plasma membrane (GO_REF:0000019 [IEA] Ensembl:ENSMUSP00000010279) /// 0005887 // integral to plasma membrane (GO_REF:0000019 [IEA] Ensembl:ENSMUSP00000000574) /// 0042629 // mast cell granule (GO_REF:0000019 [IEA] Ensembl:ENSMUSP00000010279)	0001609 // G-protein coupled adenosine receptor activity (GO_REF:0000019 [IEA] Ensembl:ENSMUSP00000000574) /// 0001609 // G-protein coupled adenosine receptor activity (GO_REF:0000019 [IEA] Ensembl:ENSMUSP00000010279)	Adenosine receptor A3	F1MKY6_BOVIN|ADORA3	protein	taxon:9913	20140705	Ensembl
ADPGK	UniProtKB	A2VE47	ADPGK		0006096 // glycolysis (GO_REF:0000041 [IEA] UniPathway:UPA00109) /// 0016310 // phosphorylation (GO_REF:0000037 [IEA] UniProtKB-KW:KW-0418)	0005576 // extracellular region (GO_REF:0000039 [IEA] UniProtKB-SubCell:SL-0243)	0043843 // ADP-specific glucokinase activity (GO_REF:0000003 [IEA] EC:2.7.1.147) /// 0046872 // metal ion binding (GO_REF:0000037 [IEA] UniProtKB-KW:KW-0479)	ADP-dependent glucokinase	ADPGK_BOVIN|ADPGK	protein	taxon:9913	20140705	UniProt
ADPRH	UniProtKB	Q32KR8	ADPRH		0051725 // protein de-ADP-ribosylation (GO_REF:0000002 [IEA] InterPro:IPR012108) /// 0006464 // cellular protein modification process (GO_REF:0000024 [ISS] UniProtKB:P54922)		0000287 // magnesium ion binding (GO_REF:0000002 [IEA] InterPro:IPR012108) /// 0003875 // ADP-ribosylarginine hydrolase activity (GO_REF:0000024 [ISS] UniProtKB:P54922)	[Protein ADP-ribosylarginine] hydrolase	ADPRH_BOVIN|ADPRH|ARH1	protein	taxon:9913	20140705	InterPro
ADPRHL1	UniProtKB	Q3ZBM1	ADPRHL1		0051725 // protein de-ADP-ribosylation (GO_REF:0000002 [IEA] InterPro:IPR012108)		0000287 // magnesium ion binding (GO_REF:0000002 [IEA] InterPro:IPR012108) /// 0003875 // ADP-ribosylarginine hydrolase activity (GO_REF:0000002 [IEA] InterPro:IPR012108)	[Protein ADP-ribosylarginine] hydrolase-like protein 1	ARHL1_BOVIN|ADPRHL1|ARH2	protein	taxon:9913	20140705	InterPro
ADPRHL2	UniProtKB	Q3SYV9, F1MWJ3	ADPRHL2		0008152 // metabolic process (GO_REF:0000037 [IEA] UniProtKB-KW:KW-0378) /// 0008152 // metabolic process (GO_REF:0000003 [IEA] EC:3.2.1.143)	0005759 // mitochondrial matrix (GO_REF:0000039 [IEA] UniProtKB-SubCell:SL-0170) /// 0005634 // nucleus (GO_REF:0000019 [IEA] Ensembl:ENSP00000362273) /// 0005634 // nucleus (GO_REF:0000039 [IEA] UniProtKB-SubCell:SL-0191)	0046872 // metal ion binding (GO_REF:0000037 [IEA] UniProtKB-KW:KW-0479) /// 0004649 // poly(ADP-ribose) glycohydrolase activity (GO_REF:0000003 [IEA] EC:3.2.1.143)	Poly(ADP-ribose) glycohydrolase ARH3	F1MWJ3_BOVIN|ADPRHL2	protein	taxon:9913	20140705	Ensembl
ADPRM	UniProtKB	A7YY53, G3N2A7	ADPRM		0008152 // metabolic process (GO_REF:0000003 [IEA] EC:3.6.1.16) /// 0008152 // metabolic process (GO_REF:0000037 [IEA] UniProtKB-KW:KW-0378) /// 0008152 // metabolic process (GO_REF:0000003 [IEA] EC:3.6.1.13) /// 0008152 // metabolic process (GO_REF:0000002 [IEA] InterPro:IPR004843)		0047631 // ADP-ribose diphosphatase activity (GO_REF:0000003 [IEA] EC:3.6.1.13) /// 0046872 // metal ion binding (GO_REF:0000037 [IEA] UniProtKB-KW:KW-0479) /// 0047734 // CDP-glycerol diphosphatase activity (GO_REF:0000003 [IEA] EC:3.6.1.16) /// 0016787 // hydrolase activity (GO_REF:0000002 [IEA] InterPro:IPR004843)	Manganese-dependent ADP-ribose/CDP-alcohol diphosphatase	ADPRM_BOVIN|ADPRM	protein	taxon:9913	20140705	GOC
ADRA1A	UniProtKB	P18130, F1MYI6	ADRA1A		0001996 // positive regulation of heart rate by epinephrine-norepinephrine (GO_REF:0000019 [IEA] Ensembl:ENSMUSP00000124570) /// 0001985 // negative regulation of heart rate involved in baroreceptor response to increased systemic arterial blood pressure (GO_REF:0000019 [IEA] Ensembl:ENSMUSP00000124570) /// 0043410 // positive regulation of MAPK cascade (GO_REF:0000019 [IEA] Ensembl:ENSP0000036996…	0005886 // plasma membrane (GO_REF:0000038 [IEA] UniProtKB-KW:KW-1003) /// 0005886 // plasma membrane (GO_REF:0000039 [IEA] UniProtKB-SubCell:SL-0039) /// 0016021 // integral to membrane (GO_REF:0000037 [IEA] UniProtKB-KW:KW-0812) /// 0016021 // integral to membrane (GO_REF:0000038 [IEA] UniProtKB-KW:KW-0812) /// 0031965 // nuclear membrane (GO_REF:0000024 [ISS] UniProtKB:P35348) /// 0031965 // n…	0046982 // protein heterodimerization activity (GO_REF:0000024 [ISS] UniProtKB:P35348) /// 0004937 // alpha1-adrenergic receptor activity (GO_REF:0000002 [IEA] InterPro:IPR001004) /// 0046982 // protein heterodimerization activity (GO_REF:0000019 [IEA] Ensembl:ENSP00000369960)	Alpha-1A adrenergic receptor	F1MYI6_BOVIN|ADRA1A	protein	taxon:9913	20140705	Ensembl
ADRA1B	UniProtKB	F1MGA6	ADRA1B		0071875 // adrenergic receptor signaling pathway (GO_REF:0000019 [IEA] Ensembl:ENSMUSP00000070200) /// 0048148 // behavioral response to cocaine (GO_REF:0000019 [IEA] Ensembl:ENSMUSP00000070200) /// 0001996 // positive regulation of heart rate by epinephrine-norepinephrine (GO_REF:0000019 [IEA] Ensembl:ENSMUSP00000070200) /// 0016049 // cell growth (GO_REF:0000019 [IEA] Ensembl:ENSMUSP00000070200…	0005886 // plasma membrane (GO_REF:0000038 [IEA] UniProtKB-KW:KW-1003) /// 0016021 // integral to membrane (GO_REF:0000019 [IEA] Ensembl:ENSMUSP00000070200) /// 0031965 // nuclear membrane (GO_REF:0000019 [IEA] Ensembl:ENSP00000306662)	0004937 // alpha1-adrenergic receptor activity (GO_REF:0000019 [IEA] Ensembl:ENSMUSP00000070200) /// 0046982 // protein heterodimerization activity (GO_REF:0000019 [IEA] Ensembl:ENSP00000306662)	Uncharacterized protein	F1MGA6_BOVIN|ADRA1B	protein	taxon:9913	20140705	Ensembl
ADRA1D	UniProtKB	E1B7W0	ADRA1D		0071875 // adrenergic receptor signaling pathway (GO_REF:0000019 [IEA] Ensembl:ENSMUSP00000099473) /// 0001994 // norepinephrine-epinephrine vasoconstriction involved in regulation of systemic arterial blood pressure (GO_REF:0000019 [IEA] Ensembl:ENSMUSP00000099473) /// 0071875 // adrenergic receptor signaling pathway (GO_REF:0000002 [IEA] InterPro:IPR002233) /// 0071875 // adrenergic receptor si…	0005886 // plasma membrane (GO_REF:0000038 [IEA] UniProtKB-KW:KW-1003) /// 0016021 // integral to membrane (GO_REF:0000038 [IEA] UniProtKB-KW:KW-0812)	0004937 // alpha1-adrenergic receptor activity (GO_REF:0000019 [IEA] Ensembl:ENSMUSP00000099473)	Uncharacterized protein	E1B7W0_BOVIN|ADRA1D	protein	taxon:9913	20140705	Ensembl
ADRA2A	UniProtKB	Q28838	ADRA2A		0019229 // regulation of vasoconstriction (GO_REF:0000002 [IEA] InterPro:IPR001946) /// 0030168 // platelet activation (GO_REF:0000002 [IEA] InterPro:IPR001946) /// 0071875 // adrenergic receptor signaling pathway (GO_REF:0000002 [IEA] InterPro:IPR002233) /// 0071875 // adrenergic receptor signaling pathway (GO_REF:0000002 [IEA] InterPro:IPR001946) /// 0006940 // regulation of smooth muscle contr…	0005886 // plasma membrane (GO_REF:0000039 [IEA] UniProtKB-SubCell:SL-0039) /// 0016021 // integral to membrane (GO_REF:0000037 [IEA] UniProtKB-KW:KW-0812)	0004938 // alpha2-adrenergic receptor activity (GO_REF:0000002 [IEA] InterPro:IPR001946)	Alpha-2A adrenergic receptor	ADA2A_BOVIN|ADRA2A	protein	taxon:9913	20140705	InterPro
ADRA2B	UniProtKB	O77700, G3X6S2	ADRA2B		0045666 // positive regulation of neuron differentiation (GO_REF:0000019 [IEA] Ensembl:ENSP00000387281) /// 0032148 // activation of protein kinase B activity (GO_REF:0000019 [IEA] Ensembl:ENSP00000387281) /// 0006940 // regulation of smooth muscle contraction (GO_REF:0000002 [IEA] InterPro:IPR000207) /// 0001525 // angiogenesis (GO_REF:0000019 [IEA] Ensembl:ENSMUSP00000071798) /// 0071883 // act…	0005886 // plasma membrane (GO_REF:0000038 [IEA] UniProtKB-KW:KW-1003) /// 0005886 // plasma membrane (GO_REF:0000039 [IEA] UniProtKB-SubCell:SL-0039) /// 0016021 // integral to membrane (GO_REF:0000037 [IEA] UniProtKB-KW:KW-0812) /// 0016021 // integral to membrane (GO_REF:0000038 [IEA] UniProtKB-KW:KW-0812)	0004938 // alpha2-adrenergic receptor activity (GO_REF:0000019 [IEA] Ensembl:ENSP00000387281) /// 0051379 // epinephrine binding (GO_REF:0000019 [IEA] Ensembl:ENSP00000387281) /// 0004938 // alpha2-adrenergic receptor activity (GO_REF:0000019 [IEA] Ensembl:ENSMUSP00000071798)	Alpha-2B adrenergic receptor	G3X6S2_BOVIN|ADRA2B	protein	taxon:9913	20140705	Ensembl
ADRB1	UniProtKB	Q9TT96, Q0ZCB3	ADRB1		0030819 // positive regulation of cAMP biosynthetic process (GO_REF:0000019 [IEA] Ensembl:ENSP00000358301) /// 0043950 // positive regulation of cAMP-mediated signaling (GO_REF:0000024 [ISS] UniProtKB:P08588) /// 0009409 // response to cold (GO_REF:0000019 [IEA] Ensembl:ENSMUSP00000040847) /// 0042596 // fear response (GO_REF:0000019 [IEA] Ensembl:ENSMUSP00000040847) /// 0071880 // adenylate cycl…	0005769 // early endosome (GO_REF:0000019 [IEA] Ensembl:ENSP00000358301) /// 0005769 // early endosome (GO_REF:0000024 [ISS] UniProtKB:P08588) /// 0005886 // plasma membrane (GO_REF:0000019 [IEA] Ensembl:ENSP00000358301) /// 0016021 // integral to membrane (GO_REF:0000037 [IEA] UniProtKB-KW:KW-0812) /// 0016021 // integral to membrane (GO_REF:0000038 [IEA] UniProtKB-KW:KW-0812) /// 0005886 // pla…	0005088 // Ras guanyl-nucleotide exchange factor activity (GO_REF:0000024 [ISS] UniProtKB:P08588) /// 0005088 // Ras guanyl-nucleotide exchange factor activity (GO_REF:0000019 [IEA] Ensembl:ENSP00000358301) /// 0004940 // beta1-adrenergic receptor activity (GO_REF:0000002 [IEA] InterPro:IPR000507) /// 0031694 // alpha-2A adrenergic receptor binding (GO_REF:0000019 [IEA] Ensembl:ENSP00000358301) /…	Beta 1 adrenergic receptor	Q0ZCB3_BOVIN|ADRB1	protein	taxon:9913	20140705	Ensembl
ADRB2	UniProtKB	Q28044	ADRB2		0006898 // receptor-mediated endocytosis (GO_REF:0000024 [ISS] UniProtKB:P07550) /// 0031649 // heat generation (GO_REF:0000019 [IEA] Ensembl:ENSMUSP00000062256) /// 0007190 // activation of adenylate cyclase activity (GO_REF:0000024 [ISS] UniProtKB:P07550) /// 0045986 // negative regulation of smooth muscle contraction (GO_REF:0000019 [IEA] Ensembl:ENSMUSP00000062256) /// 0042312 // regulation o…	0016324 // apical plasma membrane (GO_REF:0000019 [IEA] Ensembl:ENSMUSP00000062256) /// 0005887 // integral to plasma membrane (GO_REF:0000019 [IEA] Ensembl:ENSP00000305372) /// 0005634 // nucleus (GO_REF:0000019 [IEA] Ensembl:ENSMUSP00000062256) /// 0043235 // receptor complex (GO_REF:0000024 [ISS] UniProtKB:P07550)	0051380 // norepinephrine binding (GO_REF:0000024 [ISS] UniProtKB:P07550) /// 0004941 // beta2-adrenergic receptor activity (GO_REF:0000024 [ISS] UniProtKB:P07550) /// 0042803 // protein homodimerization activity (GO_REF:0000024 [ISS] UniProtKB:P07550) /// 0008179 // adenylate cyclase binding (GO_REF:0000019 [IEA] Ensembl:ENSMUSP00000062256) /// 0015459 // potassium channel regulator activity (GO…	Beta-2 adrenergic receptor	ADRB2_BOVIN|ADRB2	protein	taxon:9913	20140705	Ensembl
ADRB3	UniProtKB	P46626	ADRB3		0071875 // adrenergic receptor signaling pathway (GO_REF:0000024 [ISS] UniProtKB:P13945) /// 0007190 // activation of adenylate cyclase activity (GO_REF:0000024 [ISS] UniProtKB:P13945) /// 0002025 // vasodilation by norepinephrine-epinephrine involved in regulation of systemic arterial blood pressure (GO_REF:0000019 [IEA] Ensembl:ENSMUSP00000080162) /// 0071875 // adrenergic receptor signaling pa…	0043235 // receptor complex (GO_REF:0000024 [ISS] UniProtKB:P13945) /// 0005886 // plasma membrane (GO_REF:0000039 [IEA] UniProtKB-SubCell:SL-0039) /// 0016021 // integral to membrane (GO_REF:0000037 [IEA] UniProtKB-KW:KW-0812)	0004939 // beta-adrenergic receptor activity (GO_REF:0000024 [ISS] UniProtKB:P13945) /// 0015052 // beta3-adrenergic receptor activity (GO_REF:0000024 [ISS] UniProtKB:P13945) /// 0051380 // norepinephrine binding (GO_REF:0000024 [ISS] UniProtKB:P13945) /// 0031699 // beta-3 adrenergic receptor binding (GO_REF:0000019 [IEA] Ensembl:ENSMUSP00000080162) /// 0042803 // protein homodimerization activi…	Beta-3 adrenergic receptor	ADRB3_BOVIN|ADRB3	protein	taxon:9913	20140705	Ensembl
ADRBK1	UniProtKB	F1N7J3, P21146	ADRBK1		0002029 // desensitization of G-protein coupled receptor protein signaling pathway (GO_REF:0000019 [IEA] Ensembl:ENSMUSP00000025791) /// 0006468 // protein phosphorylation (PMID:15653687 [IDA]) /// 0007186 // G-protein coupled receptor signaling pathway (GO_REF:0000024 [ISS] UniProtKB:P26817) /// 0007217 // tachykinin receptor signaling pathway (GO_REF:0000019 [IEA] Ensembl:ENSP00000312262) /// 0…	0016020 // membrane (GO_REF:0000024 [ISS] UniProtKB:Q7TS64) /// 0016020 // membrane (GO_REF:0000019 [IEA] Ensembl:ENSMUSP00000025791) /// 0005737 // cytoplasm (GO_REF:0000019 [IEA] Ensembl:ENSP00000312262) /// 0016020 // membrane (PMID:7761854 [IC] GO:0002029) /// 0005829 // cytosol (PMID:11259422 [IDA]) /// 0016020 // membrane (PMID:11259422 [IDA])	0047696 // beta-adrenergic receptor kinase activity (GO_REF:0000003 [IEA] EC:2.7.11.15) /// 0004672 // protein kinase activity (GO_REF:0000024 [ISS] UniProtKB:Q7TS64) /// 0004703 // G-protein coupled receptor kinase activity (PMID:7761854 [IDA]) /// 0004703 // G-protein coupled receptor kinase activity (PMID:15653687 [IDA]) /// 0004703 // G-protein coupled receptor kinase activity (GO_REF:0000019…	Beta-adrenergic receptor kinase 1	F1N7J3_BOVIN|ADRBK1	protein	taxon:9913	20140705	Ensembl
ADRBK2	UniProtKB	P26818, F1MBH7	ADRBK2		0007165 // signal transduction (GO_REF:0000002 [IEA] InterPro:IPR000239) /// 0038032 // termination of G-protein coupled receptor signaling pathway (GO_REF:0000002 [IEA] InterPro:IPR000342|InterPro:IPR016137) /// 0006468 // protein phosphorylation (GO_REF:0000002 [IEA] InterPro:IPR000239|InterPro:IPR000719|InterPro:IPR000961|InterPro:IPR002290|InterPro:IPR008271) /// 0031623 // receptor internali…		0047696 // beta-adrenergic receptor kinase activity (GO_REF:0000003 [IEA] EC:2.7.11.15) /// 0005524 // ATP binding (GO_REF:0000037 [IEA] UniProtKB-KW:KW-0067) /// 0005524 // ATP binding (GO_REF:0000038 [IEA] UniProtKB-KW:KW-0067) /// 0004703 // G-protein coupled receptor kinase activity (GO_REF:0000019 [IEA] Ensembl:ENSMUSP00000070445)	Beta-adrenergic receptor kinase 2	F1MBH7_BOVIN|ADRBK2	protein	taxon:9913	20140705	Ensembl
ADRM1	UniProtKB	A8YXY1, A1L5A6	ADRM1		0043248 // proteasome assembly (GO_REF:0000024 [ISS] UniProtKB:Q16186) /// 0006368 // transcription elongation from RNA polymerase II promoter (GO_REF:0000019 [IEA] Ensembl:ENSP00000253003) /// 0010950 // positive regulation of endopeptidase activity (GO_REF:0000019 [IEA] Ensembl:ENSP00000253003)	0005737 // cytoplasm (GO_REF:0000002 [IEA] InterPro:IPR006773) /// 0005634 // nucleus (GO_REF:0000002 [IEA] InterPro:IPR006773) /// 0005634 // nucleus (GO_REF:0000039 [IEA] UniProtKB-SubCell:SL-0191) /// 0005886 // plasma membrane (GO_REF:0000019 [IEA] Ensembl:ENSP00000253003) /// 0000502 // proteasome complex (GO_REF:0000024 [ISS] UniProtKB:Q16186) /// 0005737 // cytoplasm (GO_REF:0000039 [IEA] …	0070628 // proteasome binding (GO_REF:0000019 [IEA] Ensembl:ENSP00000253003) /// 0061133 // endopeptidase activator activity (GO_REF:0000024 [ISS] UniProtKB:Q16186) /// 0002020 // protease binding (GO_REF:0000019 [IEA] Ensembl:ENSP00000253003)	Proteasomal ubiquitin receptor ADRM1	ADRM1_BOVIN|ADRM1	protein	taxon:9913	20070420	UniProt
ADSL	UniProtKB	A3KN12, F1MHP6	ADSL		0044208 // 'de novo' AMP biosynthetic process (GO_REF:0000041 [IEA] UniPathway:UPA00075) /// 0006189 // 'de novo' IMP biosynthetic process (GO_REF:0000041 [IEA] UniPathway:UPA00074) /// 0009152 // purine ribonucleotide biosynthetic process (GO_REF:0000002 [IEA] InterPro:IPR004769)		0004018 // N6-(1,2-dicarboxyethyl)AMP AMP-lyase (fumarate-forming) activity (GO_REF:0000003 [IEA] EC:4.3.2.2) /// 0070626 // (S)-2-(5-amino-1-(5-phospho-D-ribosyl)imidazole-4-carboxamido)succinate AMP-lyase (fumarate-forming) activity (GO_REF:0000003 [IEA] EC:4.3.2.2) /// 0004018 // N6-(1,2-dicarboxyethyl)AMP AMP-lyase (fumarate-forming) activity (GO_REF:0000002 [IEA] InterPro:IPR004769)	Adenylosuccinate lyase	PUR8_BOVIN|ADSL	protein	taxon:9913	20140705	UniProt
ADSS	UniProtKB	A7MBG0	ADSS		0044208 // 'de novo' AMP biosynthetic process (GO_REF:0000041 [IEA] UniPathway:UPA00075)	0005886 // plasma membrane (GO_REF:0000019 [IEA] Ensembl:ENSP00000355493) /// 0005737 // cytoplasm (GO_REF:0000039 [IEA] UniProtKB-SubCell:SL-0086)	0000287 // magnesium ion binding (GO_REF:0000020 [IEA] HAMAP:MF_03127) /// 0005525 // GTP binding (GO_REF:0000020 [IEA] HAMAP:MF_03127) /// 0004019 // adenylosuccinate synthase activity (GO_REF:0000003 [IEA] EC:6.3.4.4)	Adenylosuccinate synthetase isozyme 2	PURA2_BOVIN|ADSS|ADSS2	protein	taxon:9913	20140705	UniProt
ADSSL1	UniProtKB	A5PJR4	ADSSL1		0044208 // 'de novo' AMP biosynthetic process (GO_REF:0000041 [IEA] UniPathway:UPA00075)	0005737 // cytoplasm (GO_REF:0000039 [IEA] UniProtKB-SubCell:SL-0086)	0000287 // magnesium ion binding (GO_REF:0000020 [IEA] HAMAP:MF_03126) /// 0005525 // GTP binding (GO_REF:0000020 [IEA] HAMAP:MF_03126) /// 0004019 // adenylosuccinate synthase activity (GO_REF:0000003 [IEA] EC:6.3.4.4)	Adenylosuccinate synthetase isozyme 1	PURA1_BOVIN|ADSSL1|ADSS1	protein	taxon:9913	20140705	UniProt
AEBP1	UniProtKB	G3MXM6, F1N1C7	AEBP1		0007155 // cell adhesion (GO_REF:0000002 [IEA] InterPro:IPR000421) /// 0006355 // regulation of transcription, DNA-dependent (GO_REF:0000019 [IEA] Ensembl:ENSMUSP00000099987) /// 0006508 // proteolysis (GO_REF:0000002 [IEA] InterPro:IPR000834)	0005615 // extracellular space (GO_REF:0000019 [IEA] Ensembl:ENSP00000223357) /// 0031012 // extracellular matrix (GO_REF:0000019 [IEA] Ensembl:ENSP00000223357)	0008270 // zinc ion binding (GO_REF:0000002 [IEA] InterPro:IPR000834) /// 0004181 // metallocarboxypeptidase activity (GO_REF:0000002 [IEA] InterPro:IPR000834) /// 0003714 // transcription corepressor activity (GO_REF:0000019 [IEA] Ensembl:ENSMUSP00000099987)	Uncharacterized protein	F1N1C7_BOVIN|AEBP1	protein	taxon:9913	20140705	Ensembl
AEBP2	UniProtKB	A4FV57	AEBP2		0016568 // chromatin modification (GO_REF:0000037 [IEA] UniProtKB-KW:KW-0156) /// 0006355 // regulation of transcription, DNA-dependent (GO_REF:0000019 [IEA] Ensembl:ENSMUSP00000084896) /// 0006351 // transcription, DNA-dependent (GO_REF:0000037 [IEA] UniProtKB-KW:KW-0804)	0035098 // ESC/E(Z) complex (GO_REF:0000024 [ISS] UniProtKB:Q9Z248) /// 0035098 // ESC/E(Z) complex (GO_REF:0000024 [ISS] UniProtKB:Q6ZN18)	0003677 // DNA binding (GO_REF:0000019 [IEA] Ensembl:ENSMUSP00000084896) /// 0046872 // metal ion binding (GO_REF:0000037 [IEA] UniProtKB-KW:KW-0479) /// 0003714 // transcription corepressor activity (GO_REF:0000019 [IEA] Ensembl:ENSMUSP00000084896)	Zinc finger protein AEBP2	AEBP2_BOVIN|AEBP2	protein	taxon:9913	20140705	Ensembl
AEN	UniProtKB	F1MZX4	AEN		0090305 // nucleic acid phosphodiester bond hydrolysis (GO_REF:0000002 [IEA] InterPro:IPR006055) /// 0010212 // response to ionizing radiation (GO_REF:0000019 [IEA] Ensembl:ENSP00000331944) /// 0090305 // nucleic acid phosphodiester bond hydrolysis (GO_REF:0000019 [IEA] Ensembl:ENSP00000331944) /// 0042771 // intrinsic apoptotic signaling pathway in response to DNA damage by p53 class mediator (G…	0005730 // nucleolus (GO_REF:0000019 [IEA] Ensembl:ENSP00000331944) /// 0005654 // nucleoplasm (GO_REF:0000019 [IEA] Ensembl:ENSP00000331944)	0004527 // exonuclease activity (GO_REF:0000019 [IEA] Ensembl:ENSP00000331944) /// 0003676 // nucleic acid binding (GO_REF:0000002 [IEA] InterPro:IPR012337)	Uncharacterized protein	F1MZX4_BOVIN|AEN	protein	taxon:9913	20140705	InterPro
AES	UniProtKB	F1MP44	AES		0031668 // cellular response to extracellular stimulus (GO_REF:0000019 [IEA] Ensembl:ENSMUSP00000002518) /// 0040008 // regulation of growth (GO_REF:0000019 [IEA] Ensembl:ENSMUSP00000002518) /// 0060761 // negative regulation of response to cytokine stimulus (GO_REF:0000019 [IEA] Ensembl:ENSP00000221561) /// 0032091 // negative regulation of protein binding (GO_REF:0000019 [IEA] Ensembl:ENSP00000…	0005634 // nucleus (GO_REF:0000019 [IEA] Ensembl:ENSMUSP00000002518)	0003714 // transcription corepressor activity (GO_REF:0000019 [IEA] Ensembl:ENSMUSP00000002518)	Uncharacterized protein	F1MP44_BOVIN|AES	protein	taxon:9913	20140705	Ensembl
AFAP1	UniProtKB	E1BJV9	AFAP1			0015629 // actin cytoskeleton (GO_REF:0000019 [IEA] Ensembl:ENSP00000410689) /// 0005925 // focal adhesion (GO_REF:0000019 [IEA] Ensembl:ENSP00000410689) /// 0005737 // cytoplasm (GO_REF:0000019 [IEA] Ensembl:ENSP00000410689)		Uncharacterized protein	E1BJV9_BOVIN|AFAP1	protein	taxon:9913	20140705	Ensembl
AFAP1L1	UniProtKB	A6QQV9	AFAP1L1			0030054 // cell junction (GO_REF:0000037 [IEA] UniProtKB-KW:KW-0965) /// 0071437 // invadopodium (GO_REF:0000039 [IEA] UniProtKB-SubCell:SL-0148) /// 0002102 // podosome (GO_REF:0000039 [IEA] UniProtKB-SubCell:SL-0295) /// 0005737 // cytoplasm (GO_REF:0000039 [IEA] UniProtKB-SubCell:SL-0086)		Actin filament-associated protein 1-like 1	AF1L1_BOVIN|AFAP1L1	protein	taxon:9913	20140705	UniProt
AFAP1L2	UniProtKB	Q17R10	AFAP1L2		0032757 // positive regulation of interleukin-8 production (GO_REF:0000019 [IEA] Ensembl:ENSP00000303042) /// 0045893 // positive regulation of transcription, DNA-dependent (GO_REF:0000019 [IEA] Ensembl:ENSP00000303042) /// 0006954 // inflammatory response (GO_REF:0000019 [IEA] Ensembl:ENSP00000303042) /// 0061098 // positive regulation of protein tyrosine kinase activity (GO_REF:0000019 [IEA] En…	0016235 // aggresome (GO_REF:0000019 [IEA] Ensembl:ENSP00000303042) /// 0005634 // nucleus (GO_REF:0000019 [IEA] Ensembl:ENSP00000303042) /// 0005737 // cytoplasm (GO_REF:0000039 [IEA] UniProtKB-SubCell:SL-0086) /// 0005886 // plasma membrane (GO_REF:0000019 [IEA] Ensembl:ENSP00000303042)	0017124 // SH3 domain binding (GO_REF:0000019 [IEA] Ensembl:ENSP00000303042) /// 0042169 // SH2 domain binding (GO_REF:0000019 [IEA] Ensembl:ENSP00000303042) /// 0030296 // protein tyrosine kinase activator activity (GO_REF:0000019 [IEA] Ensembl:ENSP00000303042)	Actin filament-associated protein 1-like 2	AF1L2_BOVIN|AFAP1L2	protein	taxon:9913	20140705	Ensembl
AFF2	UniProtKB	F1MBJ9, E1BP77	AFF2		0043484 // regulation of RNA splicing (GO_REF:0000019 [IEA] Ensembl:ENSP00000359489) /// 0007611 // learning or memory (GO_REF:0000019 [IEA] Ensembl:ENSMUSP00000033532) /// 0043484 // regulation of RNA splicing (GO_REF:0000019 [IEA] Ensembl:ENSMUSP00000033532)	0016607 // nuclear speck (GO_REF:0000019 [IEA] Ensembl:ENSMUSP00000033532) /// 0016607 // nuclear speck (GO_REF:0000019 [IEA] Ensembl:ENSP00000359489)	0002151 // G-quadruplex RNA binding (GO_REF:0000019 [IEA] Ensembl:ENSMUSP00000033532)	Uncharacterized protein	E1BP77_BOVIN|AFF2	protein	taxon:9913	20140705	Ensembl
AFF3	UniProtKB	F1N772	AFF3		0034612 // response to tumor necrosis factor (GO_REF:0000019 [IEA] Ensembl:ENSP00000348793) /// 0035116 // embryonic hindlimb morphogenesis (GO_REF:0000019 [IEA] Ensembl:ENSP00000348793)	0005730 // nucleolus (GO_REF:0000019 [IEA] Ensembl:ENSP00000348793)	0003690 // double-stranded DNA binding (GO_REF:0000019 [IEA] Ensembl:ENSP00000348793)	Uncharacterized protein	F1N772_BOVIN|AFF3	protein	taxon:9913	20140705	Ensembl
AFF4	UniProtKB	E1BCF6	AFF4		0007286 // spermatid development (GO_REF:0000019 [IEA] Ensembl:ENSMUSP00000051479)	0005739 // mitochondrion (GO_REF:0000019 [IEA] Ensembl:ENSP00000265343) /// 0005730 // nucleolus (GO_REF:0000019 [IEA] Ensembl:ENSP00000265343)		Uncharacterized protein	E1BCF6_BOVIN|AFF4	protein	taxon:9913	20140705	Ensembl
AFG3L2	UniProtKB	Q2KJI7	AFG3L2		0042552 // myelination (GO_REF:0000019 [IEA] Ensembl:ENSMUSP00000025408) /// 0007528 // neuromuscular junction development (GO_REF:0000019 [IEA] Ensembl:ENSMUSP00000025408) /// 0042407 // cristae formation (GO_REF:0000019 [IEA] Ensembl:ENSMUSP00000025408) /// 0040014 // regulation of multicellular organism growth (GO_REF:0000019 [IEA] Ensembl:ENSMUSP00000025408) /// 0021675 // nerve development (…	0005743 // mitochondrial inner membrane (GO_REF:0000019 [IEA] Ensembl:ENSMUSP00000025408) /// 0016021 // integral to membrane (GO_REF:0000037 [IEA] UniProtKB-KW:KW-0812)	0004222 // metalloendopeptidase activity (GO_REF:0000002 [IEA] InterPro:IPR000642|InterPro:IPR005936|InterPro:IPR011546) /// 0008270 // zinc ion binding (GO_REF:0000002 [IEA] InterPro:IPR011546) /// 0005524 // ATP binding (GO_REF:0000037 [IEA] UniProtKB-KW:KW-0067) /// 0017111 // nucleoside-triphosphatase activity (GO_REF:0000002 [IEA] InterPro:IPR003593)	AFG3-like protein 2	AFG32_BOVIN|AFG3L2	protein	taxon:9913	20140705	InterPro
AFM	UniProtKB	G3MYZ3	AFM		0051180 // vitamin transport (GO_REF:0000019 [IEA] Ensembl:ENSP00000226355)	0005615 // extracellular space (GO_REF:0000019 [IEA] Ensembl:ENSP00000226355)	0008431 // vitamin E binding (GO_REF:0000019 [IEA] Ensembl:ENSP00000226355)	Uncharacterized protein	G3MYZ3_BOVIN|AFM	protein	taxon:9913	20140705	Ensembl
AFMID	UniProtKB	E1BLL5	AFMID		0034354 // de novo NAD biosynthetic process from tryptophan (GO_REF:0000020 [IEA] HAMAP:MF_03014) /// 0019441 // tryptophan catabolic process to kynurenine (GO_REF:0000041 [IEA] UniPathway:UPA00333)	0005634 // nucleus (GO_REF:0000040 [IEA] UniProtKB-SubCell:SL-0191) /// 0005829 // cytosol (GO_REF:0000040 [IEA] UniProtKB-SubCell:SL-0091)	0004061 // arylformamidase activity (GO_REF:0000003 [IEA] EC:3.5.1.9)	Kynurenine formamidase	E1BLL5_BOVIN|AFMID	protein	taxon:9913	20140705	UniProt
AFTPH	UniProtKB	E1BE06	AFTPH			0005829 // cytosol (GO_REF:0000019 [IEA] Ensembl:ENSP00000238855) /// 0005634 // nucleus (GO_REF:0000019 [IEA] Ensembl:ENSP00000238855) /// 0030121 // AP-1 adaptor complex (GO_REF:0000019 [IEA] Ensembl:ENSP00000238855)	0030276 // clathrin binding (GO_REF:0000019 [IEA] Ensembl:ENSP00000238855)	Uncharacterized protein	E1BE06_BOVIN|AFTPH	protein	taxon:9913	20140705	Ensembl
AGA	UniProtKB	F1MGY9	AGA		0006517 // protein deglycosylation (GO_REF:0000019 [IEA] Ensembl:ENSP00000264595) /// 0051604 // protein maturation (GO_REF:0000019 [IEA] Ensembl:ENSMUSP00000033920)	0005783 // endoplasmic reticulum (GO_REF:0000019 [IEA] Ensembl:ENSP00000264595) /// 0005764 // lysosome (GO_REF:0000019 [IEA] Ensembl:ENSP00000264595)	0003948 // N4-(beta-N-acetylglucosaminyl)-L-asparaginase activity (GO_REF:0000019 [IEA] Ensembl:ENSP00000264595) /// 0003948 // N4-(beta-N-acetylglucosaminyl)-L-asparaginase activity (GO_REF:0000019 [IEA] Ensembl:ENSMUSP00000033920)	Uncharacterized protein	F1MGY9_BOVIN|AGA	protein	taxon:9913	20140705	Ensembl
AGAP1	UniProtKB	F1MGL2	AGAP1		0032312 // regulation of ARF GTPase activity (GO_REF:0000002 [IEA] InterPro:IPR001164) /// 0043547 // positive regulation of GTPase activity (GO_REF:0000002 [IEA] InterPro:IPR001164) /// 0007264 // small GTPase mediated signal transduction (GO_REF:0000002 [IEA] InterPro:IPR013684)	0005622 // intracellular (GO_REF:0000002 [IEA] InterPro:IPR013684)	0008270 // zinc ion binding (GO_REF:0000002 [IEA] InterPro:IPR001164) /// 0008060 // ARF GTPase activator activity (GO_REF:0000002 [IEA] InterPro:IPR001164) /// 0005525 // GTP binding (GO_REF:0000002 [IEA] InterPro:IPR013684)	Uncharacterized protein	F1MGL2_BOVIN|AGAP1	protein	taxon:9913	20140705	InterPro
AGAP2	UniProtKB	E1BIQ2	AGAP2		0032312 // regulation of ARF GTPase activity (GO_REF:0000002 [IEA] InterPro:IPR001164) /// 0060749 // mammary gland alveolus development (GO_REF:0000019 [IEA] Ensembl:ENSMUSP00000043466) /// 0043547 // positive regulation of GTPase activity (GO_REF:0000002 [IEA] InterPro:IPR001164) /// 0043066 // negative regulation of apoptotic process (GO_REF:0000019 [IEA] Ensembl:ENSMUSP00000043466) /// 000726…	0005730 // nucleolus (GO_REF:0000019 [IEA] Ensembl:ENSP00000449241) /// 0005739 // mitochondrion (GO_REF:0000019 [IEA] Ensembl:ENSP00000449241)	0008270 // zinc ion binding (GO_REF:0000002 [IEA] InterPro:IPR001164) /// 0008060 // ARF GTPase activator activity (GO_REF:0000002 [IEA] InterPro:IPR001164) /// 0005525 // GTP binding (GO_REF:0000002 [IEA] InterPro:IPR013684)	Uncharacterized protein	E1BIQ2_BOVIN|AGAP2	protein	taxon:9913	20140705	InterPro
AGAP3	UniProtKB	E1BB02	AGAP3		0000060 // protein import into nucleus, translocation (GO_REF:0000019 [IEA] Ensembl:ENSMUSP00000024123) /// 0032312 // regulation of ARF GTPase activity (GO_REF:0000002 [IEA] InterPro:IPR001164) /// 0034614 // cellular response to reactive oxygen species (GO_REF:0000019 [IEA] Ensembl:ENSMUSP00000024123) /// 0006184 // GTP catabolic process (GO_REF:0000019 [IEA] Ensembl:ENSMUSP00000024123) /// 004…	0071944 // cell periphery (GO_REF:0000019 [IEA] Ensembl:ENSMUSP00000024123) /// 0005634 // nucleus (GO_REF:0000019 [IEA] Ensembl:ENSMUSP00000024123) /// 0005737 // cytoplasm (GO_REF:0000019 [IEA] Ensembl:ENSMUSP00000024123)	0008270 // zinc ion binding (GO_REF:0000002 [IEA] InterPro:IPR001164) /// 0003924 // GTPase activity (GO_REF:0000019 [IEA] Ensembl:ENSMUSP00000024123) /// 0008060 // ARF GTPase activator activity (GO_REF:0000002 [IEA] InterPro:IPR001164) /// 0005525 // GTP binding (GO_REF:0000002 [IEA] InterPro:IPR013684) /// 0031593 // polyubiquitin binding (GO_REF:0000019 [IEA] Ensembl:ENSMUSP00000024123)	Uncharacterized protein	E1BB02_BOVIN|AGAP3	protein	taxon:9913	20140705	Ensembl
AGBL3	UniProtKB	G5E5V2, G3N121, E1B9D8	AGBL3		0006508 // proteolysis (GO_REF:0000037 [IEA] UniProtKB-KW:KW-0645) /// 0006508 // proteolysis (GO_REF:0000002 [IEA] InterPro:IPR000834)	0005829 // cytosol (GO_REF:0000039 [IEA] UniProtKB-SubCell:SL-0091)	0008270 // zinc ion binding (GO_REF:0000002 [IEA] InterPro:IPR000834) /// 0004181 // metallocarboxypeptidase activity (GO_REF:0000019 [IEA] Ensembl:ENSP00000388275) /// 0004181 // metallocarboxypeptidase activity (GO_REF:0000002 [IEA] InterPro:IPR000834)	Cytosolic carboxypeptidase 3	CBPC3_BOVIN|AGBL3|CCP3	protein	taxon:9913	20140705	Ensembl
AGBL4	UniProtKB	F1N3V9	AGBL4		0035609 // C-terminal protein deglutamylation (GO_REF:0000019 [IEA] Ensembl:ENSMUSP00000095533) /// 0035610 // protein side chain deglutamylation (GO_REF:0000019 [IEA] Ensembl:ENSMUSP00000095533) /// 0006508 // proteolysis (GO_REF:0000019 [IEA] Ensembl:ENSMUSP00000095533)	0005829 // cytosol (GO_REF:0000019 [IEA] Ensembl:ENSMUSP00000095533)	0004181 // metallocarboxypeptidase activity (GO_REF:0000019 [IEA] Ensembl:ENSMUSP00000095533) /// 0015631 // tubulin binding (GO_REF:0000019 [IEA] Ensembl:ENSMUSP00000095533)	Uncharacterized protein	F1N3V9_BOVIN|AGBL4	protein	taxon:9913	20140705	Ensembl
AGBL5	UniProtKB	Q58CX9	AGBL5		0035611 // protein branching point deglutamylation (GO_REF:0000024 [ISS] UniProtKB:Q09M02) /// 0006508 // proteolysis (GO_REF:0000037 [IEA] UniProtKB-KW:KW-0645) /// 0035608 // protein deglutamylation (GO_REF:0000024 [ISS] UniProtKB:Q09M02)	0005634 // nucleus (GO_REF:0000024 [ISS] UniProtKB:Q09M02) /// 0005829 // cytosol (GO_REF:0000024 [ISS] UniProtKB:Q09M02)	0008270 // zinc ion binding (GO_REF:0000002 [IEA] InterPro:IPR000834) /// 0015631 // tubulin binding (GO_REF:0000024 [ISS] UniProtKB:Q09M02) /// 0004181 // metallocarboxypeptidase activity (GO_REF:0000024 [ISS] UniProtKB:Q09M02)	Cytosolic carboxypeptidase-like protein 5	CBPC5_BOVIN|AGBL5|CCP5	protein	taxon:9913	20101123	UniProt
AGER	UniProtKB	G3MZD3, Q28173, G3N2L6, F1N306, G3N301	AGER		0006954 // inflammatory response (GO_REF:0000037 [IEA] UniProtKB-KW:KW-0395) /// 0050930 // induction of positive chemotaxis (GO_REF:0000019 [IEA] Ensembl:ENSMUSP00000015596) /// 0051092 // positive regulation of NF-kappaB transcription factor activity (GO_REF:0000019 [IEA] Ensembl:ENSP00000364217) /// 0031175 // neuron projection development (GO_REF:0000019 [IEA] Ensembl:ENSP00000364217)	0016021 // integral to membrane (GO_REF:0000037 [IEA] UniProtKB-KW:KW-0812) /// 0016021 // integral to membrane (GO_REF:0000038 [IEA] UniProtKB-KW:KW-0812)	0042802 // identical protein binding (GO_REF:0000019 [IEA] Ensembl:ENSP00000364217) /// 0044548 // S100 protein binding (GO_REF:0000019 [IEA] Ensembl:ENSP00000364217)	Advanced glycosylation end product-specific receptor	F1N306_BOVIN|AGER	protein	taxon:9913	20140705	UniProt
AGFG1	UniProtKB	Q2TA45	AGFG1		0032312 // regulation of ARF GTPase activity (GO_REF:0000002 [IEA] InterPro:IPR001164) /// 0043547 // positive regulation of GTPase activity (GO_REF:0000002 [IEA] InterPro:IPR001164) /// 0007289 // spermatid nucleus differentiation (GO_REF:0000019 [IEA] Ensembl:ENSMUSP00000070250) /// 0007275 // multicellular organismal development (GO_REF:0000037 [IEA] UniProtKB-KW:KW-0217) /// 0006810 // transp…	0042995 // cell projection (GO_REF:0000019 [IEA] Ensembl:ENSMUSP00000070250) /// 0016023 // cytoplasmic membrane-bounded vesicle (GO_REF:0000039 [IEA] UniProtKB-SubCell:SL-0088) /// 0005634 // nucleus (GO_REF:0000039 [IEA] UniProtKB-SubCell:SL-0191) /// 0043025 // neuronal cell body (GO_REF:0000019 [IEA] Ensembl:ENSMUSP00000070250)	0008270 // zinc ion binding (GO_REF:0000002 [IEA] InterPro:IPR001164) /// 0008060 // ARF GTPase activator activity (GO_REF:0000002 [IEA] InterPro:IPR001164) /// 0003677 // DNA binding (GO_REF:0000037 [IEA] UniProtKB-KW:KW-0238)	Arf-GAP domain and FG repeat-containing protein 1	AGFG1_BOVIN|AGFG1|HRB|RIP	protein	taxon:9913	20140705	Ensembl
AGFG2	UniProtKB	F1MS35	AGFG2		0032312 // regulation of ARF GTPase activity (GO_REF:0000002 [IEA] InterPro:IPR001164) /// 0043547 // positive regulation of GTPase activity (GO_REF:0000002 [IEA] InterPro:IPR001164)		0008270 // zinc ion binding (GO_REF:0000002 [IEA] InterPro:IPR001164) /// 0008060 // ARF GTPase activator activity (GO_REF:0000002 [IEA] InterPro:IPR001164)	Uncharacterized protein	F1MS35_BOVIN|AGFG2	protein	taxon:9913	20140705	InterPro
AGK	UniProtKB	A6QR07	AGK		0046834 // lipid phosphorylation (GO_REF:0000019 [IEA] Ensembl:ENSMUSP00000031977) /// 0046513 // ceramide biosynthetic process (GO_REF:0000019 [IEA] Ensembl:ENSMUSP00000031977) /// 0007205 // protein kinase C-activating G-protein coupled receptor signaling pathway (GO_REF:0000002 [IEA] InterPro:IPR001206)	0016020 // membrane (GO_REF:0000019 [IEA] Ensembl:ENSMUSP00000031977) /// 0005739 // mitochondrion (GO_REF:0000019 [IEA] Ensembl:ENSMUSP00000031977)	0004143 // diacylglycerol kinase activity (GO_REF:0000002 [IEA] InterPro:IPR001206) /// 0001729 // ceramide kinase activity (GO_REF:0000019 [IEA] Ensembl:ENSMUSP00000031977) /// 0003951 // NAD+ kinase activity (GO_REF:0000002 [IEA] InterPro:IPR016064)	AGK protein	A6QR07_BOVIN|AGK	protein	taxon:9913	20140705	Ensembl
AGL	UniProtKB	F1MHT1	AGL		0005980 // glycogen catabolic process (GO_REF:0000002 [IEA] InterPro:IPR010401) /// 0005978 // glycogen biosynthetic process (GO_REF:0000002 [IEA] InterPro:IPR006421)	0005634 // nucleus (GO_REF:0000019 [IEA] Ensembl:ENSP00000294724) /// 0016234 // inclusion body (GO_REF:0000019 [IEA] Ensembl:ENSMUSP00000044012) /// 0005737 // cytoplasm (GO_REF:0000019 [IEA] Ensembl:ENSMUSP00000044012) /// 0005634 // nucleus (GO_REF:0000019 [IEA] Ensembl:ENSMUSP00000044012) /// 0005737 // cytoplasm (GO_REF:0000019 [IEA] Ensembl:ENSP00000294724)	0004134 // 4-alpha-glucanotransferase activity (GO_REF:0000002 [IEA] InterPro:IPR006421|InterPro:IPR010401) /// 0004135 // amylo-alpha-1,6-glucosidase activity (GO_REF:0000002 [IEA] InterPro:IPR006421|InterPro:IPR010401) /// 0030247 // polysaccharide binding (GO_REF:0000019 [IEA] Ensembl:ENSMUSP00000044012) /// 0031593 // polyubiquitin binding (GO_REF:0000019 [IEA] Ensembl:ENSMUSP00000044012)	Uncharacterized protein	F1MHT1_BOVIN|AGL	protein	taxon:9913	20140705	InterPro
AGMAT	UniProtKB	E1BLC0	AGMAT		0008152 // metabolic process (GO_REF:0000002 [IEA] InterPro:IPR006035|InterPro:IPR020855) /// 0008152 // metabolic process (GO_REF:0000038 [IEA] UniProtKB-KW:KW-0378)		0016813 // hydrolase activity, acting on carbon-nitrogen (but not peptide) bonds, in linear amidines (GO_REF:0000002 [IEA] InterPro:IPR006035|InterPro:IPR020855) /// 0046872 // metal ion binding (GO_REF:0000038 [IEA] UniProtKB-KW:KW-0479)	Uncharacterized protein	E1BLC0_BOVIN|AGMAT	protein	taxon:9913	20140705	GOC
AGMO	UniProtKB	E1B9D5	AGMO		0055114 // oxidation-reduction process (GO_REF:0000002 [IEA] InterPro:IPR006694) /// 0006633 // fatty acid biosynthetic process (GO_REF:0000002 [IEA] InterPro:IPR006694) /// 0006643 // membrane lipid metabolic process (GO_REF:0000019 [IEA] Ensembl:ENSP00000341662) /// 0046485 // ether lipid metabolic process (GO_REF:0000019 [IEA] Ensembl:ENSP00000341662)	0005783 // endoplasmic reticulum (GO_REF:0000019 [IEA] Ensembl:ENSP00000341662) /// 0016021 // integral to membrane (GO_REF:0000038 [IEA] UniProtKB-KW:KW-0812)	0050479 // glyceryl-ether monooxygenase activity (GO_REF:0000019 [IEA] Ensembl:ENSP00000341662) /// 0005506 // iron ion binding (GO_REF:0000019 [IEA] Ensembl:ENSP00000341662)	Uncharacterized protein	E1B9D5_BOVIN|AGMO	protein	taxon:9913	20140705	Ensembl
AGPAT1	UniProtKB	Q95JH2	AGPAT1		0006654 // phosphatidic acid biosynthetic process (GO_REF:0000019 [IEA] Ensembl:ENSMUSP00000048573) /// 0001819 // positive regulation of cytokine production (GO_REF:0000019 [IEA] Ensembl:ENSP00000378877) /// 0016024 // CDP-diacylglycerol biosynthetic process (GO_REF:0000041 [IEA] UniPathway:UPA00557)	0005789 // endoplasmic reticulum membrane (GO_REF:0000039 [IEA] UniProtKB-SubCell:SL-0097) /// 0016021 // integral to membrane (GO_REF:0000037 [IEA] UniProtKB-KW:KW-0812)	0003841 // 1-acylglycerol-3-phosphate O-acyltransferase activity (GO_REF:0000003 [IEA] EC:2.3.1.51)	1-acyl-sn-glycerol-3-phosphate acyltransferase alpha	PLCA_BOVIN|AGPAT1	protein	taxon:9913	20140705	Ensembl
AGPAT2	UniProtKB	F1MZS9	AGPAT2		0006654 // phosphatidic acid biosynthetic process (GO_REF:0000019 [IEA] Ensembl:ENSP00000360761) /// 0001819 // positive regulation of cytokine production (GO_REF:0000019 [IEA] Ensembl:ENSP00000360761)	0016020 // membrane (GO_REF:0000002 [IEA] InterPro:IPR004552) /// 0005783 // endoplasmic reticulum (GO_REF:0000019 [IEA] Ensembl:ENSMUSP00000028286)	0003841 // 1-acylglycerol-3-phosphate O-acyltransferase activity (GO_REF:0000019 [IEA] Ensembl:ENSMUSP00000028286) /// 0003841 // 1-acylglycerol-3-phosphate O-acyltransferase activity (GO_REF:0000019 [IEA] Ensembl:ENSP00000360761)	Uncharacterized protein	F1MZS9_BOVIN|AGPAT2	protein	taxon:9913	20140705	Ensembl
AGPAT3	UniProtKB	G5E5P6	AGPAT3		0008152 // metabolic process (GO_REF:0000002 [IEA] InterPro:IPR002123)	0005783 // endoplasmic reticulum (GO_REF:0000019 [IEA] Ensembl:ENSP00000381140) /// 0005886 // plasma membrane (GO_REF:0000019 [IEA] Ensembl:ENSP00000381140)	0016746 // transferase activity, transferring acyl groups (GO_REF:0000002 [IEA] InterPro:IPR002123)	Uncharacterized protein	G5E5P6_BOVIN|AGPAT3	protein	taxon:9913	20140705	Ensembl
AGPAT4	UniProtKB	Q5EA60, Q5E9R2	AGPAT4		0008152 // metabolic process (GO_REF:0000002 [IEA] InterPro:IPR002123) /// 0016024 // CDP-diacylglycerol biosynthetic process (GO_REF:0000041 [IEA] UniPathway:UPA00557)	0016021 // integral to membrane (GO_REF:0000037 [IEA] UniProtKB-KW:KW-0812)	0016746 // transferase activity, transferring acyl groups (GO_REF:0000038 [IEA] UniProtKB-KW:KW-0012) /// 0003841 // 1-acylglycerol-3-phosphate O-acyltransferase activity (GO_REF:0000003 [IEA] EC:2.3.1.51)	1-acyl-sn-glycerol-3-phosphate acyltransferase delta	PLCD_BOVIN|AGPAT4	protein	taxon:9913	20140705	UniProt
AGPAT5	UniProtKB	Q0IID8	AGPAT5		0006639 // acylglycerol metabolic process (GO_REF:0000019 [IEA] Ensembl:ENSMUSP00000117025)	0005739 // mitochondrion (GO_REF:0000019 [IEA] Ensembl:ENSP00000285518) /// 0005739 // mitochondrion (GO_REF:0000019 [IEA] Ensembl:ENSMUSP00000117025)	0003841 // 1-acylglycerol-3-phosphate O-acyltransferase activity (GO_REF:0000019 [IEA] Ensembl:ENSMUSP00000117025)	Uncharacterized protein	Q0IID8_BOVIN|AGPAT5	protein	taxon:9913	20140705	Ensembl
AGPAT6	UniProtKB	A6H7D4, A3FPG8	AGPAT6		0006631 // fatty acid metabolic process (GO_REF:0000019 [IEA] Ensembl:ENSMUSP00000127325) /// 0007595 // lactation (GO_REF:0000019 [IEA] Ensembl:ENSMUSP00000127325) /// 0019432 // triglyceride biosynthetic process (GO_REF:0000019 [IEA] Ensembl:ENSMUSP00000127325) /// 0040014 // regulation of multicellular organism growth (GO_REF:0000019 [IEA] Ensembl:ENSMUSP00000127325) /// 0046339 // diacylglyce…	0005789 // endoplasmic reticulum membrane (GO_REF:0000039 [IEA] UniProtKB-SubCell:SL-0097) /// 0016020 // membrane (GO_REF:0000019 [IEA] Ensembl:ENSP00000380184) /// 0016021 // integral to membrane (GO_REF:0000037 [IEA] UniProtKB-KW:KW-0812) /// 0005783 // endoplasmic reticulum (GO_REF:0000019 [IEA] Ensembl:ENSMUSP00000127325)	0016746 // transferase activity, transferring acyl groups (GO_REF:0000038 [IEA] UniProtKB-KW:KW-0012) /// 0004366 // glycerol-3-phosphate O-acyltransferase activity (GO_REF:0000003 [IEA] EC:2.3.1.15)	Glycerol-3-phosphate acyltransferase 4	GPAT4_BOVIN|AGPAT6|GPAT4	protein	taxon:9913	20140705	UniProt
AGPAT9	UniProtKB	E1BGF8	AGPAT9		0008152 // metabolic process (GO_REF:0000002 [IEA] InterPro:IPR002123) /// 0032006 // regulation of TOR signaling cascade (GO_REF:0000019 [IEA] Ensembl:ENSP00000378651)	0005789 // endoplasmic reticulum membrane (GO_REF:0000019 [IEA] Ensembl:ENSP00000378651)	0004366 // glycerol-3-phosphate O-acyltransferase activity (GO_REF:0000019 [IEA] Ensembl:ENSP00000378651) /// 0004366 // glycerol-3-phosphate O-acyltransferase activity (GO_REF:0000019 [IEA] Ensembl:ENSMUSP00000108508)	Uncharacterized protein	E1BGF8_BOVIN|AGPAT9	protein	taxon:9913	20140705	Ensembl
AGPS	UniProtKB	E1BPV2	AGPS		0055114 // oxidation-reduction process (GO_REF:0000002 [IEA] InterPro:IPR006094|InterPro:IPR016166|InterPro:IPR016167) /// 0008610 // lipid biosynthetic process (GO_REF:0000019 [IEA] Ensembl:ENSP00000264167)	0005739 // mitochondrion (GO_REF:0000019 [IEA] Ensembl:ENSMUSP00000041967) /// 0005778 // peroxisomal membrane (GO_REF:0000019 [IEA] Ensembl:ENSP00000264167)	0050660 // flavin adenine dinucleotide binding (GO_REF:0000002 [IEA] InterPro:IPR004113|InterPro:IPR006094|InterPro:IPR016164|InterPro:IPR016166|InterPro:IPR016167|InterPro:IPR016169) /// 0008762 // UDP-N-acetylmuramate dehydrogenase activity (GO_REF:0000002 [IEA] InterPro:IPR006094|InterPro:IPR016167) /// 0008609 // alkylglycerone-phosphate synthase activity (GO_REF:0000019 [IEA] Ensembl:ENSP000…	Uncharacterized protein	E1BPV2_BOVIN|AGPS	protein	taxon:9913	20140705	Ensembl
AGR2	UniProtKB	F1N3J3	AGR2		0060480 // lung goblet cell differentiation (GO_REF:0000019 [IEA] Ensembl:ENSMUSP00000020898) /// 0070254 // mucus secretion (GO_REF:0000019 [IEA] Ensembl:ENSMUSP00000020898)	0005739 // mitochondrion (GO_REF:0000019 [IEA] Ensembl:ENSMUSP00000020898) /// 0005783 // endoplasmic reticulum (GO_REF:0000019 [IEA] Ensembl:ENSMUSP00000020898)	0002162 // dystroglycan binding (GO_REF:0000019 [IEA] Ensembl:ENSP00000391490)	Uncharacterized protein	F1N3J3_BOVIN|AGR2	protein	taxon:9913	20140705	Ensembl
AGR3	UniProtKB	G3MXN0	AGR3				0002162 // dystroglycan binding (GO_REF:0000019 [IEA] Ensembl:ENSP00000308606)	Uncharacterized protein	G3MXN0_BOVIN|AGR3	protein	taxon:9913	20140705	Ensembl
AGRN	UniProtKB	F1MSI2	AGRN		0010469 // regulation of receptor activity (GO_REF:0000019 [IEA] Ensembl:ENSMUSP00000137931) /// 0007213 // G-protein coupled acetylcholine receptor signaling pathway (GO_REF:0000002 [IEA] InterPro:IPR004850) /// 0045944 // positive regulation of transcription from RNA polymerase II promoter (GO_REF:0000019 [IEA] Ensembl:ENSMUSP00000137931) /// 0045213 // neurotransmitter receptor metabolic proce…	0005605 // basal lamina (GO_REF:0000019 [IEA] Ensembl:ENSP00000368678) /// 0005615 // extracellular space (GO_REF:0000019 [IEA] Ensembl:ENSMUSP00000137931) /// 0045202 // synapse (GO_REF:0000019 [IEA] Ensembl:ENSMUSP00000137931) /// 0005605 // basal lamina (GO_REF:0000019 [IEA] Ensembl:ENSMUSP00000137931) /// 0009986 // cell surface (GO_REF:0000019 [IEA] Ensembl:ENSMUSP00000137931)	0030548 // acetylcholine receptor regulator activity (GO_REF:0000019 [IEA] Ensembl:ENSMUSP00000137931) /// 0043236 // laminin binding (GO_REF:0000002 [IEA] InterPro:IPR004850)	Uncharacterized protein	F1MSI2_BOVIN|AGRN	protein	taxon:9913	20140705	Ensembl
AGRP	UniProtKB	P56413, D2CNK1	AGRP		0007218 // neuropeptide signaling pathway (GO_REF:0000019 [IEA] Ensembl:ENSP00000290953) /// 0060259 // regulation of feeding behavior (GO_REF:0000024 [ISS] UniProtKB:O00253) /// 0009755 // hormone-mediated signaling pathway (GO_REF:0000002 [IEA] InterPro:IPR007733) /// 0008343 // adult feeding behavior (GO_REF:0000019 [IEA] Ensembl:ENSMUSP00000005849) /// 0007218 // neuropeptide signaling pathwa…	0005796 // Golgi lumen (GO_REF:0000019 [IEA] Ensembl:ENSP00000290953) /// 0005615 // extracellular space (GO_REF:0000019 [IEA] Ensembl:ENSP00000290953) /// 0005796 // Golgi lumen (GO_REF:0000024 [ISS] UniProtKB:O00253) /// 0005615 // extracellular space (GO_REF:0000024 [ISS] UniProtKB:O00253)	0031782 // type 4 melanocortin receptor binding (GO_REF:0000024 [ISS] UniProtKB:O00253) /// 0005184 // neuropeptide hormone activity (GO_REF:0000019 [IEA] Ensembl:ENSP00000290953) /// 0005184 // neuropeptide hormone activity (GO_REF:0000024 [ISS] UniProtKB:O00253) /// 0031781 // type 3 melanocortin receptor binding (GO_REF:0000024 [ISS] UniProtKB:O00253)	Agouti-related protein	D2CNK1_BOVIN|AGRP	protein	taxon:9913	20140705	Ensembl
AGT	UniProtKB	Q3SZH5, P01017	AGT		0042310 // vasoconstriction (GO_REF:0000037 [IEA] UniProtKB-KW:KW-0839) /// 0009409 // response to cold (GO_REF:0000019 [IEA] Ensembl:ENSMUSP00000066488) /// 0002035 // brain renin-angiotensin system (GO_REF:0000019 [IEA] Ensembl:ENSMUSP00000066488) /// 0042445 // hormone metabolic process (GO_REF:0000019 [IEA] Ensembl:ENSMUSP00000066488) /// 2001238 // positive regulation of extrinsic apoptotic …	0005576 // extracellular region (GO_REF:0000039 [IEA] UniProtKB-SubCell:SL-0243) /// 0005615 // extracellular space (GO_REF:0000033 [IBA] PANTHER:PTN000156304)	0031703 // type 2 angiotensin receptor binding (GO_REF:0000019 [IEA] Ensembl:ENSP00000355627) /// 0031702 // type 1 angiotensin receptor binding (GO_REF:0000019 [IEA] Ensembl:ENSP00000355627) /// 0010698 // acetyltransferase activator activity (GO_REF:0000019 [IEA] Ensembl:ENSP00000355627) /// 0031703 // type 2 angiotensin receptor binding (GO_REF:0000019 [IEA] Ensembl:ENSMUSP00000066488) /// 000…	Angiotensinogen	ANGT_BOVIN|AGT|SERPINA8	protein	taxon:9913	20140705	UniProt
AGTPBP1	UniProtKB	F1MKS6	AGTPBP1		0035609 // C-terminal protein deglutamylation (GO_REF:0000019 [IEA] Ensembl:ENSMUSP00000022040) /// 0050905 // neuromuscular process (GO_REF:0000019 [IEA] Ensembl:ENSMUSP00000022040) /// 0035610 // protein side chain deglutamylation (GO_REF:0000019 [IEA] Ensembl:ENSMUSP00000022040) /// 0001754 // eye photoreceptor cell differentiation (GO_REF:0000019 [IEA] Ensembl:ENSMUSP00000022040) /// 0007628 …	0005634 // nucleus (GO_REF:0000019 [IEA] Ensembl:ENSMUSP00000022040) /// 0005739 // mitochondrion (GO_REF:0000019 [IEA] Ensembl:ENSMUSP00000022040) /// 0005829 // cytosol (GO_REF:0000019 [IEA] Ensembl:ENSMUSP00000022040)	0008270 // zinc ion binding (GO_REF:0000002 [IEA] InterPro:IPR000834) /// 0004181 // metallocarboxypeptidase activity (GO_REF:0000019 [IEA] Ensembl:ENSMUSP00000022040) /// 0015631 // tubulin binding (GO_REF:0000019 [IEA] Ensembl:ENSMUSP00000022040)	Uncharacterized protein	F1MKS6_BOVIN|AGTPBP1	protein	taxon:9913	20140705	Ensembl
AGTR1	UniProtKB	P25104	AGTR1		0060326 // cell chemotaxis (GO_REF:0000019 [IEA] Ensembl:ENSP00000443186) /// 0032430 // positive regulation of phospholipase A2 activity (GO_REF:0000019 [IEA] Ensembl:ENSP00000443186) /// 0086097 // phospholipase C-activating angiotensin-mediated signaling pathway (GO_REF:0000019 [IEA] Ensembl:ENSP00000443186) /// 0032270 // positive regulation of cellular protein metabolic process (GO_REF:00000…	0005886 // plasma membrane (GO_REF:0000039 [IEA] UniProtKB-SubCell:SL-0039) /// 0016021 // integral to membrane (GO_REF:0000037 [IEA] UniProtKB-KW:KW-0812)	0031711 // bradykinin receptor binding (GO_REF:0000019 [IEA] Ensembl:ENSP00000443186) /// 0001596 // angiotensin type I receptor activity (GO_REF:0000019 [IEA] Ensembl:ENSP00000443186) /// 0010698 // acetyltransferase activator activity (GO_REF:0000019 [IEA] Ensembl:ENSP00000443186) /// 0004945 // angiotensin type II receptor activity (GO_REF:0000019 [IEA] Ensembl:ENSP00000443186) /// 0046982 // …	Type-1 angiotensin II receptor	AGTR1_BOVIN|AGTR1	protein	taxon:9913	20140705	Ensembl
AGTRAP	UniProtKB	Q17QI4	AGTRAP		0008217 // regulation of blood pressure (GO_REF:0000019 [IEA] Ensembl:ENSMUSP00000030865) /// 0038166 // angiotensin-mediated signaling pathway (GO_REF:0000019 [IEA] Ensembl:ENSMUSP00000030865)	0005886 // plasma membrane (GO_REF:0000019 [IEA] Ensembl:ENSMUSP00000030865) /// 0043231 // intracellular membrane-bounded organelle (GO_REF:0000019 [IEA] Ensembl:ENSP00000319713) /// 0005938 // cell cortex (GO_REF:0000019 [IEA] Ensembl:ENSMUSP00000030865)	0004945 // angiotensin type II receptor activity (GO_REF:0000019 [IEA] Ensembl:ENSMUSP00000030865)	Angiotensin II receptor-associated protein	Q17QI4_BOVIN|AGTRAP	protein	taxon:9913	20140705	Ensembl
AGXT2	UniProtKB	F1MLG7, Q17QF0	AGXT2		0008152 // metabolic process (GO_REF:0000002 [IEA] InterPro:IPR015421|InterPro:IPR015422) /// 0045429 // positive regulation of nitric oxide biosynthetic process (GO_REF:0000019 [IEA] Ensembl:ENSP00000231420) /// 0019481 // L-alanine catabolic process, by transamination (GO_REF:0000019 [IEA] Ensembl:ENSP00000231420) /// 0009436 // glyoxylate catabolic process (GO_REF:0000019 [IEA] Ensembl:ENSP000…	0005739 // mitochondrion (GO_REF:0000039 [IEA] UniProtKB-SubCell:SL-0173) /// 0005739 // mitochondrion (GO_REF:0000019 [IEA] Ensembl:ENSP00000231420) /// 0005739 // mitochondrion (GO_REF:0000019 [IEA] Ensembl:ENSMUSP00000022858)	0030170 // pyridoxal phosphate binding (GO_REF:0000002 [IEA] InterPro:IPR005814|InterPro:IPR015421|InterPro:IPR015422) /// 0008453 // alanine-glyoxylate transaminase activity (GO_REF:0000019 [IEA] Ensembl:ENSP00000231420) /// 0008453 // alanine-glyoxylate transaminase activity (GO_REF:0000003 [IEA] EC:2.6.1.44) /// 0047305 // (R)-3-amino-2-methylpropionate-pyruvate transaminase activity (GO_REF:0…	Alanine--glyoxylate aminotransferase 2, mitochondrial	F1MLG7_BOVIN|AGXT2	protein	taxon:9913	20140705	Ensembl
AHCTF1	UniProtKB	F1MNL8	AHCTF1		0051292 // nuclear pore complex assembly (GO_REF:0000019 [IEA] Ensembl:ENSP00000355465) /// 0006355 // regulation of transcription, DNA-dependent (GO_REF:0000019 [IEA] Ensembl:ENSMUSP00000027768) /// 0000910 // cytokinesis (GO_REF:0000019 [IEA] Ensembl:ENSP00000355465)	0031965 // nuclear membrane (GO_REF:0000019 [IEA] Ensembl:ENSP00000355465) /// 0005737 // cytoplasm (GO_REF:0000019 [IEA] Ensembl:ENSMUSP00000027768) /// 0016363 // nuclear matrix (GO_REF:0000019 [IEA] Ensembl:ENSMUSP00000027768) /// 0031080 // nuclear pore outer ring (GO_REF:0000019 [IEA] Ensembl:ENSP00000355465) /// 0000777 // condensed chromosome kinetochore (GO_REF:0000019 [IEA] Ensembl:ENSP0…	0003677 // DNA binding (GO_REF:0000002 [IEA] InterPro:IPR017956) /// 0003700 // sequence-specific DNA binding transcription factor activity (GO_REF:0000019 [IEA] Ensembl:ENSMUSP00000027768)	Uncharacterized protein	F1MNL8_BOVIN|AHCTF1	protein	taxon:9913	20140705	Ensembl
AHCYL1	UniProtKB	A6QNP1, F1MWH2	AHCYL1		0031440 // regulation of mRNA 3'-end processing (GO_REF:0000019 [IEA] Ensembl:ENSMUSP00000029490) /// 0044070 // regulation of anion transport (GO_REF:0000019 [IEA] Ensembl:ENSMUSP00000029490) /// 0006730 // one-carbon metabolic process (GO_REF:0000038 [IEA] UniProtKB-KW:KW-0554) /// 0006611 // protein export from nucleus (GO_REF:0000019 [IEA] Ensembl:ENSMUSP00000029490) /// 0006730 // one-carbon…		0004013 // adenosylhomocysteinase activity (GO_REF:0000003 [IEA] EC:3.3.1.1) /// 0005515 // protein binding (PMID:24472682 [IPI] UniProtKB:Q9GL77) /// 0004013 // adenosylhomocysteinase activity (GO_REF:0000002 [IEA] InterPro:IPR000043|InterPro:IPR020082)	Uncharacterized protein	A6QNP1_BOVIN|AHCYL1	protein	taxon:9913	20140705	InterPro
AHCYL2	UniProtKB	A6QLP2	AHCYL2		0006730 // one-carbon metabolic process (GO_REF:0000038 [IEA] UniProtKB-KW:KW-0554)		0004013 // adenosylhomocysteinase activity (GO_REF:0000003 [IEA] EC:3.3.1.1) /// 0005515 // protein binding (PMID:24472682 [IPI] UniProtKB:Q9GL77)	Adenosylhomocysteinase	A6QLP2_BOVIN|AHCYL2	protein	taxon:9913	20140705	UniProt
AHDC1	UniProtKB	E1BE19	AHDC1				0003677 // DNA binding (GO_REF:0000002 [IEA] InterPro:IPR017956)	Uncharacterized protein	E1BE19_BOVIN|AHDC1	protein	taxon:9913	20140705	InterPro
AHI1	UniProtKB	E1BFN3	AHI1		0039023 // pronephric duct morphogenesis (GO_REF:0000024 [ISS] UniProtKB:Q07DM1) /// 0065001 // specification of axis polarity (GO_REF:0000024 [ISS] UniProtKB:Q8K3E5) /// 0070121 // Kupffer's vesicle development (GO_REF:0000024 [ISS] UniProtKB:Q07DM1) /// 0010842 // retina layer formation (GO_REF:0000024 [ISS] UniProtKB:Q8K3E5) /// 0034613 // cellular protein localization (GO_REF:0000024 [ISS] Un…	0005911 // cell-cell junction (GO_REF:0000024 [ISS] UniProtKB:Q8N157) /// 0005813 // centrosome (GO_REF:0000024 [ISS] UniProtKB:Q8N157) /// 0001750 // photoreceptor outer segment (GO_REF:0000019 [IEA] Ensembl:ENSMUSP00000101164) /// 0005929 // cilium (GO_REF:0000024 [ISS] UniProtKB:Q8K3E5) /// 0031513 // nonmotile primary cilium (GO_REF:0000024 [ISS] UniProtKB:Q8K3E5) /// 0005814 // centriole (GO…		Uncharacterized protein	E1BFN3_BOVIN|AHI1	protein	taxon:9913	20111123	UniProt
AHNAK	UniProtKB	F1MCK2	AHNAK			0005765 // lysosomal membrane (GO_REF:0000019 [IEA] Ensembl:ENSP00000367263)		Uncharacterized protein	F1MCK2_BOVIN|AHNAK	protein	taxon:9913	20140705	Ensembl
AHR	UniProtKB	F1ML85	AHR		0009410 // response to xenobiotic stimulus (GO_REF:0000019 [IEA] Ensembl:ENSP00000242057) /// 0030522 // intracellular receptor mediated signaling pathway (GO_REF:0000019 [IEA] Ensembl:ENSP00000242057) /// 0006366 // transcription from RNA polymerase II promoter (GO_REF:0000019 [IEA] Ensembl:ENSP00000242057) /// 0030888 // regulation of B cell proliferation (GO_REF:0000019 [IEA] Ensembl:ENSP00000…	0005634 // nucleus (GO_REF:0000019 [IEA] Ensembl:ENSP00000242057) /// 0005737 // cytoplasm (GO_REF:0000019 [IEA] Ensembl:ENSMUSP00000112137) /// 0005737 // cytoplasm (GO_REF:0000019 [IEA] Ensembl:ENSP00000242057)	0008134 // transcription factor binding (GO_REF:0000019 [IEA] Ensembl:ENSP00000242057) /// 0004879 // ligand-activated sequence-specific DNA binding RNA polymerase II transcription factor activity (GO_REF:0000019 [IEA] Ensembl:ENSP00000242057) /// 0051879 // Hsp90 protein binding (GO_REF:0000019 [IEA] Ensembl:ENSP00000242057) /// 0046983 // protein dimerization activity (GO_REF:0000002 [IEA] Inte…	Uncharacterized protein	F1ML85_BOVIN|AHR	protein	taxon:9913	20140705	Ensembl
AHRR	UniProtKB	F1MYT2	AHRR		0000122 // negative regulation of transcription from RNA polymerase II promoter (GO_REF:0000019 [IEA] Ensembl:ENSMUSP00000022059) /// 0007165 // signal transduction (GO_REF:0000002 [IEA] InterPro:IPR000014) /// 0033235 // positive regulation of protein sumoylation (GO_REF:0000019 [IEA] Ensembl:ENSMUSP00000022059)	0005634 // nucleus (GO_REF:0000019 [IEA] Ensembl:ENSMUSP00000022059)	0046983 // protein dimerization activity (GO_REF:0000002 [IEA] InterPro:IPR011598) /// 0004871 // signal transducer activity (GO_REF:0000002 [IEA] InterPro:IPR000014)	Uncharacterized protein	F1MYT2_BOVIN|AHRR	protein	taxon:9913	20140705	Ensembl
AHSA1	UniProtKB	Q3T0G3	AHSA1		0032781 // positive regulation of ATPase activity (GO_REF:0000019 [IEA] Ensembl:ENSP00000216479) /// 0032781 // positive regulation of ATPase activity (GO_REF:0000002 [IEA] InterPro:IPR015310) /// 0006950 // response to stress (GO_REF:0000038 [IEA] UniProtKB-KW:KW-0346)	0005737 // cytoplasm (GO_REF:0000019 [IEA] Ensembl:ENSP00000216479)	0001671 // ATPase activator activity (GO_REF:0000019 [IEA] Ensembl:ENSP00000216479) /// 0051087 // chaperone binding (GO_REF:0000019 [IEA] Ensembl:ENSP00000216479)	AHA1, activator of heat shock 90kDa protein ATPase homolog 1 (Yeast)	Q3T0G3_BOVIN|AHSA1	protein	taxon:9913	20140705	Ensembl
AHSA2	UniProtKB	A6QQC0	AHSA2		0006950 // response to stress (GO_REF:0000037 [IEA] UniProtKB-KW:KW-0346) /// 0032781 // positive regulation of ATPase activity (GO_REF:0000002 [IEA] InterPro:IPR015310)		0051087 // chaperone binding (GO_REF:0000002 [IEA] InterPro:IPR015310) /// 0001671 // ATPase activator activity (GO_REF:0000002 [IEA] InterPro:IPR015310)	Activator of 90 kDa heat shock protein ATPase homolog 2	AHSA2_BOVIN|AHSA2	protein	taxon:9913	20140705	InterPro
AHSG	UniProtKB	P12763	AHSG		0006953 // acute-phase response (GO_REF:0000024 [ISS] UniProtKB:P02765) /// 0030502 // negative regulation of bone mineralization (GO_REF:0000024 [ISS] UniProtKB:P29699) /// 0050766 // positive regulation of phagocytosis (GO_REF:0000024 [ISS] UniProtKB:P02765) /// 0001503 // ossification (GO_REF:0000019 [IEA] Ensembl:ENSMUSP00000023583) /// 0050727 // regulation of inflammatory response (GO_REF:0…	0005886 // plasma membrane (PMID:18597635 [TAS]) /// 0031982 // vesicle (PMID:18597635 [IDA]) /// 0065010 // extracellular membrane-bounded organelle (PMID:18597635 [IDA]) /// 0005615 // extracellular space (GO_REF:0000002 [IEA] InterPro:IPR001363)	0005515 // protein binding (PMID:2402511 [IPI] UniProtKB:P17931) /// 0004869 // cysteine-type endopeptidase inhibitor activity (GO_REF:0000002 [IEA] InterPro:IPR000010)	Alpha-2-HS-glycoprotein	FETUA_BOVIN|AHSG|FETUA	protein	taxon:9913	20140705	Ensembl
AHSP	UniProtKB	F1MER2, Q865F8	AHSP		0006457 // protein folding (GO_REF:0000002 [IEA] InterPro:IPR015317) /// 0050821 // protein stabilization (GO_REF:0000002 [IEA] InterPro:IPR015317) /// 0020027 // hemoglobin metabolic process (GO_REF:0000002 [IEA] InterPro:IPR015317) /// 0030097 // hemopoiesis (GO_REF:0000002 [IEA] InterPro:IPR015317)	0005737 // cytoplasm (GO_REF:0000039 [IEA] UniProtKB-SubCell:SL-0086)	0030492 // hemoglobin binding (GO_REF:0000002 [IEA] InterPro:IPR015317)	Alpha-hemoglobin-stabilizing protein	F1MER2_BOVIN|AHSP	protein	taxon:9913	20140705	InterPro
AICDA	UniProtKB	F1MV53, Q2PT36	AICDA		0016446 // somatic hypermutation of immunoglobulin genes (GO_REF:0000019 [IEA] Ensembl:ENSP00000229335) /// 0080111 // DNA demethylation (GO_REF:0000024 [ISS] UniProtKB:Q9GZX7) /// 0006397 // mRNA processing (GO_REF:0000037 [IEA] UniProtKB-KW:KW-0507) /// 0045190 // isotype switching (GO_REF:0000019 [IEA] Ensembl:ENSMUSP00000040524) /// 0090310 // negative regulation of methylation-dependent chro…	0005634 // nucleus (GO_REF:0000024 [ISS] UniProtKB:Q9GZX7) /// 0005737 // cytoplasm (GO_REF:0000019 [IEA] Ensembl:ENSP00000229335) /// 0005737 // cytoplasm (GO_REF:0000024 [ISS] UniProtKB:Q9GZX7) /// 0005634 // nucleus (GO_REF:0000019 [IEA] Ensembl:ENSP00000229335) /// 0000178 // exosome (RNase complex) (GO_REF:0000019 [IEA] Ensembl:ENSP00000229335)	0004126 // cytidine deaminase activity (GO_REF:0000024 [ISS] UniProtKB:Q9WVE0) /// 0004126 // cytidine deaminase activity (GO_REF:0000019 [IEA] Ensembl:ENSMUSP00000040524) /// 0008270 // zinc ion binding (GO_REF:0000002 [IEA] InterPro:IPR013158|InterPro:IPR016192)	Single-stranded DNA cytosine deaminase	F1MV53_BOVIN|AICDA	protein	taxon:9913	20140705	Ensembl
AIDA	UniProtKB	E1BG08	AIDA		0046329 // negative regulation of JNK cascade (GO_REF:0000019 [IEA] Ensembl:ENSMUSP00000104795) /// 0043496 // regulation of protein homodimerization activity (GO_REF:0000019 [IEA] Ensembl:ENSMUSP00000104795) /// 0043508 // negative regulation of JUN kinase activity (GO_REF:0000019 [IEA] Ensembl:ENSMUSP00000104795) /// 0043508 // negative regulation of JUN kinase activity (GO_REF:0000019 [IEA] En…	0005737 // cytoplasm (GO_REF:0000019 [IEA] Ensembl:ENSMUSP00000104795)	0019904 // protein domain specific binding (GO_REF:0000019 [IEA] Ensembl:ENSMUSP00000104795)	Uncharacterized protein	E1BG08_BOVIN|AIDA	protein	taxon:9913	20140705	Ensembl
AIF1	UniProtKB	Q9BDK2	AIF1		0071672 // negative regulation of smooth muscle cell chemotaxis (GO_REF:0000019 [IEA] Ensembl:ENSP00000365227) /// 0051017 // actin filament bundle assembly (GO_REF:0000024 [ISS] UniProtKB:P55008) /// 0071346 // cellular response to interferon-gamma (GO_REF:0000024 [ISS] UniProtKB:P55009) /// 0006911 // phagocytosis, engulfment (GO_REF:0000024 [ISS] UniProtKB:O70200) /// 0090026 // positive regul…	0030027 // lamellipodium (GO_REF:0000024 [ISS] UniProtKB:O70200) /// 0005829 // cytosol (GO_REF:0000024 [ISS] UniProtKB:P55008) /// 0005737 // cytoplasm (GO_REF:0000024 [ISS] UniProtKB:O70200) /// 0005634 // nucleus (GO_REF:0000024 [ISS] UniProtKB:O70200) /// 0032587 // ruffle membrane (GO_REF:0000024 [ISS] UniProtKB:P55008) /// 0048471 // perinuclear region of cytoplasm (GO_REF:0000019 [IEA] Ens…	0051015 // actin filament binding (GO_REF:0000024 [ISS] UniProtKB:P55008) /// 0005509 // calcium ion binding (GO_REF:0000019 [IEA] Ensembl:ENSMUSP00000133709)	Allograft inflammatory factor 1	AIF1_BOVIN|AIF1	protein	taxon:9913	20120209	UniProt
AIF1L	UniProtKB	G3N1Z0	AIF1L			0005925 // focal adhesion (GO_REF:0000019 [IEA] Ensembl:ENSP00000361383) /// 0005884 // actin filament (GO_REF:0000019 [IEA] Ensembl:ENSP00000361383)	0005509 // calcium ion binding (GO_REF:0000002 [IEA] InterPro:IPR002048|InterPro:IPR011992) /// 0051015 // actin filament binding (GO_REF:0000019 [IEA] Ensembl:ENSP00000361383)	Uncharacterized protein	G3N1Z0_BOVIN|AIF1L	protein	taxon:9913	20140705	InterPro
AIFM1	UniProtKB	E1BJA2	AIFM1		0006309 // apoptotic DNA fragmentation (GO_REF:0000019 [IEA] Ensembl:ENSMUSP00000041104) /// 0032981 // mitochondrial respiratory chain complex I assembly (GO_REF:0000019 [IEA] Ensembl:ENSP00000287295) /// 0055114 // oxidation-reduction process (GO_REF:0000002 [IEA] InterPro:IPR001327|InterPro:IPR004099|InterPro:IPR013027|InterPro:IPR016156|InterPro:IPR023753) /// 0070059 // intrinsic apoptotic s…	0005758 // mitochondrial intermembrane space (GO_REF:0000019 [IEA] Ensembl:ENSP00000287295) /// 0005634 // nucleus (GO_REF:0000019 [IEA] Ensembl:ENSMUSP00000041104)	0046983 // protein dimerization activity (GO_REF:0000002 [IEA] InterPro:IPR029324) /// 0050660 // flavin adenine dinucleotide binding (GO_REF:0000002 [IEA] InterPro:IPR001327|InterPro:IPR016156) /// 0016651 // oxidoreductase activity, acting on NAD(P)H (GO_REF:0000019 [IEA] Ensembl:ENSP00000287295)	Uncharacterized protein	E1BJA2_BOVIN|AIFM1	protein	taxon:9913	20140705	Ensembl
AIFM2	UniProtKB	A5PJM4	AIFM2		0055114 // oxidation-reduction process (GO_REF:0000037 [IEA] UniProtKB-KW:KW-0560) /// 0008637 // apoptotic mitochondrial changes (GO_REF:0000019 [IEA] Ensembl:ENSP00000312370) /// 0097194 // execution phase of apoptosis (GO_REF:0000019 [IEA] Ensembl:ENSP00000312370) /// 0030261 // chromosome condensation (GO_REF:0000019 [IEA] Ensembl:ENSP00000312370) /// 0043065 // positive regulation of apoptot…	0016021 // integral to membrane (GO_REF:0000037 [IEA] UniProtKB-KW:KW-0812) /// 0005741 // mitochondrial outer membrane (GO_REF:0000039 [IEA] UniProtKB-SubCell:SL-0172) /// 0005739 // mitochondrion (GO_REF:0000033 [IBA] PANTHER:PTN000530987) /// 0005829 // cytosol (GO_REF:0000019 [IEA] Ensembl:ENSP00000312370) /// 0005811 // lipid particle (GO_REF:0000019 [IEA] Ensembl:ENSP00000312370)	0004174 // electron-transferring-flavoprotein dehydrogenase activity (GO_REF:0000019 [IEA] Ensembl:ENSP00000312370) /// 0050660 // flavin adenine dinucleotide binding (GO_REF:0000033 [IBA] PANTHER:PTN000531058) /// 0008137 // NADH dehydrogenase (ubiquinone) activity (GO_REF:0000033 [IBA] PANTHER:PTN000531058) /// 0003677 // DNA binding (GO_REF:0000019 [IEA] Ensembl:ENSP00000312370)	Apoptosis-inducing factor 2	AIFM2_BOVIN|AIFM2	protein	taxon:9913	20140705	Ensembl
AIFM3	UniProtKB	E1BMA9	AIFM3		0097194 // execution phase of apoptosis (GO_REF:0000019 [IEA] Ensembl:ENSP00000382120) /// 0055114 // oxidation-reduction process (GO_REF:0000002 [IEA] InterPro:IPR000103|InterPro:IPR001327|InterPro:IPR004099|InterPro:IPR013027|InterPro:IPR016156|InterPro:IPR017941|InterPro:IPR023753) /// 0045454 // cell redox homeostasis (GO_REF:0000002 [IEA] InterPro:IPR004099)	0005783 // endoplasmic reticulum (GO_REF:0000019 [IEA] Ensembl:ENSP00000382120) /// 0005743 // mitochondrial inner membrane (GO_REF:0000019 [IEA] Ensembl:ENSP00000382120)	0050660 // flavin adenine dinucleotide binding (GO_REF:0000002 [IEA] InterPro:IPR001327|InterPro:IPR016156) /// 0051537 // 2 iron, 2 sulfur cluster binding (GO_REF:0000038 [IEA] UniProtKB-KW:KW-0001) /// 0046872 // metal ion binding (GO_REF:0000038 [IEA] UniProtKB-KW:KW-0479) /// 0016491 // oxidoreductase activity (GO_REF:0000002 [IEA] InterPro:IPR000103|InterPro:IPR001327|InterPro:IPR016156|Inte…	Uncharacterized protein	E1BMA9_BOVIN|AIFM3	protein	taxon:9913	20140705	Ensembl
AIG1	UniProtKB	F1MW53	AIG1			0016021 // integral to membrane (GO_REF:0000002 [IEA] InterPro:IPR006838)		Uncharacterized protein	F1MW53_BOVIN|AIG1	protein	taxon:9913	20140705	InterPro
AIMP2	UniProtKB	Q0II26	AIMP2		0006915 // apoptotic process (GO_REF:0000037 [IEA] UniProtKB-KW:KW-0053) /// 0008285 // negative regulation of cell proliferation (GO_REF:0000019 [IEA] Ensembl:ENSMUSP00000031613) /// 0006412 // translation (GO_REF:0000037 [IEA] UniProtKB-KW:KW-0648) /// 0060510 // Type II pneumocyte differentiation (GO_REF:0000019 [IEA] Ensembl:ENSMUSP00000031613) /// 0031398 // positive regulation of protein ub…	0005634 // nucleus (GO_REF:0000039 [IEA] UniProtKB-SubCell:SL-0191) /// 0005829 // cytosol (GO_REF:0000039 [IEA] UniProtKB-SubCell:SL-0091)		Aminoacyl tRNA synthase complex-interacting multifunctional protein 2	AIMP2_BOVIN|AIMP2|JTV1	protein	taxon:9913	20140705	UniProt
AIP	UniProtKB	Q7YRC1, Q3SZ99	AIP		0022417 // protein maturation by protein folding (GO_REF:0000019 [IEA] Ensembl:ENSP00000279146) /// 0006626 // protein targeting to mitochondrion (GO_REF:0000019 [IEA] Ensembl:ENSP00000279146) /// 0006805 // xenobiotic metabolic process (GO_REF:0000019 [IEA] Ensembl:ENSMUSP00000113807) /// 0006805 // xenobiotic metabolic process (GO_REF:0000024 [ISS] UniProtKB:O08915) /// 0006457 // protein foldi…	0005737 // cytoplasm (GO_REF:0000019 [IEA] Ensembl:ENSP00000279146) /// 0005886 // plasma membrane (GO_REF:0000019 [IEA] Ensembl:ENSP00000279146) /// 0005737 // cytoplasm (GO_REF:0000039 [IEA] UniProtKB-SubCell:SL-0086) /// 0005634 // nucleus (GO_REF:0000019 [IEA] Ensembl:ENSP00000279146)	0051082 // unfolded protein binding (GO_REF:0000019 [IEA] Ensembl:ENSP00000279146) /// 0003712 // transcription cofactor activity (GO_REF:0000019 [IEA] Ensembl:ENSMUSP00000113807) /// 0036004 // GAF domain binding (GO_REF:0000019 [IEA] Ensembl:ENSP00000279146) /// 0003712 // transcription cofactor activity (GO_REF:0000024 [ISS] UniProtKB:O08915)	AIP protein	Q3SZ99_BOVIN|AIP	protein	taxon:9913	20140705	Ensembl
AIPL1	UniProtKB	Q95MP1, F1MEZ3	AIPL1		0043066 // negative regulation of apoptotic process (GO_REF:0000019 [IEA] Ensembl:ENSMUSP00000036279) /// 0001895 // retina homeostasis (GO_REF:0000019 [IEA] Ensembl:ENSMUSP00000036279) /// 0030823 // regulation of cGMP metabolic process (GO_REF:0000019 [IEA] Ensembl:ENSMUSP00000036279) /// 0018343 // protein farnesylation (GO_REF:0000019 [IEA] Ensembl:ENSP00000370521) /// 0007603 // phototransdu…	0005634 // nucleus (GO_REF:0000039 [IEA] UniProtKB-SubCell:SL-0191) /// 0001917 // photoreceptor inner segment (GO_REF:0000019 [IEA] Ensembl:ENSMUSP00000036279) /// 0005737 // cytoplasm (GO_REF:0000039 [IEA] UniProtKB-SubCell:SL-0086) /// 0005634 // nucleus (GO_REF:0000019 [IEA] Ensembl:ENSP00000370521) /// 0005737 // cytoplasm (GO_REF:0000019 [IEA] Ensembl:ENSP00000370521)	0003674 // molecular_function (GO_REF:0000015 [ND]) /// 0001918 // farnesylated protein binding (GO_REF:0000019 [IEA] Ensembl:ENSP00000370521)	Aryl-hydrocarbon-interacting protein-like 1	F1MEZ3_BOVIN|AIPL1	protein	taxon:9913	20140705	Ensembl
AIRE	UniProtKB	E1BIC4	AIRE		0006959 // humoral immune response (GO_REF:0000019 [IEA] Ensembl:ENSMUSP00000114904) /// 0045944 // positive regulation of transcription from RNA polymerase II promoter (GO_REF:0000019 [IEA] Ensembl:ENSMUSP00000114904) /// 0006417 // regulation of translation (GO_REF:0000002 [IEA] InterPro:IPR008087)	0015629 // actin cytoskeleton (GO_REF:0000019 [IEA] Ensembl:ENSP00000291582) /// 0005737 // cytoplasm (GO_REF:0000019 [IEA] Ensembl:ENSP00000291582) /// 0005634 // nucleus (GO_REF:0000019 [IEA] Ensembl:ENSMUSP00000114904) /// 0005886 // plasma membrane (GO_REF:0000019 [IEA] Ensembl:ENSP00000291582) /// 0005737 // cytoplasm (GO_REF:0000019 [IEA] Ensembl:ENSMUSP00000114904) /// 0005634 // nucleus (…	0045182 // translation regulator activity (GO_REF:0000002 [IEA] InterPro:IPR008087) /// 0044212 // transcription regulatory region DNA binding (GO_REF:0000019 [IEA] Ensembl:ENSP00000291582) /// 0008270 // zinc ion binding (GO_REF:0000019 [IEA] Ensembl:ENSP00000291582) /// 0042802 // identical protein binding (GO_REF:0000019 [IEA] Ensembl:ENSMUSP00000114904) /// 0042393 // histone binding (GO_REF:…	Uncharacterized protein	E1BIC4_BOVIN|AIRE	protein	taxon:9913	20140705	Ensembl
AJUBA	UniProtKB	E1BKA3	AJUBA		0000122 // negative regulation of transcription from RNA polymerase II promoter (GO_REF:0000019 [IEA] Ensembl:ENSMUSP00000056977) /// 0033673 // negative regulation of kinase activity (GO_REF:0000019 [IEA] Ensembl:ENSMUSP00000056977) /// 0043087 // regulation of GTPase activity (GO_REF:0000019 [IEA] Ensembl:ENSMUSP00000056977) /// 0030032 // lamellipodium assembly (GO_REF:0000019 [IEA] Ensembl:EN…	0005815 // microtubule organizing center (GO_REF:0000039 [IEA] UniProtKB-SubCell:SL-0048) /// 0005667 // transcription factor complex (GO_REF:0000019 [IEA] Ensembl:ENSMUSP00000056977) /// 0000932 // cytoplasmic mRNA processing body (GO_REF:0000024 [ISS] UniProtKB:Q96IF1) /// 0005886 // plasma membrane (GO_REF:0000039 [IEA] UniProtKB-SubCell:SL-0039) /// 0005634 // nucleus (GO_REF:0000039 [IEA] Un…	0008270 // zinc ion binding (GO_REF:0000002 [IEA] InterPro:IPR001781) /// 0051015 // actin filament binding (GO_REF:0000019 [IEA] Ensembl:ENSMUSP00000056977) /// 0045294 // alpha-catenin binding (GO_REF:0000019 [IEA] Ensembl:ENSMUSP00000056977) /// 0003682 // chromatin binding (GO_REF:0000019 [IEA] Ensembl:ENSMUSP00000056977) /// 0003714 // transcription corepressor activity (GO_REF:0000024 [ISS]…	LIM domain-containing protein ajuba	AJUBA_BOVIN|AJUBA|JUB	protein	taxon:9913	20140705	Ensembl
AK1	UniProtKB	P00570	AK1		0006165 // nucleoside diphosphate phosphorylation (GO_REF:0000024 [ISS] UniProtKB:P00568) /// 0006172 // ADP biosynthetic process (GO_REF:0000020 [IEA] HAMAP:MF_03171) /// 0046034 // ATP metabolic process (GO_REF:0000020 [IEA] HAMAP:MF_03171) /// 0007050 // cell cycle arrest (GO_REF:0000019 [IEA] Ensembl:ENSMUSP00000068479) /// 0046033 // AMP metabolic process (GO_REF:0000020 [IEA] HAMAP:MF_03171…	0036126 // sperm flagellum (GO_REF:0000019 [IEA] Ensembl:ENSMUSP00000068479) /// 0005886 // plasma membrane (GO_REF:0000019 [IEA] Ensembl:ENSMUSP00000068479) /// 0001520 // outer dense fiber (GO_REF:0000019 [IEA] Ensembl:ENSMUSP00000068479)	0004017 // adenylate kinase activity (GO_REF:0000003 [IEA] EC:2.7.4.3) /// 0005524 // ATP binding (GO_REF:0000037 [IEA] UniProtKB-KW:KW-0067) /// 0004550 // nucleoside diphosphate kinase activity (GO_REF:0000024 [ISS] UniProtKB:P00568)	Adenylate kinase isoenzyme 1	KAD1_BOVIN|AK1	protein	taxon:9913	20140705	Ensembl
AK2	UniProtKB	P08166	AK2		0046939 // nucleotide phosphorylation (GO_REF:0000020 [IEA] HAMAP:MF_03168) /// 0046939 // nucleotide phosphorylation (GO_REF:0000002 [IEA] InterPro:IPR006259|InterPro:IPR007862|InterPro:IPR028587) /// 0046033 // AMP metabolic process (GO_REF:0000020 [IEA] HAMAP:MF_03168) /// 0006172 // ADP biosynthetic process (GO_REF:0000020 [IEA] HAMAP:MF_03168) /// 0046939 // nucleotide phosphorylation (GO_RE…	0005743 // mitochondrial inner membrane (GO_REF:0000024 [ISS] UniProtKB:Q9WTP6) /// 0097226 // sperm mitochondrial sheath (GO_REF:0000019 [IEA] Ensembl:ENSMUSP00000030583) /// 0005758 // mitochondrial intermembrane space (GO_REF:0000039 [IEA] UniProtKB-SubCell:SL-0169) /// 0005739 // mitochondrion (GO_REF:0000024 [ISS] UniProtKB:Q9WTP6)	0004017 // adenylate kinase activity (GO_REF:0000003 [IEA] EC:2.7.4.3) /// 0005524 // ATP binding (GO_REF:0000037 [IEA] UniProtKB-KW:KW-0067)	Adenylate kinase 2, mitochondrial	KAD2_BOVIN|AK2	protein	taxon:9913	20140705	UniProt
AK3	UniProtKB	P08760	AK3		0046033 // AMP metabolic process (GO_REF:0000020 [IEA] HAMAP:MF_03169) /// 0046041 // ITP metabolic process (GO_REF:0000020 [IEA] HAMAP:MF_03169) /// 0046051 // UTP metabolic process (GO_REF:0000019 [IEA] Ensembl:ENSP00000371230) /// 0046939 // nucleotide phosphorylation (GO_REF:0000002 [IEA] InterPro:IPR006259|InterPro:IPR007862) /// 0046039 // GTP metabolic process (GO_REF:0000020 [IEA] HAMAP:M…	0005759 // mitochondrial matrix (GO_REF:0000039 [IEA] UniProtKB-SubCell:SL-0170) /// 0005739 // mitochondrion (GO_REF:0000024 [ISS] UniProtKB:Q9WTP7)	0046899 // nucleoside triphosphate adenylate kinase activity (GO_REF:0000003 [IEA] EC:2.7.4.10) /// 0005525 // GTP binding (GO_REF:0000037 [IEA] UniProtKB-KW:KW-0342) /// 0004017 // adenylate kinase activity (GO_REF:0000002 [IEA] InterPro:IPR006259|InterPro:IPR007862) /// 0005524 // ATP binding (GO_REF:0000002 [IEA] InterPro:IPR000850|InterPro:IPR006259)	GTP:AMP phosphotransferase AK3, mitochondrial	KAD3_BOVIN|AK3|AK3L1	protein	taxon:9913	20140705	InterPro
AK4	UniProtKB	Q0VCP1	AK4		0009142 // nucleoside triphosphate biosynthetic process (GO_REF:0000024 [ISS] UniProtKB:P27144) /// 0006172 // ADP biosynthetic process (GO_REF:0000020 [IEA] HAMAP:MF_03170) /// 0046039 // GTP metabolic process (GO_REF:0000020 [IEA] HAMAP:MF_03170) /// 0046034 // ATP metabolic process (GO_REF:0000020 [IEA] HAMAP:MF_03170) /// 0006165 // nucleoside diphosphate phosphorylation (GO_REF:0000024 [ISS]…	0005759 // mitochondrial matrix (GO_REF:0000039 [IEA] UniProtKB-SubCell:SL-0170)	0046899 // nucleoside triphosphate adenylate kinase activity (GO_REF:0000003 [IEA] EC:2.7.4.10) /// 0005525 // GTP binding (GO_REF:0000037 [IEA] UniProtKB-KW:KW-0342) /// 0005524 // ATP binding (GO_REF:0000037 [IEA] UniProtKB-KW:KW-0067) /// 0004550 // nucleoside diphosphate kinase activity (GO_REF:0000024 [ISS] UniProtKB:P27144) /// 0004017 // adenylate kinase activity (GO_REF:0000002 [IEA] Inte…	Adenylate kinase 4, mitochondrial	KAD4_BOVIN|AK4|AK3L1	protein	taxon:9913	20140705	InterPro
AK5	UniProtKB	A4IFD0	Ak5		0009142 // nucleoside triphosphate biosynthetic process (GO_REF:0000024 [ISS] UniProtKB:Q9Y6K8) /// 0006165 // nucleoside diphosphate phosphorylation (GO_REF:0000024 [ISS] UniProtKB:Q9Y6K8) /// 0046034 // ATP metabolic process (GO_REF:0000002 [IEA] InterPro:IPR006267)	0005813 // centrosome (GO_REF:0000019 [IEA] Ensembl:ENSP00000346577) /// 0005737 // cytoplasm (GO_REF:0000039 [IEA] UniProtKB-SubCell:SL-0086)	0004017 // adenylate kinase activity (GO_REF:0000003 [IEA] EC:2.7.4.3) /// 0005524 // ATP binding (GO_REF:0000037 [IEA] UniProtKB-KW:KW-0067) /// 0004550 // nucleoside diphosphate kinase activity (GO_REF:0000024 [ISS] UniProtKB:Q9Y6K8) /// 0019206 // nucleoside kinase activity (GO_REF:0000019 [IEA] Ensembl:ENSP00000346577)	Adenylate kinase isoenzyme 5	KAD5_BOVIN|Ak5	protein	taxon:9913	20140705	UniProt
AK7	UniProtKB	E1B7Q2, A5PJF2	AK7		0007420 // brain development (GO_REF:0000019 [IEA] Ensembl:ENSMUSP00000043145) /// 0006165 // nucleoside diphosphate phosphorylation (GO_REF:0000019 [IEA] Ensembl:ENSP00000267584) /// 0009142 // nucleoside triphosphate biosynthetic process (GO_REF:0000019 [IEA] Ensembl:ENSP00000267584) /// 0006139 // nucleobase-containing compound metabolic process (GO_REF:0000002 [IEA] InterPro:IPR000850) /// 00…		0004127 // cytidylate kinase activity (GO_REF:0000019 [IEA] Ensembl:ENSP00000267584) /// 0004550 // nucleoside diphosphate kinase activity (GO_REF:0000019 [IEA] Ensembl:ENSP00000267584) /// 0019205 // nucleobase-containing compound kinase activity (GO_REF:0000002 [IEA] InterPro:IPR000850) /// 0004017 // adenylate kinase activity (GO_REF:0000019 [IEA] Ensembl:ENSP00000267584) /// 0005524 // ATP bi…	AK7 protein	A5PJF2_BOVIN|AK7	protein	taxon:9913	20140705	InterPro
AK8	UniProtKB	E1BLG0	AK8		0006165 // nucleoside diphosphate phosphorylation (GO_REF:0000019 [IEA] Ensembl:ENSP00000298545) /// 0009142 // nucleoside triphosphate biosynthetic process (GO_REF:0000019 [IEA] Ensembl:ENSP00000298545) /// 0021591 // ventricular system development (GO_REF:0000019 [IEA] Ensembl:ENSMUSP00000073789)		0004127 // cytidylate kinase activity (GO_REF:0000019 [IEA] Ensembl:ENSP00000298545) /// 0004550 // nucleoside diphosphate kinase activity (GO_REF:0000019 [IEA] Ensembl:ENSP00000298545) /// 0005524 // ATP binding (GO_REF:0000002 [IEA] InterPro:IPR000850) /// 0004017 // adenylate kinase activity (GO_REF:0000019 [IEA] Ensembl:ENSP00000298545)	Uncharacterized protein	E1BLG0_BOVIN|AK8	protein	taxon:9913	20140705	Ensembl
AKAP1	UniProtKB	E1BMU6, E1BM36	AKAP1			0005739 // mitochondrion (GO_REF:0000019 [IEA] Ensembl:ENSMUSP00000018572)	0003723 // RNA binding (GO_REF:0000002 [IEA] InterPro:IPR004087|InterPro:IPR004088)	Uncharacterized protein	E1BM36_BOVIN|AKAP1	protein	taxon:9913	20140705	InterPro
AKAP10	UniProtKB	A5D7T9	AKAP10		0038032 // termination of G-protein coupled receptor signaling pathway (GO_REF:0000002 [IEA] InterPro:IPR000342|InterPro:IPR016137)			Uncharacterized protein	A5D7T9_BOVIN|AKAP10	protein	taxon:9913	20140705	InterPro
AKAP11	UniProtKB	F1N388	AKAP11			0005737 // cytoplasm (GO_REF:0000019 [IEA] Ensembl:ENSP00000025301) /// 0005730 // nucleolus (GO_REF:0000019 [IEA] Ensembl:ENSP00000025301) /// 0005886 // plasma membrane (GO_REF:0000019 [IEA] Ensembl:ENSP00000025301)		Uncharacterized protein	F1N388_BOVIN|AKAP11	protein	taxon:9913	20140705	Ensembl
AKAP12	UniProtKB	G3MWT9	AKAP12		0006605 // protein targeting (GO_REF:0000002 [IEA] InterPro:IPR001573) /// 0030819 // positive regulation of cAMP biosynthetic process (GO_REF:0000019 [IEA] Ensembl:ENSP00000384537) /// 0007165 // signal transduction (GO_REF:0000002 [IEA] InterPro:IPR001573) /// 0090036 // regulation of protein kinase C signaling cascade (GO_REF:0000002 [IEA] InterPro:IPR028540) /// 0010739 // positive regulation…	0005886 // plasma membrane (GO_REF:0000019 [IEA] Ensembl:ENSP00000384537) /// 0005737 // cytoplasm (GO_REF:0000019 [IEA] Ensembl:ENSP00000384537)	0051018 // protein kinase A binding (GO_REF:0000002 [IEA] InterPro:IPR028540) /// 0008179 // adenylate cyclase binding (GO_REF:0000019 [IEA] Ensembl:ENSP00000384537)	Uncharacterized protein	G3MWT9_BOVIN|AKAP12	protein	taxon:9913	20140705	Ensembl
AKAP13	UniProtKB	F1MY16	AKAP13		0006468 // protein phosphorylation (GO_REF:0000002 [IEA] InterPro:IPR028852) /// 0035556 // intracellular signal transduction (GO_REF:0000002 [IEA] InterPro:IPR002219) /// 0032321 // positive regulation of Rho GTPase activity (GO_REF:0000002 [IEA] InterPro:IPR000219)		0005089 // Rho guanyl-nucleotide exchange factor activity (GO_REF:0000002 [IEA] InterPro:IPR000219) /// 0004691 // cAMP-dependent protein kinase activity (GO_REF:0000002 [IEA] InterPro:IPR028852)	Uncharacterized protein	F1MY16_BOVIN|AKAP13	protein	taxon:9913	20140705	InterPro
AKAP17A	UniProtKB	G5E5M6	AKAP17A		0043484 // regulation of RNA splicing (GO_REF:0000019 [IEA] Ensembl:ENSP00000324827)	0016607 // nuclear speck (GO_REF:0000019 [IEA] Ensembl:ENSP00000324827)	0003676 // nucleic acid binding (GO_REF:0000002 [IEA] InterPro:IPR000504) /// 0051018 // protein kinase A binding (GO_REF:0000019 [IEA] Ensembl:ENSP00000324827) /// 0000166 // nucleotide binding (GO_REF:0000002 [IEA] InterPro:IPR012677)	Uncharacterized protein	G5E5M6_BOVIN|AKAP17A	protein	taxon:9913	20140705	InterPro
AKAP3	UniProtKB	O77797, F1MJS8	AKAP3		0007178 // transmembrane receptor protein serine/threonine kinase signaling pathway (GO_REF:0000019 [IEA] Ensembl:ENSMUSP00000093091) /// 0008104 // protein localization (GO_REF:0000019 [IEA] Ensembl:ENSMUSP00000093091) /// 0006928 // cellular component movement (GO_REF:0000019 [IEA] Ensembl:ENSMUSP00000093091)	0001669 // acrosomal vesicle (GO_REF:0000039 [IEA] UniProtKB-SubCell:SL-0007) /// 0031514 // motile cilium (GO_REF:0000019 [IEA] Ensembl:ENSMUSP00000093091)	0005515 // protein binding (PMID:17928627 [IPI] UniProtKB:Q32L61) /// 0051018 // protein kinase A binding (GO_REF:0000019 [IEA] Ensembl:ENSMUSP00000093091)	A-kinase anchor protein 3	F1MJS8_BOVIN|AKAP3	protein	taxon:9913	20140705	Ensembl
AKAP4	UniProtKB	F1MYH5	AKAP4		0030317 // sperm motility (GO_REF:0000019 [IEA] Ensembl:ENSP00000351327) /// 0008104 // protein localization (GO_REF:0000019 [IEA] Ensembl:ENSMUSP00000050962) /// 0007178 // transmembrane receptor protein serine/threonine kinase signaling pathway (GO_REF:0000019 [IEA] Ensembl:ENSMUSP00000050962) /// 0030317 // sperm motility (GO_REF:0000019 [IEA] Ensembl:ENSMUSP00000050962)	0097228 // sperm principal piece (GO_REF:0000019 [IEA] Ensembl:ENSMUSP00000050962) /// 0030018 // Z disc (GO_REF:0000019 [IEA] Ensembl:ENSMUSP00000050962) /// 0048471 // perinuclear region of cytoplasm (GO_REF:0000019 [IEA] Ensembl:ENSMUSP00000050962)	0051018 // protein kinase A binding (GO_REF:0000019 [IEA] Ensembl:ENSMUSP00000050962)	Uncharacterized protein	F1MYH5_BOVIN|AKAP4	protein	taxon:9913	20140705	Ensembl
AKAP5	UniProtKB	P24275, F1MS06	AKAP5		0006605 // protein targeting (GO_REF:0000002 [IEA] InterPro:IPR001573) /// 0010739 // positive regulation of protein kinase A signaling cascade (GO_REF:0000019 [IEA] Ensembl:ENSP00000378207) /// 0007165 // signal transduction (GO_REF:0000002 [IEA] InterPro:IPR001573) /// 0030819 // positive regulation of cAMP biosynthetic process (GO_REF:0000019 [IEA] Ensembl:ENSP00000378207)	0016020 // membrane (GO_REF:0000039 [IEA] UniProtKB-SubCell:SL-0162)	0008179 // adenylate cyclase binding (GO_REF:0000019 [IEA] Ensembl:ENSP00000378207) /// 0005516 // calmodulin binding (GO_REF:0000037 [IEA] UniProtKB-KW:KW-0112)	A-kinase anchor protein 5	F1MS06_BOVIN|AKAP5	protein	taxon:9913	20140705	InterPro
AKAP6	UniProtKB	F1N0Q2	AKAP6		1902261 /// 1901381 // positive regulation of potassium ion transmembrane transport (GO_REF:0000019 [IEA] Ensembl:ENSP00000280979) /// 0060306 // regulation of membrane repolarization (GO_REF:0000019 [IEA] Ensembl:ENSP00000280979) /// 0071320 // cellular response to cAMP (GO_REF:0000019 [IEA] Ensembl:ENSP00000280979)	0048471 // perinuclear region of cytoplasm (GO_REF:0000019 [IEA] Ensembl:ENSMUSP00000093406) /// 0005635 // nuclear envelope (GO_REF:0000019 [IEA] Ensembl:ENSP00000280979) /// 0034704 // calcium channel complex (GO_REF:0000019 [IEA] Ensembl:ENSP00000280979) /// 0016529 // sarcoplasmic reticulum (GO_REF:0000019 [IEA] Ensembl:ENSP00000280979)	0044325 // ion channel binding (GO_REF:0000019 [IEA] Ensembl:ENSP00000280979)	Uncharacterized protein	F1N0Q2_BOVIN|AKAP6	protein	taxon:9913	20140705	Ensembl
AKAP7	UniProtKB	A6QLP4	AKAP7		0008152 // metabolic process (GO_REF:0000002 [IEA] InterPro:IPR009097)	0005634 // nucleus (GO_REF:0000019 [IEA] Ensembl:ENSMUSP00000043624) /// 0005737 // cytoplasm (GO_REF:0000019 [IEA] Ensembl:ENSMUSP00000043624)	0034237 // protein kinase A regulatory subunit binding (GO_REF:0000019 [IEA] Ensembl:ENSMUSP00000043624) /// 0019901 // protein kinase binding (GO_REF:0000019 [IEA] Ensembl:ENSMUSP00000043624) /// 0003824 // catalytic activity (GO_REF:0000002 [IEA] InterPro:IPR009097)	Uncharacterized protein	A6QLP4_BOVIN|AKAP7	protein	taxon:9913	20140705	InterPro
AKAP8	UniProtKB	F1N2H4	AKAP8		0007076 // mitotic chromosome condensation (GO_REF:0000019 [IEA] Ensembl:ENSMUSP00000002699)	0000793 // condensed chromosome (GO_REF:0000019 [IEA] Ensembl:ENSMUSP00000002699) /// 0016363 // nuclear matrix (GO_REF:0000019 [IEA] Ensembl:ENSMUSP00000002699) /// 0001939 // female pronucleus (GO_REF:0000019 [IEA] Ensembl:ENSMUSP00000002699)	0003677 // DNA binding (GO_REF:0000002 [IEA] InterPro:IPR007071)	Uncharacterized protein	F1N2H4_BOVIN|AKAP8	protein	taxon:9913	20140705	Ensembl
AKAP8L	UniProtKB	F1MMW4	AKAP8L			0016363 // nuclear matrix (GO_REF:0000019 [IEA] Ensembl:ENSP00000380557)	0003677 // DNA binding (GO_REF:0000002 [IEA] InterPro:IPR007071)	Uncharacterized protein	F1MMW4_BOVIN|AKAP8L	protein	taxon:9913	20140705	InterPro
AKAP9	UniProtKB	F1MXF5	AKAP9		0007165 // signal transduction (GO_REF:0000002 [IEA] InterPro:IPR028745)	0000242 // pericentriolar material (GO_REF:0000019 [IEA] Ensembl:ENSMUSP00000046129) /// 0005794 // Golgi apparatus (GO_REF:0000019 [IEA] Ensembl:ENSP00000348573) /// 0008076 // voltage-gated potassium channel complex (GO_REF:0000019 [IEA] Ensembl:ENSP00000348573)	0032947 // protein complex scaffold (GO_REF:0000019 [IEA] Ensembl:ENSP00000348573) /// 0044325 // ion channel binding (GO_REF:0000019 [IEA] Ensembl:ENSP00000348573)	Uncharacterized protein	F1MXF5_BOVIN|AKAP9	protein	taxon:9913	20140705	Ensembl
AKIP1	UniProtKB	Q3SZ30	AKIP1		0016310 // phosphorylation (GO_REF:0000038 [IEA] UniProtKB-KW:KW-0418) /// 0034446 // substrate adhesion-dependent cell spreading (GO_REF:0000019 [IEA] Ensembl:ENSMUSP00000033335)		0016301 // kinase activity (GO_REF:0000038 [IEA] UniProtKB-KW:KW-0418)	Protein kinase A-interacting protein 1	Q3SZ30_BOVIN|AKIP1	protein	taxon:9913	20140705	UniProt
AKIRIN2	UniProtKB	A8YXY8	AKIRIN2		0045087 // innate immune response (GO_REF:0000037 [IEA] UniProtKB-KW:KW-0399) /// 0009790 // embryo development (GO_REF:0000019 [IEA] Ensembl:ENSMUSP00000081322) /// 0006351 // transcription, DNA-dependent (GO_REF:0000037 [IEA] UniProtKB-KW:KW-0804) /// 0045944 // positive regulation of transcription from RNA polymerase II promoter (GO_REF:0000019 [IEA] Ensembl:ENSMUSP00000081322) /// 0032496 // …	0005634 // nucleus (GO_REF:0000024 [ISS] UniProtKB:Q53H80) /// 0017053 // transcriptional repressor complex (GO_REF:0000024 [ISS] UniProtKB:Q25C79)		Akirin-2	AKIR2_BOVIN|AKIRIN2	protein	taxon:9913	20081205	UniProt
AKNAD1	UniProtKB	E1BDN0	AKNAD1			0005737 // cytoplasm (GO_REF:0000019 [IEA] Ensembl:ENSP00000359018)		Uncharacterized protein	E1BDN0_BOVIN|AKNAD1	protein	taxon:9913	20140705	Ensembl
AKR1A1	UniProtKB	Q3ZCJ2	AKR1A1		0046185 // aldehyde catabolic process (GO_REF:0000019 [IEA] Ensembl:ENSMUSP00000030455) /// 0055114 // oxidation-reduction process (GO_REF:0000037 [IEA] UniProtKB-KW:KW-0560) /// 0042840 // D-glucuronate catabolic process (GO_REF:0000019 [IEA] Ensembl:ENSMUSP00000030455) /// 0019853 // L-ascorbic acid biosynthetic process (GO_REF:0000019 [IEA] Ensembl:ENSMUSP00000030455)	0016324 // apical plasma membrane (GO_REF:0000019 [IEA] Ensembl:ENSMUSP00000030455) /// 0005829 // cytosol (GO_REF:0000019 [IEA] Ensembl:ENSMUSP00000030455)	0008106 // alcohol dehydrogenase (NADP+) activity (GO_REF:0000003 [IEA] EC:1.1.1.2) /// 0047939 // L-glucuronate reductase activity (GO_REF:0000019 [IEA] Ensembl:ENSMUSP00000030455)	Alcohol dehydrogenase [NADP(+)]	AK1A1_BOVIN|AKR1A1	protein	taxon:9913	20140705	Ensembl
AKR1B1	UniProtKB	P16116, Q5E962	AKR1B1		0055114 // oxidation-reduction process (GO_REF:0000037 [IEA] UniProtKB-KW:KW-0560) /// 0055114 // oxidation-reduction process (GO_REF:0000002 [IEA] InterPro:IPR018170|InterPro:IPR020471)	0005737 // cytoplasm (GO_REF:0000039 [IEA] UniProtKB-SubCell:SL-0086)	0004032 // alditol:NADP+ 1-oxidoreductase activity (GO_REF:0000003 [IEA] EC:1.1.1.21) /// 0047006 // 17-alpha,20-alpha-dihydroxypregn-4-en-3-one dehydrogenase activity (GO_REF:0000003 [IEA] EC:1.1.1.149) /// 0016491 // oxidoreductase activity (GO_REF:0000002 [IEA] InterPro:IPR018170|InterPro:IPR020471)	Aldose reductase	ALDR_BOVIN|AKR1B1	protein	taxon:9913	20140705	UniProt
AKR1B10	UniProtKB	F1N678	AKR1B10		0055114 // oxidation-reduction process (GO_REF:0000002 [IEA] InterPro:IPR018170|InterPro:IPR020471)		0016491 // oxidoreductase activity (GO_REF:0000002 [IEA] InterPro:IPR018170|InterPro:IPR020471)	Uncharacterized protein	F1N678_BOVIN|AKR1B10	protein	taxon:9913	20140705	InterPro
AKR1D1	UniProtKB	E1BBT0	AKR1D1		0055114 // oxidation-reduction process (GO_REF:0000019 [IEA] Ensembl:ENSP00000242375) /// 0006707 // cholesterol catabolic process (GO_REF:0000019 [IEA] Ensembl:ENSP00000242375) /// 0008207 // C21-steroid hormone metabolic process (GO_REF:0000019 [IEA] Ensembl:ENSP00000242375) /// 0008209 // androgen metabolic process (GO_REF:0000019 [IEA] Ensembl:ENSP00000242375) /// 0007586 // digestion (GO_REF…	0005829 // cytosol (GO_REF:0000019 [IEA] Ensembl:ENSP00000242375)	0016491 // oxidoreductase activity (GO_REF:0000002 [IEA] InterPro:IPR018170|InterPro:IPR020471)	Uncharacterized protein	E1BBT0_BOVIN|AKR1D1	protein	taxon:9913	20140705	Ensembl
AKR1E2	UniProtKB	F1MGH3	AKR1E2		0055114 // oxidation-reduction process (GO_REF:0000002 [IEA] InterPro:IPR018170|InterPro:IPR020471)		0016491 // oxidoreductase activity (GO_REF:0000002 [IEA] InterPro:IPR018170|InterPro:IPR020471)	Uncharacterized protein	F1MGH3_BOVIN|AKR1E2	protein	taxon:9913	20140705	InterPro
AKT1	UniProtKB	Q01314, G3X7B5	AKT1		0006006 // glucose metabolic process (GO_REF:0000037 [IEA] UniProtKB-KW:KW-0313) /// 0005977 // glycogen metabolic process (GO_REF:0000019 [IEA] Ensembl:ENSMUSP00000001780) /// 0042593 // glucose homeostasis (GO_REF:0000019 [IEA] Ensembl:ENSMUSP00000001780) /// 0045944 // positive regulation of transcription from RNA polymerase II promoter (GO_REF:0000019 [IEA] Ensembl:ENSMUSP00000001780) /// 003…	0005634 // nucleus (GO_REF:0000019 [IEA] Ensembl:ENSP00000451828) /// 0005886 // plasma membrane (GO_REF:0000024 [ISS] UniProtKB:P31749) /// 0005737 // cytoplasm (GO_REF:0000019 [IEA] Ensembl:ENSMUSP00000001780) /// 0005819 // spindle (GO_REF:0000019 [IEA] Ensembl:ENSMUSP00000001780) /// 0005634 // nucleus (GO_REF:0000024 [ISS] UniProtKB:P31749) /// 0005737 // cytoplasm (GO_REF:0000039 [IEA] UniP…	0004674 // protein serine/threonine kinase activity (GO_REF:0000038 [IEA] UniProtKB-KW:KW-0723) /// 0005524 // ATP binding (GO_REF:0000037 [IEA] UniProtKB-KW:KW-0067) /// 0042802 // identical protein binding (GO_REF:0000019 [IEA] Ensembl:ENSP00000451828) /// 0030235 // nitric-oxide synthase regulator activity (GO_REF:0000019 [IEA] Ensembl:ENSP00000451828) /// 0005547 // phosphatidylinositol-3,4,5…	RAC-alpha serine/threonine-protein kinase	G3X7B5_BOVIN|AKT1	protein	taxon:9913	20140705	Ensembl
AKT1S1	UniProtKB	F1N197	AKT1S1		0048011 // neurotrophin TRK receptor signaling pathway (GO_REF:0000002 [IEA] InterPro:IPR026682) /// 0045792 // negative regulation of cell size (GO_REF:0000019 [IEA] Ensembl:ENSP00000375711) /// 0043523 // regulation of neuron apoptotic process (GO_REF:0000019 [IEA] Ensembl:ENSMUSP00000103512) /// 0006469 // negative regulation of protein kinase activity (GO_REF:0000019 [IEA] Ensembl:ENSP0000037…	0005829 // cytosol (GO_REF:0000019 [IEA] Ensembl:ENSMUSP00000103512) /// 0031931 // TORC1 complex (GO_REF:0000019 [IEA] Ensembl:ENSP00000375711)		Uncharacterized protein	F1N197_BOVIN|AKT1S1	protein	taxon:9913	20140705	Ensembl
AKT2	UniProtKB	E1B9D1	AKT2		2001275 // positive regulation of glucose import in response to insulin stimulus (GO_REF:0000019 [IEA] Ensembl:ENSMUSP00000103981) /// 0032000 // positive regulation of fatty acid beta-oxidation (GO_REF:0000019 [IEA] Ensembl:ENSP00000375892) /// 0032287 // peripheral nervous system myelin maintenance (GO_REF:0000019 [IEA] Ensembl:ENSMUSP00000103981) /// 0031340 // positive regulation of vesicle f…	0005938 // cell cortex (GO_REF:0000019 [IEA] Ensembl:ENSMUSP00000103981) /// 0032587 // ruffle membrane (GO_REF:0000019 [IEA] Ensembl:ENSMUSP00000103981) /// 0005634 // nucleus (GO_REF:0000019 [IEA] Ensembl:ENSP00000375892)	0005524 // ATP binding (GO_REF:0000038 [IEA] UniProtKB-KW:KW-0067) /// 0004674 // protein serine/threonine kinase activity (GO_REF:0000019 [IEA] Ensembl:ENSMUSP00000103981)	Uncharacterized protein	E1B9D1_BOVIN|AKT2	protein	taxon:9913	20140705	Ensembl
AKT3	UniProtKB	F1MYJ4	AKT3		0006468 // protein phosphorylation (GO_REF:0000002 [IEA] InterPro:IPR000719|InterPro:IPR000961|InterPro:IPR002290|InterPro:IPR008271|InterPro:IPR017892) /// 0000002 // mitochondrial genome maintenance (GO_REF:0000019 [IEA] Ensembl:ENSP00000355497) /// 0007165 // signal transduction (GO_REF:0000019 [IEA] Ensembl:ENSP00000355497)	0005886 // plasma membrane (GO_REF:0000019 [IEA] Ensembl:ENSP00000355497) /// 0005794 // Golgi apparatus (GO_REF:0000019 [IEA] Ensembl:ENSP00000355497) /// 0005634 // nucleus (GO_REF:0000019 [IEA] Ensembl:ENSP00000355497)	0005524 // ATP binding (GO_REF:0000019 [IEA] Ensembl:ENSP00000355497) /// 0004674 // protein serine/threonine kinase activity (GO_REF:0000019 [IEA] Ensembl:ENSP00000355497)	Uncharacterized protein	F1MYJ4_BOVIN|AKT3	protein	taxon:9913	20140705	Ensembl
AKTIP	UniProtKB	F1N2R0	AKTIP		0007040 // lysosome organization (GO_REF:0000019 [IEA] Ensembl:ENSP00000378152) /// 0007032 // endosome organization (GO_REF:0000019 [IEA] Ensembl:ENSP00000378152) /// 0008152 // metabolic process (GO_REF:0000002 [IEA] InterPro:IPR000608) /// 0001934 // positive regulation of protein phosphorylation (GO_REF:0000019 [IEA] Ensembl:ENSP00000378152) /// 0032092 // positive regulation of protein bindi…	0005886 // plasma membrane (GO_REF:0000019 [IEA] Ensembl:ENSP00000378152) /// 0030897 // HOPS complex (GO_REF:0000019 [IEA] Ensembl:ENSP00000378152) /// 0005730 // nucleolus (GO_REF:0000019 [IEA] Ensembl:ENSP00000378152) /// 0070695 // FHF complex (GO_REF:0000019 [IEA] Ensembl:ENSP00000378152) /// 0005794 // Golgi apparatus (GO_REF:0000019 [IEA] Ensembl:ENSP00000378152)	0016881 // acid-amino acid ligase activity (GO_REF:0000002 [IEA] InterPro:IPR000608)	Uncharacterized protein	F1N2R0_BOVIN|AKTIP	protein	taxon:9913	20140705	Ensembl
ALAD	UniProtKB	Q58DK5	ALAD		0006783 // heme biosynthetic process (GO_REF:0000024 [ISS] UniProtKB:P13716) /// 0071353 // cellular response to interleukin-4 (GO_REF:0000019 [IEA] Ensembl:ENSMUSP00000103068) /// 0051260 // protein homooligomerization (GO_REF:0000019 [IEA] Ensembl:ENSP00000386284) /// 0006782 // protoporphyrinogen IX biosynthetic process (GO_REF:0000041 [IEA] UniPathway:UPA00251)		0004655 // porphobilinogen synthase activity (GO_REF:0000024 [ISS] UniProtKB:P13716) /// 0042802 // identical protein binding (GO_REF:0000019 [IEA] Ensembl:ENSP00000386284) /// 0008270 // zinc ion binding (GO_REF:0000024 [ISS] UniProtKB:P13716) /// 0042802 // identical protein binding (GO_REF:0000019 [IEA] Ensembl:ENSMUSP00000103068) /// 0032791 // lead ion binding (GO_REF:0000024 [ISS] UniProtKB…	Delta-aminolevulinic acid dehydratase	HEM2_BOVIN|ALAD	protein	taxon:9913	20100303	UniProt
ALAS1	UniProtKB	A6QLI6	ALAS1		0006782 // protoporphyrinogen IX biosynthetic process (GO_REF:0000041 [IEA] UniPathway:UPA00251)	0005759 // mitochondrial matrix (GO_REF:0000039 [IEA] UniProtKB-SubCell:SL-0170) /// 0005634 // nucleus (GO_REF:0000019 [IEA] Ensembl:ENSP00000378416)	0003870 // 5-aminolevulinate synthase activity (GO_REF:0000003 [IEA] EC:2.3.1.37) /// 0030170 // pyridoxal phosphate binding (GO_REF:0000002 [IEA] InterPro:IPR004839|InterPro:IPR010961|InterPro:IPR015118|InterPro:IPR015421|InterPro:IPR015422)	5-aminolevulinate synthase, nonspecific, mitochondrial	HEM1_BOVIN|ALAS1	protein	taxon:9913	20140705	UniProt
ALAS2	UniProtKB	Q3ZC31	ALAS2		0042541 // hemoglobin biosynthetic process (GO_REF:0000019 [IEA] Ensembl:ENSMUSP00000066040) /// 0006879 // cellular iron ion homeostasis (GO_REF:0000019 [IEA] Ensembl:ENSMUSP00000066040) /// 0030218 // erythrocyte differentiation (GO_REF:0000019 [IEA] Ensembl:ENSMUSP00000066040) /// 0006782 // protoporphyrinogen IX biosynthetic process (GO_REF:0000041 [IEA] UniPathway:UPA00251) /// 0001666 // re…	0005743 // mitochondrial inner membrane (GO_REF:0000024 [ISS] UniProtKB:P22557) /// 0005759 // mitochondrial matrix (GO_REF:0000039 [IEA] UniProtKB-SubCell:SL-0170)	0003870 // 5-aminolevulinate synthase activity (GO_REF:0000024 [ISS] UniProtKB:P22557) /// 0030170 // pyridoxal phosphate binding (GO_REF:0000002 [IEA] InterPro:IPR004839|InterPro:IPR010961|InterPro:IPR015118|InterPro:IPR015421|InterPro:IPR015422)	5-aminolevulinate synthase, erythroid-specific, mitochondrial	HEM0_BOVIN|ALAS2	protein	taxon:9913	20090514	UniProt
ALB	UniProtKB	P02769	ALB		0006810 // transport (GO_REF:0000002 [IEA] InterPro:IPR000264) /// 0043066 // negative regulation of apoptotic process (GO_REF:0000024 [ISS] UniProtKB:P02768) /// 0009267 // cellular response to starvation (GO_REF:0000024 [ISS] UniProtKB:P02768) /// 0051659 // maintenance of mitochondrion location (GO_REF:0000024 [ISS] UniProtKB:P02768) /// 0019836 // hemolysis by symbiont of host erythrocytes (G…	0005615 // extracellular space (GO_REF:0000019 [IEA] Ensembl:ENSP00000295897) /// 0005576 // extracellular region (Reactome:REACT_25193 [TAS]) /// 0005737 // cytoplasm (GO_REF:0000019 [IEA] Ensembl:ENSMUSP00000031314) /// 0043234 // protein complex (GO_REF:0000024 [ISS] UniProtKB:P02768) /// 0005615 // extracellular space (GO_REF:0000019 [IEA] Ensembl:ENSMUSP00000031314) /// 0070062 // extracellu…	0019825 // oxygen binding (GO_REF:0000024 [ISS] UniProtKB:P02768) /// 0015643 // toxic substance binding (GO_REF:0000024 [ISS] UniProtKB:P02768) /// 0003677 // DNA binding (GO_REF:0000024 [ISS] UniProtKB:P02768) /// 0051087 // chaperone binding (GO_REF:0000019 [IEA] Ensembl:ENSP00000295897) /// 0046872 // metal ion binding (GO_REF:0000037 [IEA] UniProtKB-KW:KW-0479) /// 0005504 // fatty acid bind…	Serum albumin	ALBU_BOVIN|ALB	protein	taxon:9913	20060119	UniProt
ALCAM	UniProtKB	F1MHN8, Q9BH13	ALCAM		0007155 // cell adhesion (GO_REF:0000037 [IEA] UniProtKB-KW:KW-0130) /// 0008045 // motor neuron axon guidance (GO_REF:0000019 [IEA] Ensembl:ENSMUSP00000023312)	0009897 // external side of plasma membrane (GO_REF:0000019 [IEA] Ensembl:ENSMUSP00000023312) /// 0016021 // integral to membrane (GO_REF:0000037 [IEA] UniProtKB-KW:KW-0812) /// 0016021 // integral to membrane (GO_REF:0000038 [IEA] UniProtKB-KW:KW-0812) /// 0043025 // neuronal cell body (GO_REF:0000019 [IEA] Ensembl:ENSMUSP00000023312) /// 0030424 // axon (GO_REF:0000019 [IEA] Ensembl:ENSMUSP0000…		CD166 antigen	F1MHN8_BOVIN|ALCAM	protein	taxon:9913	20140705	Ensembl
ALDH16A1	UniProtKB	A6QR56, F1N441	ALDH16A1		0055114 // oxidation-reduction process (GO_REF:0000002 [IEA] InterPro:IPR015590|InterPro:IPR016161|InterPro:IPR016162|InterPro:IPR016163)		0016620 // oxidoreductase activity, acting on the aldehyde or oxo group of donors, NAD or NADP as acceptor (GO_REF:0000002 [IEA] InterPro:IPR016163)	Aldehyde dehydrogenase family 16 member A1	A16A1_BOVIN|ALDH16A1	protein	taxon:9913	20140705	InterPro
ALDH18A1	UniProtKB	Q2KJH7	ALDH18A1		0019240 // citrulline biosynthetic process (GO_REF:0000019 [IEA] Ensembl:ENSP00000360268) /// 0016310 // phosphorylation (GO_REF:0000019 [IEA] Ensembl:ENSMUSP00000025979) /// 0055114 // oxidation-reduction process (GO_REF:0000002 [IEA] InterPro:IPR000965|InterPro:IPR005766|InterPro:IPR015590|InterPro:IPR016161|InterPro:IPR016162|InterPro:IPR016163|InterPro:IPR020593) /// 0016310 // phosphorylatio…	0005739 // mitochondrion (GO_REF:0000019 [IEA] Ensembl:ENSMUSP00000025979) /// 0005739 // mitochondrion (GO_REF:0000019 [IEA] Ensembl:ENSP00000360268)	0004349 // glutamate 5-kinase activity (GO_REF:0000019 [IEA] Ensembl:ENSMUSP00000025979) /// 0004349 // glutamate 5-kinase activity (GO_REF:0000019 [IEA] Ensembl:ENSP00000360268) /// 0004350 // glutamate-5-semialdehyde dehydrogenase activity (GO_REF:0000019 [IEA] Ensembl:ENSP00000360268)	Uncharacterized protein	Q2KJH7_BOVIN|ALDH18A1	protein	taxon:9913	20140705	Ensembl
ALDH1A1	UniProtKB	P48644	ALDH1A1		0055114 // oxidation-reduction process (GO_REF:0000037 [IEA] UniProtKB-KW:KW-0560) /// 0042572 // retinol metabolic process (GO_REF:0000041 [IEA] UniPathway:UPA00912)	0005737 // cytoplasm (GO_REF:0000039 [IEA] UniProtKB-SubCell:SL-0086)	0004029 // aldehyde dehydrogenase (NAD) activity (GO_REF:0000019 [IEA] Ensembl:ENSP00000297785) /// 0001758 // retinal dehydrogenase activity (GO_REF:0000003 [IEA] EC:1.2.1.36)	Retinal dehydrogenase 1	AL1A1_BOVIN|ALDH1A1|ALDH1	protein	taxon:9913	20140705	UniProt
ALDH1A2	UniProtKB	G3X6U1	ALDH1A2		0008284 // positive regulation of cell proliferation (GO_REF:0000019 [IEA] Ensembl:ENSMUSP00000034723) /// 0034097 // response to cytokine stimulus (GO_REF:0000019 [IEA] Ensembl:ENSP00000249750) /// 0001936 // regulation of endothelial cell proliferation (GO_REF:0000019 [IEA] Ensembl:ENSMUSP00000034723) /// 0014032 // neural crest cell development (GO_REF:0000019 [IEA] Ensembl:ENSMUSP00000034723)…	0005737 // cytoplasm (GO_REF:0000019 [IEA] Ensembl:ENSP00000249750) /// 0005634 // nucleus (GO_REF:0000019 [IEA] Ensembl:ENSP00000249750)	0001758 // retinal dehydrogenase activity (GO_REF:0000019 [IEA] Ensembl:ENSMUSP00000034723) /// 0004028 // 3-chloroallyl aldehyde dehydrogenase activity (GO_REF:0000019 [IEA] Ensembl:ENSMUSP00000034723)	Uncharacterized protein	G3X6U1_BOVIN|ALDH1A2	protein	taxon:9913	20140705	Ensembl
ALDH1A3	UniProtKB	F1MHR3	ALDH1A3		0060324 // face development (GO_REF:0000019 [IEA] Ensembl:ENSMUSP00000015278) /// 0050885 // neuromuscular process controlling balance (GO_REF:0000019 [IEA] Ensembl:ENSMUSP00000015278) /// 0060166 // olfactory pit development (GO_REF:0000019 [IEA] Ensembl:ENSMUSP00000015278) /// 0060013 // righting reflex (GO_REF:0000019 [IEA] Ensembl:ENSMUSP00000015278) /// 0043065 // positive regulation of apop…	0005737 // cytoplasm (GO_REF:0000019 [IEA] Ensembl:ENSP00000332256) /// 0005737 // cytoplasm (GO_REF:0000019 [IEA] Ensembl:ENSMUSP00000015278)	0004029 // aldehyde dehydrogenase (NAD) activity (GO_REF:0000019 [IEA] Ensembl:ENSMUSP00000015278) /// 0042803 // protein homodimerization activity (GO_REF:0000019 [IEA] Ensembl:ENSP00000332256) /// 0004030 // aldehyde dehydrogenase [NAD(P)+] activity (GO_REF:0000019 [IEA] Ensembl:ENSP00000332256) /// 0070324 // thyroid hormone binding (GO_REF:0000019 [IEA] Ensembl:ENSMUSP00000015278) /// 0004030…	Uncharacterized protein	F1MHR3_BOVIN|ALDH1A3	protein	taxon:9913	20140705	Ensembl
ALDH1B1	UniProtKB	G5E5P4, P52476	ALDH1B1		0055114 // oxidation-reduction process (GO_REF:0000037 [IEA] UniProtKB-KW:KW-0560) /// 0055114 // oxidation-reduction process (GO_REF:0000002 [IEA] InterPro:IPR015590|InterPro:IPR016161|InterPro:IPR016162|InterPro:IPR016163) /// 0006068 // ethanol catabolic process (GO_REF:0000041 [IEA] UniPathway:UPA00780)	0005759 // mitochondrial matrix (GO_REF:0000039 [IEA] UniProtKB-SubCell:SL-0170) /// 0005634 // nucleus (GO_REF:0000019 [IEA] Ensembl:ENSP00000366927) /// 0005739 // mitochondrion (GO_REF:0000019 [IEA] Ensembl:ENSP00000366927) /// 0005739 // mitochondrion (GO_REF:0000019 [IEA] Ensembl:ENSMUSP00000041260)	0016620 // oxidoreductase activity, acting on the aldehyde or oxo group of donors, NAD or NADP as acceptor (GO_REF:0000002 [IEA] InterPro:IPR016163) /// 0004029 // aldehyde dehydrogenase (NAD) activity (GO_REF:0000003 [IEA] EC:1.2.1.3)	Aldehyde dehydrogenase X, mitochondrial	G5E5P4_BOVIN|ALDH1B1	protein	taxon:9913	20140705	Ensembl
ALDH1L1	UniProtKB	E1BMG9	ALDH1L1		0006730 // one-carbon metabolic process (GO_REF:0000002 [IEA] InterPro:IPR011407) /// 0032259 // methylation (GO_REF:0000002 [IEA] InterPro:IPR001555) /// 0009258 // 10-formyltetrahydrofolate catabolic process (GO_REF:0000002 [IEA] InterPro:IPR011407) /// 0009058 // biosynthetic process (GO_REF:0000002 [IEA] InterPro:IPR002376|InterPro:IPR005793) /// 0055114 // oxidation-reduction process (GO_REF…	0005739 // mitochondrion (GO_REF:0000019 [IEA] Ensembl:ENSMUSP00000114304)	0016620 // oxidoreductase activity, acting on the aldehyde or oxo group of donors, NAD or NADP as acceptor (GO_REF:0000002 [IEA] InterPro:IPR016163) /// 0016742 // hydroxymethyl-, formyl- and related transferase activity (GO_REF:0000002 [IEA] InterPro:IPR002376|InterPro:IPR005793) /// 0008168 // methyltransferase activity (GO_REF:0000002 [IEA] InterPro:IPR001555) /// 0016155 // formyltetrahydrofo…	Uncharacterized protein	E1BMG9_BOVIN|ALDH1L1	protein	taxon:9913	20140705	Ensembl
ALDH1L2	UniProtKB	E1BDG9	ALDH1L2		0006730 // one-carbon metabolic process (GO_REF:0000002 [IEA] InterPro:IPR011407) /// 0032259 // methylation (GO_REF:0000002 [IEA] InterPro:IPR001555) /// 0009258 // 10-formyltetrahydrofolate catabolic process (GO_REF:0000002 [IEA] InterPro:IPR011407) /// 0009058 // biosynthetic process (GO_REF:0000002 [IEA] InterPro:IPR002376|InterPro:IPR005793) /// 0055114 // oxidation-reduction process (GO_REF…	0005739 // mitochondrion (GO_REF:0000019 [IEA] Ensembl:ENSP00000258494) /// 0005739 // mitochondrion (GO_REF:0000019 [IEA] Ensembl:ENSMUSP00000020497)	0016620 // oxidoreductase activity, acting on the aldehyde or oxo group of donors, NAD or NADP as acceptor (GO_REF:0000002 [IEA] InterPro:IPR016163) /// 0016742 // hydroxymethyl-, formyl- and related transferase activity (GO_REF:0000002 [IEA] InterPro:IPR002376|InterPro:IPR005793) /// 0008168 // methyltransferase activity (GO_REF:0000002 [IEA] InterPro:IPR001555) /// 0016155 // formyltetrahydrofo…	Uncharacterized protein	E1BDG9_BOVIN|ALDH1L2	protein	taxon:9913	20140705	Ensembl
ALDH2	UniProtKB	P20000	ALDH2		0055114 // oxidation-reduction process (GO_REF:0000037 [IEA] UniProtKB-KW:KW-0560) /// 0006068 // ethanol catabolic process (GO_REF:0000041 [IEA] UniPathway:UPA00780)	0005759 // mitochondrial matrix (GO_REF:0000039 [IEA] UniProtKB-SubCell:SL-0170)	0004029 // aldehyde dehydrogenase (NAD) activity (GO_REF:0000003 [IEA] EC:1.2.1.3)	Aldehyde dehydrogenase, mitochondrial	ALDH2_BOVIN|ALDH2	protein	taxon:9913	20140705	UniProt
ALDH3A1	UniProtKB	P30907, F1N015	ALDH3A1		0055114 // oxidation-reduction process (GO_REF:0000037 [IEA] UniProtKB-KW:KW-0560) /// 0055114 // oxidation-reduction process (GO_REF:0000019 [IEA] Ensembl:ENSP00000411821) /// 0006081 // cellular aldehyde metabolic process (GO_REF:0000002 [IEA] InterPro:IPR012394)	0005783 // endoplasmic reticulum (GO_REF:0000019 [IEA] Ensembl:ENSP00000411821) /// 0005737 // cytoplasm (GO_REF:0000039 [IEA] UniProtKB-SubCell:SL-0086)	0004030 // aldehyde dehydrogenase [NAD(P)+] activity (GO_REF:0000002 [IEA] InterPro:IPR012394) /// 0004030 // aldehyde dehydrogenase [NAD(P)+] activity (GO_REF:0000003 [IEA] EC:1.2.1.5) /// 0004028 // 3-chloroallyl aldehyde dehydrogenase activity (GO_REF:0000019 [IEA] Ensembl:ENSMUSP00000019246) /// 0004029 // aldehyde dehydrogenase (NAD) activity (GO_REF:0000019 [IEA] Ensembl:ENSP00000411821) //…	Aldehyde dehydrogenase	F1N015_BOVIN|ALDH3A1	protein	taxon:9913	20140705	Ensembl
ALDH3A2	UniProtKB	A6QQT4	ALDH3A2		0008544 // epidermis development (GO_REF:0000019 [IEA] Ensembl:ENSP00000345774) /// 0006081 // cellular aldehyde metabolic process (GO_REF:0000002 [IEA] InterPro:IPR012394) /// 0007422 // peripheral nervous system development (GO_REF:0000019 [IEA] Ensembl:ENSP00000345774) /// 0033306 // phytol metabolic process (GO_REF:0000019 [IEA] Ensembl:ENSP00000345774) /// 0055114 // oxidation-reduction proc…	0005743 // mitochondrial inner membrane (GO_REF:0000019 [IEA] Ensembl:ENSMUSP00000073764) /// 0005783 // endoplasmic reticulum (GO_REF:0000019 [IEA] Ensembl:ENSMUSP00000073764) /// 0005777 // peroxisome (GO_REF:0000019 [IEA] Ensembl:ENSP00000345774)	0004030 // aldehyde dehydrogenase [NAD(P)+] activity (GO_REF:0000002 [IEA] InterPro:IPR012394) /// 0050061 // long-chain-aldehyde dehydrogenase activity (GO_REF:0000019 [IEA] Ensembl:ENSP00000345774) /// 0052814 // medium-chain-aldehyde dehydrogenase activity (GO_REF:0000019 [IEA] Ensembl:ENSP00000345774) /// 0046577 // long-chain-alcohol oxidase activity (GO_REF:0000019 [IEA] Ensembl:ENSP0000034…	Aldehyde dehydrogenase	A6QQT4_BOVIN|ALDH3A2	protein	taxon:9913	20140705	InterPro
ALDH3B1	UniProtKB	Q1JPA0	ALDH3B1		0055114 // oxidation-reduction process (GO_REF:0000019 [IEA] Ensembl:ENSP00000474034) /// 0034599 // cellular response to oxidative stress (GO_REF:0000019 [IEA] Ensembl:ENSP00000474034) /// 0046185 // aldehyde catabolic process (GO_REF:0000019 [IEA] Ensembl:ENSP00000474034) /// 0006068 // ethanol catabolic process (GO_REF:0000041 [IEA] UniPathway:UPA00780)	0005886 // plasma membrane (GO_REF:0000039 [IEA] UniProtKB-SubCell:SL-0039) /// 0005829 // cytosol (GO_REF:0000019 [IEA] Ensembl:ENSMUSP00000056276)	0004030 // aldehyde dehydrogenase [NAD(P)+] activity (GO_REF:0000003 [IEA] EC:1.2.1.5)	Aldehyde dehydrogenase family 3 member B1	AL3B1_BOVIN|ALDH3B1	protein	taxon:9913	20140705	UniProt
ALDH4A1	UniProtKB	A7YWE4	ALDH4A1		0006561 // proline biosynthetic process (GO_REF:0000002 [IEA] InterPro:IPR005931) /// 0055114 // oxidation-reduction process (GO_REF:0000037 [IEA] UniProtKB-KW:KW-0560) /// 0010133 // proline catabolic process to glutamate (GO_REF:0000041 [IEA] UniPathway:UPA00261)	0005759 // mitochondrial matrix (GO_REF:0000039 [IEA] UniProtKB-SubCell:SL-0170)	0016620 // oxidoreductase activity, acting on the aldehyde or oxo group of donors, NAD or NADP as acceptor (GO_REF:0000002 [IEA] InterPro:IPR016163) /// 0042802 // identical protein binding (GO_REF:0000019 [IEA] Ensembl:ENSP00000364490) /// 0003842 // 1-pyrroline-5-carboxylate dehydrogenase activity (GO_REF:0000019 [IEA] Ensembl:ENSP00000364490)	Delta-1-pyrroline-5-carboxylate dehydrogenase, mitochondrial	AL4A1_BOVIN|ALDH4A1	protein	taxon:9913	20140705	Ensembl
ALDH5A1	UniProtKB	E1BDP3	ALDH5A1		0006650 // glycerophospholipid metabolic process (GO_REF:0000019 [IEA] Ensembl:ENSMUSP00000040591) /// 0006105 // succinate metabolic process (GO_REF:0000019 [IEA] Ensembl:ENSMUSP00000040591) /// 0006083 // acetate metabolic process (GO_REF:0000019 [IEA] Ensembl:ENSMUSP00000040591) /// 0009791 // post-embryonic development (GO_REF:0000019 [IEA] Ensembl:ENSMUSP00000040591) /// 0046459 // short-cha…	0005739 // mitochondrion (GO_REF:0000019 [IEA] Ensembl:ENSMUSP00000040591)	0009013 // succinate-semialdehyde dehydrogenase [NAD(P)+] activity (GO_REF:0000002 [IEA] InterPro:IPR010102)	Uncharacterized protein	E1BDP3_BOVIN|ALDH5A1	protein	taxon:9913	20140705	Ensembl
ALDH6A1	UniProtKB	Q07536, F1N7K8	ALDH6A1		0055114 // oxidation-reduction process (GO_REF:0000037 [IEA] UniProtKB-KW:KW-0560) /// 0019859 // thymine metabolic process (GO_REF:0000024 [ISS] UniProtKB:Q02253) /// 0050873 // brown fat cell differentiation (GO_REF:0000019 [IEA] Ensembl:ENSMUSP00000082288) /// 0006573 // valine metabolic process (GO_REF:0000024 [ISS] UniProtKB:Q02253) /// 0055114 // oxidation-reduction process (GO_REF:0000038 …	0005739 // mitochondrion (GO_REF:0000039 [IEA] UniProtKB-SubCell:SL-0173) /// 0005739 // mitochondrion (GO_REF:0000019 [IEA] Ensembl:ENSP00000450436) /// 0005739 // mitochondrion (GO_REF:0000019 [IEA] Ensembl:ENSMUSP00000082288) /// 0005634 // nucleus (GO_REF:0000019 [IEA] Ensembl:ENSP00000450436)	0018478 // malonate-semialdehyde dehydrogenase (acetylating) activity (GO_REF:0000024 [ISS] UniProtKB:Q02253) /// 0000062 // fatty-acyl-CoA binding (PMID:8514806 [IDA]) /// 0004491 // methylmalonate-semialdehyde dehydrogenase (acylating) activity (GO_REF:0000002 [IEA] InterPro:IPR010061) /// 0004491 // methylmalonate-semialdehyde dehydrogenase (acylating) activity (PMID:8514806 [IDA]) /// 0004491…	Methylmalonate-semialdehyde dehydrogenase [acylating], mitochondrial	F1N7K8_BOVIN|ALDH6A1	protein	taxon:9913	20140705	InterPro
ALDH7A1	UniProtKB	Q2KJC9, E1BFG0	ALDH7A1		0055114 // oxidation-reduction process (GO_REF:0000037 [IEA] UniProtKB-KW:KW-0560) /// 0055114 // oxidation-reduction process (GO_REF:0000038 [IEA] UniProtKB-KW:KW-0560) /// 0019285 // glycine betaine biosynthetic process from choline (GO_REF:0000041 [IEA] UniPathway:UPA00529)	0005739 // mitochondrion (GO_REF:0000039 [IEA] UniProtKB-SubCell:SL-0173) /// 0005634 // nucleus (GO_REF:0000039 [IEA] UniProtKB-SubCell:SL-0191) /// 0005829 // cytosol (GO_REF:0000039 [IEA] UniProtKB-SubCell:SL-0091) /// 0005739 // mitochondrion (GO_REF:0000019 [IEA] Ensembl:ENSP00000387123) /// 0005739 // mitochondrion (GO_REF:0000019 [IEA] Ensembl:ENSMUSP00000065089)	0008802 // betaine-aldehyde dehydrogenase activity (GO_REF:0000003 [IEA] EC:1.2.1.8) /// 0004043 // L-aminoadipate-semialdehyde dehydrogenase activity (GO_REF:0000019 [IEA] Ensembl:ENSP00000387123) /// 0004043 // L-aminoadipate-semialdehyde dehydrogenase activity (GO_REF:0000003 [IEA] EC:1.2.1.31)	Alpha-aminoadipic semialdehyde dehydrogenase	E1BFG0_BOVIN|ALDH7A1	protein	taxon:9913	20140705	Ensembl
ALDH8A1	UniProtKB	Q0P5F9	ALDH8A1		0042904 // 9-cis-retinoic acid biosynthetic process (GO_REF:0000019 [IEA] Ensembl:ENSMUSP00000038878) /// 0055114 // oxidation-reduction process (GO_REF:0000037 [IEA] UniProtKB-KW:KW-0560) /// 0042574 // retinal metabolic process (GO_REF:0000024 [ISS] UniProtKB:Q9H2A2) /// 0042573 // retinoic acid metabolic process (GO_REF:0000024 [ISS] UniProtKB:Q9H2A2)	0005622 // intracellular (GO_REF:0000024 [ISS] UniProtKB:Q9H2A2) /// 0005737 // cytoplasm (GO_REF:0000039 [IEA] UniProtKB-SubCell:SL-0086)	0001758 // retinal dehydrogenase activity (GO_REF:0000024 [ISS] UniProtKB:Q9H2A2)	Aldehyde dehydrogenase family 8 member A1	AL8A1_BOVIN|ALDH8A1	protein	taxon:9913	20090805	UniProt
ALDH9A1	UniProtKB	Q2KJH9, F1N2L9	ALDH9A1		0045329 // carnitine biosynthetic process (GO_REF:0000041 [IEA] UniPathway:UPA00118) /// 0006081 // cellular aldehyde metabolic process (GO_REF:0000024 [ISS] UniProtKB:P49189) /// 0055114 // oxidation-reduction process (GO_REF:0000024 [ISS] UniProtKB:P49189) /// 0006081 // cellular aldehyde metabolic process (GO_REF:0000019 [IEA] Ensembl:ENSP00000346827) /// 0042136 // neurotransmitter biosynthet…	0005829 // cytosol (GO_REF:0000019 [IEA] Ensembl:ENSMUSP00000028004) /// 0005739 // mitochondrion (GO_REF:0000019 [IEA] Ensembl:ENSMUSP00000028004) /// 0005886 // plasma membrane (GO_REF:0000019 [IEA] Ensembl:ENSP00000346827) /// 0005737 // cytoplasm (GO_REF:0000039 [IEA] UniProtKB-SubCell:SL-0086)	0019145 // aminobutyraldehyde dehydrogenase activity (GO_REF:0000019 [IEA] Ensembl:ENSP00000346827) /// 0047105 // 4-trimethylammoniobutyraldehyde dehydrogenase activity (GO_REF:0000003 [IEA] EC:1.2.1.47) /// 0019145 // aminobutyraldehyde dehydrogenase activity (GO_REF:0000024 [ISS] UniProtKB:P49189) /// 0004029 // aldehyde dehydrogenase (NAD) activity (GO_REF:0000024 [ISS] UniProtKB:P49189)	4-trimethylaminobutyraldehyde dehydrogenase	F1N2L9_BOVIN|ALDH9A1	protein	taxon:9913	20140705	Ensembl
ALDOA	UniProtKB	A6QLL8	ALDOA		0046716 // muscle cell homeostasis (GO_REF:0000019 [IEA] Ensembl:ENSP00000378669) /// 0008360 // regulation of cell shape (GO_REF:0000019 [IEA] Ensembl:ENSP00000378669) /// 0030388 // fructose 1,6-bisphosphate metabolic process (GO_REF:0000019 [IEA] Ensembl:ENSP00000378669) /// 0006096 // glycolysis (GO_REF:0000041 [IEA] UniPathway:UPA00109) /// 0006000 // fructose metabolic process (GO_REF:00000…	0015629 // actin cytoskeleton (GO_REF:0000019 [IEA] Ensembl:ENSP00000378669) /// 0070062 // extracellular vesicular exosome (GO_REF:0000019 [IEA] Ensembl:ENSP00000378669)	0008092 // cytoskeletal protein binding (GO_REF:0000019 [IEA] Ensembl:ENSP00000378669) /// 0070061 // fructose binding (GO_REF:0000019 [IEA] Ensembl:ENSP00000378669) /// 0004332 // fructose-bisphosphate aldolase activity (GO_REF:0000003 [IEA] EC:4.1.2.13)	Fructose-bisphosphate aldolase	A6QLL8_BOVIN|ALDOA	protein	taxon:9913	20140705	UniProt
ALDOB	UniProtKB	Q3T0S5, A5PK73	ALDOB		0032781 // positive regulation of ATPase activity (GO_REF:0000019 [IEA] Ensembl:ENSP00000363988) /// 0006000 // fructose metabolic process (GO_REF:0000019 [IEA] Ensembl:ENSP00000363988) /// 0070072 // vacuolar proton-transporting V-type ATPase complex assembly (GO_REF:0000019 [IEA] Ensembl:ENSP00000363988) /// 0006096 // glycolysis (GO_REF:0000041 [IEA] UniPathway:UPA00109) /// 0006116 // NADH ox…	0005815 // microtubule organizing center (GO_REF:0000039 [IEA] UniProtKB-SubCell:SL-0048) /// 0005737 // cytoplasm (GO_REF:0000037 [IEA] UniProtKB-KW:KW-0963) /// 0034451 // centriolar satellite (GO_REF:0000019 [IEA] Ensembl:ENSP00000363988)	0051117 // ATPase binding (GO_REF:0000019 [IEA] Ensembl:ENSP00000363988) /// 0042802 // identical protein binding (GO_REF:0000019 [IEA] Ensembl:ENSP00000363988) /// 0008092 // cytoskeletal protein binding (GO_REF:0000019 [IEA] Ensembl:ENSP00000363988) /// 0004332 // fructose-bisphosphate aldolase activity (GO_REF:0000003 [IEA] EC:4.1.2.13) /// 0070061 // fructose binding (GO_REF:0000019 [IEA] Ens…	Fructose-bisphosphate aldolase	A5PK73_BOVIN|ALDOB	protein	taxon:9913	20140705	UniProt
ALDOC	UniProtKB	Q3ZBY4	ALDOC		0006096 // glycolysis (GO_REF:0000041 [IEA] UniPathway:UPA00109) /// 0030388 // fructose 1,6-bisphosphate metabolic process (GO_REF:0000019 [IEA] Ensembl:ENSP00000226253)	0005739 // mitochondrion (GO_REF:0000019 [IEA] Ensembl:ENSMUSP00000017534)	0008092 // cytoskeletal protein binding (GO_REF:0000019 [IEA] Ensembl:ENSP00000226253) /// 0004332 // fructose-bisphosphate aldolase activity (GO_REF:0000003 [IEA] EC:4.1.2.13)	Fructose-bisphosphate aldolase	Q3ZBY4_BOVIN|ALDOC	protein	taxon:9913	20140705	UniProt
ALG1	UniProtKB	F1N2J7	ALG1		0008152 // metabolic process (GO_REF:0000002 [IEA] InterPro:IPR026051)		0016757 // transferase activity, transferring glycosyl groups (GO_REF:0000002 [IEA] InterPro:IPR026051)	Uncharacterized protein	F1N2J7_BOVIN|ALG1|BOS_22635	protein	taxon:9913	20140705	GOC
ALG10	UniProtKB	Q0VD02	ALG10		0008152 // metabolic process (GO_REF:0000002 [IEA] InterPro:IPR016900) /// 0008152 // metabolic process (GO_REF:0000038 [IEA] UniProtKB-KW:KW-0808)	0016021 // integral to membrane (GO_REF:0000002 [IEA] InterPro:IPR016900)	0016758 // transferase activity, transferring hexosyl groups (GO_REF:0000002 [IEA] InterPro:IPR016900)	Uncharacterized protein	Q0VD02_BOVIN|ALG10	protein	taxon:9913	20140705	GOC
ALG11	UniProtKB	E1B756	ALG11		0009058 // biosynthetic process (GO_REF:0000002 [IEA] InterPro:IPR001296)			Uncharacterized protein	E1B756_BOVIN|ALG11	protein	taxon:9913	20140705	InterPro
ALG12	UniProtKB	G3MWZ3	ALG12		0006487 // protein N-linked glycosylation (GO_REF:0000019 [IEA] Ensembl:ENSP00000333813) /// 0006488 // dolichol-linked oligosaccharide biosynthetic process (GO_REF:0000019 [IEA] Ensembl:ENSP00000333813)		0016757 // transferase activity, transferring glycosyl groups (GO_REF:0000002 [IEA] InterPro:IPR005599)	Uncharacterized protein	G3MWZ3_BOVIN|ALG12	protein	taxon:9913	20140705	Ensembl
ALG2	UniProtKB	A4FUG6	ALG2		0033577 // protein glycosylation in endoplasmic reticulum (GO_REF:0000019 [IEA] Ensembl:ENSP00000417764) /// 0097502 /// 0051592 // response to calcium ion (GO_REF:0000019 [IEA] Ensembl:ENSP00000417764) /// 0006488 // dolichol-linked oligosaccharide biosynthetic process (GO_REF:0000019 [IEA] Ensembl:ENSP00000417764)	0016020 // membrane (GO_REF:0000019 [IEA] Ensembl:ENSP00000417764) /// 0048471 // perinuclear region of cytoplasm (GO_REF:0000019 [IEA] Ensembl:ENSP00000417764) /// 0005634 // nucleus (GO_REF:0000019 [IEA] Ensembl:ENSP00000417764)	0048306 // calcium-dependent protein binding (GO_REF:0000019 [IEA] Ensembl:ENSP00000417764) /// 0000033 // alpha-1,3-mannosyltransferase activity (GO_REF:0000019 [IEA] Ensembl:ENSP00000417764) /// 0004378 // GDP-Man:Man1GlcNAc2-PP-Dol alpha-1,3-mannosyltransferase activity (GO_REF:0000002 [IEA] InterPro:IPR027054) /// 0043495 // protein anchor (GO_REF:0000019 [IEA] Ensembl:ENSP00000417764) /// 00…	ALG2 protein	A4FUG6_BOVIN|ALG2	protein	taxon:9913	20140705	Ensembl
ALG3	UniProtKB	A4FV21	ALG3		97502	0016021 // integral to membrane (GO_REF:0000002 [IEA] InterPro:IPR007873) /// 0005789 // endoplasmic reticulum membrane (GO_REF:0000019 [IEA] Ensembl:ENSP00000380793)	0000033 // alpha-1,3-mannosyltransferase activity (GO_REF:0000019 [IEA] Ensembl:ENSP00000380793)	ALG3 protein	A4FV21_BOVIN|ALG3	protein	taxon:9913	20140705	Ensembl
ALG5	UniProtKB	F1N540, Q2KIM7	ALG5		0008152 // metabolic process (GO_REF:0000038 [IEA] UniProtKB-KW:KW-0808) /// 0008152 // metabolic process (GO_REF:0000038 [IEA] UniProtKB-KW:KW-0328) /// 0007368 // determination of left/right symmetry (GO_REF:0000019 [IEA] Ensembl:ENSMUSP00000035879)		0016757 // transferase activity, transferring glycosyl groups (GO_REF:0000038 [IEA] UniProtKB-KW:KW-0328)	Uncharacterized protein	F1N540_BOVIN|ALG5	protein	taxon:9913	20140705	Ensembl
ALG6	UniProtKB	F6QF86	ALG6		0006487 // protein N-linked glycosylation (GO_REF:0000019 [IEA] Ensembl:ENSP00000360149)	0005789 // endoplasmic reticulum membrane (GO_REF:0000002 [IEA] InterPro:IPR004856)	0046527 // glucosyltransferase activity (GO_REF:0000019 [IEA] Ensembl:ENSP00000360149)	Uncharacterized protein	F6QF86_BOVIN|ALG6	protein	taxon:9913	20140705	InterPro
ALG8	UniProtKB	Q0P5D9, F1MV61	ALG8		0006487 // protein N-linked glycosylation (GO_REF:0000019 [IEA] Ensembl:ENSP00000299626) /// 0097502 /// 0006487 // protein N-linked glycosylation (GO_REF:0000024 [ISS] UniProtKB:Q9BVK2)	0005789 // endoplasmic reticulum membrane (GO_REF:0000039 [IEA] UniProtKB-SubCell:SL-0097) /// 0016021 // integral to membrane (GO_REF:0000037 [IEA] UniProtKB-KW:KW-0812) /// 0005789 // endoplasmic reticulum membrane (GO_REF:0000002 [IEA] InterPro:IPR004856)	0000033 // alpha-1,3-mannosyltransferase activity (GO_REF:0000024 [ISS] UniProtKB:Q9BVK2) /// 0000033 // alpha-1,3-mannosyltransferase activity (GO_REF:0000019 [IEA] Ensembl:ENSP00000299626)	Probable dolichyl pyrophosphate Glc1Man9GlcNAc2 alpha-1,3-glucosyltransferase	F1MV61_BOVIN|ALG8	protein	taxon:9913	20140705	Ensembl
ALG9	UniProtKB	E1BA58	ALG9		0008152 // metabolic process (GO_REF:0000002 [IEA] InterPro:IPR005599)		0016757 // transferase activity, transferring glycosyl groups (GO_REF:0000002 [IEA] InterPro:IPR005599)	Uncharacterized protein	E1BA58_BOVIN|ALG9	protein	taxon:9913	20140705	GOC
ALK	UniProtKB	F1MUQ3, F1MQH1	ALK		0018108 // peptidyl-tyrosine phosphorylation (GO_REF:0000002 [IEA] InterPro:IPR008266|InterPro:IPR020635) /// 0000187 // activation of MAPK activity (GO_REF:0000002 [IEA] InterPro:IPR026830) /// 0018108 // peptidyl-tyrosine phosphorylation (GO_REF:0000003 [IEA] EC:2.7.10.1) /// 0018108 // peptidyl-tyrosine phosphorylation (GO_REF:0000038 [IEA] UniProtKB-KW:KW-0829) /// 0007169 // transmembrane re…	0016021 // integral to membrane (GO_REF:0000038 [IEA] UniProtKB-KW:KW-0812)	0004714 // transmembrane receptor protein tyrosine kinase activity (GO_REF:0000003 [IEA] EC:2.7.10.1) /// 0005524 // ATP binding (GO_REF:0000038 [IEA] UniProtKB-KW:KW-0067)	Tyrosine-protein kinase receptor	F1MQH1_BOVIN|ALK	protein	taxon:9913	20140705	InterPro
ALKBH1	UniProtKB	A7E351	ALKBH1		0070989 // oxidative demethylation (GO_REF:0000019 [IEA] Ensembl:ENSP00000216489) /// 0080111 // DNA demethylation (GO_REF:0000019 [IEA] Ensembl:ENSP00000216489) /// 0001701 // in utero embryonic development (GO_REF:0000019 [IEA] Ensembl:ENSMUSP00000124565) /// 0006307 // DNA dealkylation involved in DNA repair (GO_REF:0000019 [IEA] Ensembl:ENSP00000216489) /// 0050918 // positive chemotaxis (GO_…	0005739 // mitochondrion (GO_REF:0000019 [IEA] Ensembl:ENSP00000216489) /// 0005719 // nuclear euchromatin (GO_REF:0000019 [IEA] Ensembl:ENSMUSP00000124565)	0070579 // methylcytosine dioxygenase activity (GO_REF:0000019 [IEA] Ensembl:ENSP00000216489) /// 0042056 // chemoattractant activity (GO_REF:0000019 [IEA] Ensembl:ENSMUSP00000124565) /// 0003906 // DNA-(apurinic or apyrimidinic site) lyase activity (GO_REF:0000019 [IEA] Ensembl:ENSP00000216489) /// 0008198 // ferrous iron binding (GO_REF:0000019 [IEA] Ensembl:ENSP00000216489)	Uncharacterized protein	A7E351_BOVIN|ALKBH1	protein	taxon:9913	20140705	GOC
ALKBH2	UniProtKB	F1N437, Q58DM4	ALKBH2		0035511 // oxidative DNA demethylation (GO_REF:0000019 [IEA] Ensembl:ENSP00000398181) /// 0006307 // DNA dealkylation involved in DNA repair (GO_REF:0000019 [IEA] Ensembl:ENSP00000398181) /// 0035511 // oxidative DNA demethylation (GO_REF:0000024 [ISS] UniProtKB:Q6NS38) /// 0006307 // DNA dealkylation involved in DNA repair (GO_REF:0000024 [ISS] UniProtKB:Q6NS38)	0005634 // nucleus (GO_REF:0000039 [IEA] UniProtKB-SubCell:SL-0191)	0043734 // DNA-N1-methyladenine dioxygenase activity (GO_REF:0000019 [IEA] Ensembl:ENSP00000398181) /// 0008198 // ferrous iron binding (GO_REF:0000024 [ISS] UniProtKB:Q6NS38) /// 0008198 // ferrous iron binding (GO_REF:0000019 [IEA] Ensembl:ENSP00000398181) /// 0051747 // cytosine C-5 DNA demethylase activity (GO_REF:0000019 [IEA] Ensembl:ENSP00000398181) /// 0051747 // cytosine C-5 DNA demethyl…	Alpha-ketoglutarate-dependent dioxygenase alkB homolog 2	F1N437_BOVIN|ALKBH2	protein	taxon:9913	20140705	Ensembl
ALKBH3	UniProtKB	Q32L00	ALKBH3		0006307 // DNA dealkylation involved in DNA repair (GO_REF:0000024 [ISS] UniProtKB:Q96Q83) /// 0035552 // oxidative single-stranded DNA demethylation (GO_REF:0000024 [ISS] UniProtKB:Q96Q83) /// 0006281 // DNA repair (GO_REF:0000024 [ISS] UniProtKB:Q96Q83) /// 0008283 // cell proliferation (GO_REF:0000024 [ISS] UniProtKB:Q96Q83)	0005739 // mitochondrion (GO_REF:0000019 [IEA] Ensembl:ENSP00000302232) /// 0005634 // nucleus (GO_REF:0000039 [IEA] UniProtKB-SubCell:SL-0191)	0043734 // DNA-N1-methyladenine dioxygenase activity (GO_REF:0000024 [ISS] UniProtKB:Q96Q83) /// 0051747 // cytosine C-5 DNA demethylase activity (GO_REF:0000019 [IEA] Ensembl:ENSMUSP00000038721) /// 0008198 // ferrous iron binding (GO_REF:0000024 [ISS] UniProtKB:Q96Q83)	Alpha-ketoglutarate-dependent dioxygenase alkB homolog 3	ALKB3_BOVIN|ALKBH3|ABH3	protein	taxon:9913	20140705	UniProt
ALKBH4	UniProtKB	F1MV12	ALKBH4		0006482 // protein demethylation (GO_REF:0000019 [IEA] Ensembl:ENSP00000292566) /// 0031032 // actomyosin structure organization (GO_REF:0000019 [IEA] Ensembl:ENSP00000292566) /// 0055114 // oxidation-reduction process (GO_REF:0000038 [IEA] UniProtKB-KW:KW-0560) /// 0036090 // cleavage furrow ingression (GO_REF:0000019 [IEA] Ensembl:ENSP00000292566)	0070938 // contractile ring (GO_REF:0000019 [IEA] Ensembl:ENSP00000292566) /// 0005739 // mitochondrion (GO_REF:0000019 [IEA] Ensembl:ENSP00000292566) /// 0030496 // midbody (GO_REF:0000019 [IEA] Ensembl:ENSP00000292566)	0016706 // oxidoreductase activity, acting on paired donors, with incorporation or reduction of molecular oxygen, 2-oxoglutarate as one donor, and incorporation of one atom each of oxygen into both donors (GO_REF:0000019 [IEA] Ensembl:ENSP00000292566) /// 0003779 // actin binding (GO_REF:0000019 [IEA] Ensembl:ENSP00000292566)	Uncharacterized protein	F1MV12_BOVIN|ALKBH4	protein	taxon:9913	20140705	Ensembl
ALKBH5	UniProtKB	E1BH29	ALKBH5		0006406 // mRNA export from nucleus (GO_REF:0000024 [ISS] UniProtKB:Q6P6C2) /// 0030154 // cell differentiation (GO_REF:0000037 [IEA] UniProtKB-KW:KW-0221) /// 0007283 // spermatogenesis (GO_REF:0000024 [ISS] UniProtKB:Q3TSG4) /// 0001666 // response to hypoxia (GO_REF:0000024 [ISS] UniProtKB:Q6P6C2) /// 0006397 // mRNA processing (GO_REF:0000024 [ISS] UniProtKB:Q6P6C2) /// 0035553 // oxidative s…	0005634 // nucleus (GO_REF:0000024 [ISS] UniProtKB:Q6P6C2) /// 0016607 // nuclear speck (GO_REF:0000024 [ISS] UniProtKB:Q6P6C2)	0046872 // metal ion binding (GO_REF:0000037 [IEA] UniProtKB-KW:KW-0479) /// 0035515 // oxidative RNA demethylase activity (GO_REF:0000024 [ISS] UniProtKB:Q6P6C2) /// 0016706 // oxidoreductase activity, acting on paired donors, with incorporation or reduction of molecular oxygen, 2-oxoglutarate as one donor, and incorporation of one atom each of oxygen into both donors (GO_REF:0000024 [ISS] UniPr…	RNA demethylase ALKBH5	ALKB5_BOVIN|ALKBH5	protein	taxon:9913	20130118	UniProt
ALKBH6	UniProtKB	F1N5I3	ALKBH6		0055114 // oxidation-reduction process (GO_REF:0000002 [IEA] InterPro:IPR005123)		0016706 // oxidoreductase activity, acting on paired donors, with incorporation or reduction of molecular oxygen, 2-oxoglutarate as one donor, and incorporation of one atom each of oxygen into both donors (GO_REF:0000002 [IEA] InterPro:IPR005123)	Uncharacterized protein	F1N5I3_BOVIN|ALKBH6	protein	taxon:9913	20140705	InterPro
ALKBH7	UniProtKB	Q2M2S8	ALKBH7		1902445 /// 0006631 // fatty acid metabolic process (GO_REF:0000024 [ISS] UniProtKB:Q9D6Z0) /// 0055114 // oxidation-reduction process (GO_REF:0000037 [IEA] UniProtKB-KW:KW-0560) /// 0010883 // regulation of lipid storage (GO_REF:0000024 [ISS] UniProtKB:Q9D6Z0) /// 0006974 // response to DNA damage stimulus (GO_REF:0000024 [ISS] UniProtKB:Q9BT30)	0005759 // mitochondrial matrix (GO_REF:0000024 [ISS] UniProtKB:Q9BT30)	0046872 // metal ion binding (GO_REF:0000037 [IEA] UniProtKB-KW:KW-0479) /// 0051213 // dioxygenase activity (GO_REF:0000037 [IEA] UniProtKB-KW:KW-0223)	Alpha-ketoglutarate-dependent dioxygenase alkB homolog 7, mitochondrial	ALKB7_BOVIN|ALKBH7	protein	taxon:9913	20130716	UniProt
ALKBH8	UniProtKB	A1A4L5	ALKBH8		0055114 // oxidation-reduction process (GO_REF:0000037 [IEA] UniProtKB-KW:KW-0560) /// 0030488 // tRNA methylation (GO_REF:0000024 [ISS] UniProtKB:Q96BT7) /// 0006974 // response to DNA damage stimulus (GO_REF:0000024 [ISS] UniProtKB:Q96BT7)	0005634 // nucleus (GO_REF:0000024 [ISS] UniProtKB:Q96BT7) /// 0005829 // cytosol (GO_REF:0000024 [ISS] UniProtKB:Q96BT7) /// 0015630 // microtubule cytoskeleton (GO_REF:0000019 [IEA] Ensembl:ENSP00000415885)	0046872 // metal ion binding (GO_REF:0000037 [IEA] UniProtKB-KW:KW-0479) /// 0016300 // tRNA (uracil) methyltransferase activity (GO_REF:0000024 [ISS] UniProtKB:Q96BT7) /// 0003723 // RNA binding (GO_REF:0000037 [IEA] UniProtKB-KW:KW-0694) /// 0016706 // oxidoreductase activity, acting on paired donors, with incorporation or reduction of molecular oxygen, 2-oxoglutarate as one donor, and incorpor…	Alkylated DNA repair protein alkB homolog 8	ALKB8_BOVIN|ALKBH8	protein	taxon:9913	20140705	InterPro
ALLC	UniProtKB	Q2KIG4, G3N0Y5	ALLC		0000256 // allantoin catabolic process (GO_REF:0000002 [IEA] InterPro:IPR005164|InterPro:IPR015908)		0004037 // allantoicase activity (GO_REF:0000002 [IEA] InterPro:IPR005164|InterPro:IPR015908) /// 0004037 // allantoicase activity (GO_REF:0000003 [IEA] EC:3.5.3.4)	Probable allantoicase	G3N0Y5_BOVIN|ALLC	protein	taxon:9913	20140705	InterPro
ALMS1	UniProtKB	E1B958	ALMS1		0051492 // regulation of stress fiber assembly (GO_REF:0000019 [IEA] Ensembl:ENSP00000264448) /// 0016197 // endosomal transport (GO_REF:0000019 [IEA] Ensembl:ENSP00000264448)	0005814 // centriole (GO_REF:0000019 [IEA] Ensembl:ENSP00000264448)		Uncharacterized protein	E1B958_BOVIN|ALMS1	protein	taxon:9913	20140705	Ensembl
ALOX12	UniProtKB	F1MFA8	ALOX12		0043651 // linoleic acid metabolic process (GO_REF:0000019 [IEA] Ensembl:ENSP00000251535) /// 2001306 // lipoxin B4 biosynthetic process (GO_REF:0000019 [IEA] Ensembl:ENSP00000251535) /// 0008284 // positive regulation of cell proliferation (GO_REF:0000019 [IEA] Ensembl:ENSMUSP00000000329) /// 0030307 // positive regulation of cell growth (GO_REF:0000019 [IEA] Ensembl:ENSP00000251535) /// 0061436…	0005829 // cytosol (GO_REF:0000019 [IEA] Ensembl:ENSP00000251535) /// 0042383 // sarcolemma (GO_REF:0000019 [IEA] Ensembl:ENSP00000251535)	0005506 // iron ion binding (GO_REF:0000002 [IEA] InterPro:IPR001885) /// 0016165 // lipoxygenase activity (GO_REF:0000019 [IEA] Ensembl:ENSP00000251535) /// 0004052 // arachidonate 12-lipoxygenase activity (GO_REF:0000019 [IEA] Ensembl:ENSP00000251535)	Uncharacterized protein	F1MFA8_BOVIN|ALOX12	protein	taxon:9913	20140705	Ensembl
ALOX12B	UniProtKB	F1MXD8	ALOX12B		0055114 // oxidation-reduction process (GO_REF:0000019 [IEA] Ensembl:ENSP00000315167) /// 0019372 // lipoxygenase pathway (GO_REF:0000019 [IEA] Ensembl:ENSP00000315167) /// 0019369 // arachidonic acid metabolic process (GO_REF:0000019 [IEA] Ensembl:ENSMUSP00000035250) /// 0043410 // positive regulation of MAPK cascade (GO_REF:0000019 [IEA] Ensembl:ENSP00000315167) /// 0046513 // ceramide biosynth…		0005506 // iron ion binding (GO_REF:0000002 [IEA] InterPro:IPR001885) /// 1990136 /// 0004052 // arachidonate 12-lipoxygenase activity (GO_REF:0000019 [IEA] Ensembl:ENSMUSP00000035250) /// 0004052 // arachidonate 12-lipoxygenase activity (GO_REF:0000019 [IEA] Ensembl:ENSP00000315167)	Uncharacterized protein	F1MXD8_BOVIN|ALOX12B	protein	taxon:9913	20140705	Ensembl
ALOX5	UniProtKB	F1MQ78	ALOX5		0002540 // leukotriene production involved in inflammatory response (GO_REF:0000019 [IEA] Ensembl:ENSMUSP00000026795) /// 0019370 // leukotriene biosynthetic process (GO_REF:0000019 [IEA] Ensembl:ENSP00000363512) /// 0019370 // leukotriene biosynthetic process (GO_REF:0000019 [IEA] Ensembl:ENSMUSP00000026795) /// 0055114 // oxidation-reduction process (GO_REF:0000038 [IEA] UniProtKB-KW:KW-0560)	0005641 // nuclear envelope lumen (GO_REF:0000019 [IEA] Ensembl:ENSP00000363512) /// 0005829 // cytosol (GO_REF:0000019 [IEA] Ensembl:ENSP00000363512) /// 0016363 // nuclear matrix (GO_REF:0000019 [IEA] Ensembl:ENSP00000363512) /// 0031965 // nuclear membrane (GO_REF:0000019 [IEA] Ensembl:ENSP00000363512)	0004051 // arachidonate 5-lipoxygenase activity (GO_REF:0000019 [IEA] Ensembl:ENSP00000363512) /// 0005506 // iron ion binding (GO_REF:0000019 [IEA] Ensembl:ENSP00000363512)	Uncharacterized protein	F1MQ78_BOVIN|ALOX5	protein	taxon:9913	20140705	Ensembl
ALOXE3	UniProtKB	E1BIT6	ALOXE3		0045444 // fat cell differentiation (GO_REF:0000019 [IEA] Ensembl:ENSMUSP00000021268) /// 0019369 // arachidonic acid metabolic process (GO_REF:0000019 [IEA] Ensembl:ENSMUSP00000021268) /// 0043651 // linoleic acid metabolic process (GO_REF:0000019 [IEA] Ensembl:ENSP00000314879) /// 0043651 // linoleic acid metabolic process (GO_REF:0000019 [IEA] Ensembl:ENSMUSP00000021268) /// 0019372 // lipoxyg…		0005506 // iron ion binding (GO_REF:0000002 [IEA] InterPro:IPR001885) /// 0051120 // hepoxilin A3 synthase activity (GO_REF:0000019 [IEA] Ensembl:ENSP00000314879) /// 0016702 // oxidoreductase activity, acting on single donors with incorporation of molecular oxygen, incorporation of two atoms of oxygen (GO_REF:0000019 [IEA] Ensembl:ENSP00000314879) /// 0051120 // hepoxilin A3 synthase activity (G…	Uncharacterized protein	E1BIT6_BOVIN|ALOXE3	protein	taxon:9913	20140705	InterPro
ALPK1	UniProtKB	E1BMC1, G3N272	ALPK1		0006468 // protein phosphorylation (GO_REF:0000002 [IEA] InterPro:IPR004166)		0004674 // protein serine/threonine kinase activity (GO_REF:0000002 [IEA] InterPro:IPR004166) /// 0005524 // ATP binding (GO_REF:0000002 [IEA] InterPro:IPR004166)	Uncharacterized protein	E1BMC1_BOVIN|ALPK1	protein	taxon:9913	20140705	InterPro
ALPK2	UniProtKB	F1MKY9	ALPK2		0006468 // protein phosphorylation (GO_REF:0000002 [IEA] InterPro:IPR004166)		0004674 // protein serine/threonine kinase activity (GO_REF:0000002 [IEA] InterPro:IPR004166) /// 0005524 // ATP binding (GO_REF:0000002 [IEA] InterPro:IPR004166)	Uncharacterized protein	F1MKY9_BOVIN|ALPK2	protein	taxon:9913	20140705	InterPro
ALPL	UniProtKB	P09487	ALPL		0071407 // cellular response to organic cyclic compound (GO_REF:0000019 [IEA] Ensembl:ENSMUSP00000030551) /// 0031214 // biomineral tissue development (PMID:18597635 [IDA]) /// 0016311 // dephosphorylation (PMID:2133555 [IDA]) /// 0033280 // response to vitamin D (GO_REF:0000019 [IEA] Ensembl:ENSP00000363973) /// 0016311 // dephosphorylation (GO_REF:0000019 [IEA] Ensembl:ENSMUSP00000030551) /// 0…	0005886 // plasma membrane (GO_REF:0000039 [IEA] UniProtKB-SubCell:SL-0039) /// 0031225 // anchored to membrane (GO_REF:0000037 [IEA] UniProtKB-KW:KW-0336) /// 0065010 // extracellular membrane-bounded organelle (PMID:18597635 [IDA]) /// 0031012 // extracellular matrix (GO_REF:0000019 [IEA] Ensembl:ENSMUSP00000030551)	0016462 // pyrophosphatase activity (GO_REF:0000019 [IEA] Ensembl:ENSMUSP00000030551) /// 0046872 // metal ion binding (GO_REF:0000037 [IEA] UniProtKB-KW:KW-0479) /// 0004035 // alkaline phosphatase activity (PMID:2133555 [IDA])	Alkaline phosphatase, tissue-nonspecific isozyme	PPBT_BOVIN|ALPL	protein	taxon:9913	20140705	Ensembl
ALS2	UniProtKB	F1MDF3	ALS2		0001881 // receptor recycling (GO_REF:0000019 [IEA] Ensembl:ENSMUSP00000027178) /// 0051036 // regulation of endosome size (GO_REF:0000019 [IEA] Ensembl:ENSP00000264276) /// 0006979 // response to oxidative stress (GO_REF:0000019 [IEA] Ensembl:ENSMUSP00000027178) /// 0032855 // positive regulation of Rac GTPase activity (GO_REF:0000019 [IEA] Ensembl:ENSP00000264276) /// 0071902 // positive regula…	0043197 // dendritic spine (GO_REF:0000019 [IEA] Ensembl:ENSMUSP00000027178) /// 0031982 // vesicle (GO_REF:0000019 [IEA] Ensembl:ENSP00000264276) /// 0014069 // postsynaptic density (GO_REF:0000019 [IEA] Ensembl:ENSMUSP00000027178) /// 0001726 // ruffle (GO_REF:0000019 [IEA] Ensembl:ENSMUSP00000027178) /// 0043234 // protein complex (GO_REF:0000019 [IEA] Ensembl:ENSP00000264276) /// 0005813 // c…	0042803 // protein homodimerization activity (GO_REF:0000019 [IEA] Ensembl:ENSP00000264276) /// 0043539 // protein serine/threonine kinase activator activity (GO_REF:0000019 [IEA] Ensembl:ENSP00000264276) /// 0017137 // Rab GTPase binding (GO_REF:0000019 [IEA] Ensembl:ENSP00000264276) /// 0030676 // Rac guanyl-nucleotide exchange factor activity (GO_REF:0000019 [IEA] Ensembl:ENSP00000264276) /// …	Uncharacterized protein	F1MDF3_BOVIN|ALS2	protein	taxon:9913	20140705	Ensembl
ALS2CL	UniProtKB	A6QP75, G3X7C3	ALS2CL		0007032 // endosome organization (GO_REF:0000019 [IEA] Ensembl:ENSP00000313670) /// 0008104 // protein localization (GO_REF:0000019 [IEA] Ensembl:ENSMUSP00000115718) /// 0032321 // positive regulation of Rho GTPase activity (GO_REF:0000002 [IEA] InterPro:IPR000219)	0016023 // cytoplasmic membrane-bounded vesicle (GO_REF:0000019 [IEA] Ensembl:ENSMUSP00000115718) /// 0005737 // cytoplasm (GO_REF:0000039 [IEA] UniProtKB-SubCell:SL-0086)	0017137 // Rab GTPase binding (GO_REF:0000019 [IEA] Ensembl:ENSMUSP00000115718) /// 0005089 // Rho guanyl-nucleotide exchange factor activity (GO_REF:0000002 [IEA] InterPro:IPR000219) /// 0042802 // identical protein binding (GO_REF:0000019 [IEA] Ensembl:ENSP00000313670) /// 0005096 // GTPase activator activity (GO_REF:0000037 [IEA] UniProtKB-KW:KW-0343)	ALS2 C-terminal-like protein	AL2CL_BOVIN|ALS2CL	protein	taxon:9913	20140705	InterPro
ALS2CR12	UniProtKB	E1BDW0	ALS2CR12			0001520 // outer dense fiber (GO_REF:0000019 [IEA] Ensembl:ENSMUSP00000062497) /// 0036126 // sperm flagellum (GO_REF:0000019 [IEA] Ensembl:ENSMUSP00000062497) /// 0035686 // sperm fibrous sheath (GO_REF:0000019 [IEA] Ensembl:ENSMUSP00000062497)		Uncharacterized protein	E1BDW0_BOVIN|ALS2CR12	protein	taxon:9913	20140705	Ensembl
ALX1	UniProtKB	E1BKK2	ALX1		0000122 // negative regulation of transcription from RNA polymerase II promoter (GO_REF:0000019 [IEA] Ensembl:ENSP00000315417) /// 0045944 // positive regulation of transcription from RNA polymerase II promoter (GO_REF:0000019 [IEA] Ensembl:ENSMUSP00000129230) /// 0048704 // embryonic skeletal system morphogenesis (GO_REF:0000019 [IEA] Ensembl:ENSMUSP00000129230) /// 0060021 // palate development…	0005667 // transcription factor complex (GO_REF:0000019 [IEA] Ensembl:ENSMUSP00000129230) /// 0005634 // nucleus (GO_REF:0000040 [IEA] UniProtKB-SubCell:SL-0191)	0046982 // protein heterodimerization activity (GO_REF:0000019 [IEA] Ensembl:ENSMUSP00000129230) /// 0043565 // sequence-specific DNA binding (GO_REF:0000019 [IEA] Ensembl:ENSMUSP00000129230) /// 0003700 // sequence-specific DNA binding transcription factor activity (GO_REF:0000019 [IEA] Ensembl:ENSMUSP00000129230)	Uncharacterized protein	E1BKK2_BOVIN|ALX1	protein	taxon:9913	20140705	Ensembl
ALX3	UniProtKB	F1MC18	ALX3		0035115 // embryonic forelimb morphogenesis (GO_REF:0000019 [IEA] Ensembl:ENSMUSP00000014747) /// 0035116 // embryonic hindlimb morphogenesis (GO_REF:0000019 [IEA] Ensembl:ENSMUSP00000014747) /// 0048704 // embryonic skeletal system morphogenesis (GO_REF:0000019 [IEA] Ensembl:ENSMUSP00000014747) /// 0042981 // regulation of apoptotic process (GO_REF:0000019 [IEA] Ensembl:ENSMUSP00000014747) /// 0…	0005634 // nucleus (GO_REF:0000040 [IEA] UniProtKB-SubCell:SL-0191)	0003700 // sequence-specific DNA binding transcription factor activity (GO_REF:0000002 [IEA] InterPro:IPR001356) /// 0043565 // sequence-specific DNA binding (GO_REF:0000002 [IEA] InterPro:IPR001356|InterPro:IPR017970)	Uncharacterized protein	F1MC18_BOVIN|ALX3	protein	taxon:9913	20140705	InterPro
ALX4	UniProtKB	E1BA64, Q4LAL6	ALX4		0006355 // regulation of transcription, DNA-dependent (GO_REF:0000037 [IEA] UniProtKB-KW:KW-0805) /// 0009791 // post-embryonic development (GO_REF:0000019 [IEA] Ensembl:ENSMUSP00000047962) /// 0007517 // muscle organ development (GO_REF:0000019 [IEA] Ensembl:ENSMUSP00000047962) /// 0035116 // embryonic hindlimb morphogenesis (GO_REF:0000019 [IEA] Ensembl:ENSMUSP00000047962) /// 0006351 // transc…	0005634 // nucleus (GO_REF:0000024 [ISS] UniProtKB:Q9H161) /// 0005667 // transcription factor complex (GO_REF:0000019 [IEA] Ensembl:ENSMUSP00000047962) /// 0005634 // nucleus (GO_REF:0000040 [IEA] UniProtKB-SubCell:SL-0191)	0043565 // sequence-specific DNA binding (GO_REF:0000019 [IEA] Ensembl:ENSMUSP00000047962) /// 0046982 // protein heterodimerization activity (GO_REF:0000019 [IEA] Ensembl:ENSMUSP00000047962) /// 0003700 // sequence-specific DNA binding transcription factor activity (GO_REF:0000002 [IEA] InterPro:IPR001356) /// 0003700 // sequence-specific DNA binding transcription factor activity (GO_REF:0000019…	Homeobox protein aristaless-like 4	E1BA64_BOVIN|ALX4	protein	taxon:9913	20140705	Ensembl
AMACR	UniProtKB	F1MCN8	AMACR		0008206 // bile acid metabolic process (GO_REF:0000019 [IEA] Ensembl:ENSP00000371517)	0005739 // mitochondrion (GO_REF:0000019 [IEA] Ensembl:ENSP00000371517) /// 0005777 // peroxisome (GO_REF:0000019 [IEA] Ensembl:ENSP00000371517) /// 0005739 // mitochondrion (GO_REF:0000019 [IEA] Ensembl:ENSMUSP00000066915)	0005102 // receptor binding (GO_REF:0000019 [IEA] Ensembl:ENSP00000371517) /// 0008111 // alpha-methylacyl-CoA racemase activity (GO_REF:0000019 [IEA] Ensembl:ENSP00000371517)	Uncharacterized protein	F1MCN8_BOVIN|AMACR	protein	taxon:9913	20140705	Ensembl
AMBN	UniProtKB	Q9XSX7	AMBN		0031214 // biomineral tissue development (GO_REF:0000037 [IEA] UniProtKB-KW:KW-0091) /// 0042475 // odontogenesis of dentin-containing tooth (GO_REF:0000002 [IEA] InterPro:IPR007798) /// 0007155 // cell adhesion (GO_REF:0000019 [IEA] Ensembl:ENSMUSP00000031226) /// 0008283 // cell proliferation (GO_REF:0000019 [IEA] Ensembl:ENSMUSP00000031226)	0005578 // proteinaceous extracellular matrix (GO_REF:0000039 [IEA] UniProtKB-SubCell:SL-0111)	0008083 // growth factor activity (GO_REF:0000019 [IEA] Ensembl:ENSMUSP00000031226) /// 0030345 // structural constituent of tooth enamel (GO_REF:0000002 [IEA] InterPro:IPR007798)	Ameloblastin	AMBN_BOVIN|AMBN	protein	taxon:9913	20140705	UniProt
AMBP	UniProtKB	F1MMK9, P00978	AMBP		0010951 // negative regulation of endopeptidase activity (GO_REF:0000002 [IEA] InterPro:IPR002223) /// 0010951 // negative regulation of endopeptidase activity (GO_REF:0000037 [IEA] UniProtKB-KW:KW-0722) /// 0018298 // protein-chromophore linkage (GO_REF:0000037 [IEA] UniProtKB-KW:KW-0157)	0005576 // extracellular region (GO_REF:0000038 [IEA] UniProtKB-KW:KW-0964) /// 0005576 // extracellular region (GO_REF:0000039 [IEA] UniProtKB-SubCell:SL-0243) /// 0005886 // plasma membrane (GO_REF:0000019 [IEA] Ensembl:ENSP00000265132) /// 0005886 // plasma membrane (GO_REF:0000024 [ISS] UniProtKB:P02760)	0019862 // IgA binding (GO_REF:0000024 [ISS] UniProtKB:P02760) /// 0042803 // protein homodimerization activity (GO_REF:0000019 [IEA] Ensembl:ENSP00000265132) /// 0020037 // heme binding (GO_REF:0000019 [IEA] Ensembl:ENSP00000265132) /// 0004867 // serine-type endopeptidase inhibitor activity (GO_REF:0000002 [IEA] InterPro:IPR002223) /// 0020037 // heme binding (GO_REF:0000024 [ISS] UniProtKB:P02…	Protein AMBP	F1MMK9_BOVIN|AMBP	protein	taxon:9913	20140705	InterPro
AMBRA1	UniProtKB	F1MPW0	AMBRA1		0043524 // negative regulation of neuron apoptotic process (GO_REF:0000019 [IEA] Ensembl:ENSMUSP00000049258) /// 0006914 // autophagy (GO_REF:0000019 [IEA] Ensembl:ENSMUSP00000049258) /// 0008285 // negative regulation of cell proliferation (GO_REF:0000019 [IEA] Ensembl:ENSMUSP00000049258) /// 0021915 // neural tube development (GO_REF:0000019 [IEA] Ensembl:ENSMUSP00000049258)	0005737 // cytoplasm (GO_REF:0000019 [IEA] Ensembl:ENSP00000318313)		Uncharacterized protein	F1MPW0_BOVIN|AMBRA1	protein	taxon:9913	20140705	Ensembl
AMD1	UniProtKB	P50243	AMD1		0008295 // spermidine biosynthetic process (GO_REF:0000037 [IEA] UniProtKB-KW:KW-0745) /// 0006557 // S-adenosylmethioninamine biosynthetic process (GO_REF:0000041 [IEA] UniPathway:UPA00331) /// 0006597 // spermine biosynthetic process (GO_REF:0000002 [IEA] InterPro:IPR001985)		0004014 // adenosylmethionine decarboxylase activity (GO_REF:0000003 [IEA] EC:4.1.1.50)	S-adenosylmethionine decarboxylase proenzyme	DCAM_BOVIN|AMD1	protein	taxon:9913	20140705	UniProt
AMDHD1	UniProtKB	A5PJV3	AMDHD1		0019557 // histidine catabolic process to glutamate and formate (GO_REF:0000041 [IEA] UniPathway:UPA00379) /// 0019556 // histidine catabolic process to glutamate and formamide (GO_REF:0000041 [IEA] UniPathway:UPA00379)	0005737 // cytoplasm (GO_REF:0000002 [IEA] InterPro:IPR005920)	0046872 // metal ion binding (GO_REF:0000037 [IEA] UniProtKB-KW:KW-0479) /// 0050480 // imidazolonepropionase activity (GO_REF:0000003 [IEA] EC:3.5.2.7)	Probable imidazolonepropionase	HUTI_BOVIN|AMDHD1	protein	taxon:9913	20140705	InterPro
AMDHD2	UniProtKB	A7MBC0	AMDHD2		0005975 // carbohydrate metabolic process (GO_REF:0000037 [IEA] UniProtKB-KW:KW-0119) /// 0019262 // N-acetylneuraminate catabolic process (GO_REF:0000041 [IEA] UniPathway:UPA00629) /// 0006044 // N-acetylglucosamine metabolic process (GO_REF:0000002 [IEA] InterPro:IPR003764)		0046872 // metal ion binding (GO_REF:0000037 [IEA] UniProtKB-KW:KW-0479) /// 0008448 // N-acetylglucosamine-6-phosphate deacetylase activity (GO_REF:0000024 [ISS] UniProtKB:Q9Y303)	Putative N-acetylglucosamine-6-phosphate deacetylase	NAGA_BOVIN|AMDHD2	protein	taxon:9913	20140705	UniProt
AMELX	UniProtKB	P02817, F1MYJ0	AMELX		0032967 // positive regulation of collagen biosynthetic process (PMID:10512382 [IDA]) /// 0001837 // epithelial to mesenchymal transition (PMID:10512382 [IDA]) /// 0001649 // osteoblast differentiation (PMID:10512382 [IDA]) /// 0031214 // biomineral tissue development (GO_REF:0000037 [IEA] UniProtKB-KW:KW-0091) /// 0007275 // multicellular organismal development (GO_REF:0000002 [IEA] InterPro:IPR…	0005578 // proteinaceous extracellular matrix (GO_REF:0000039 [IEA] UniProtKB-SubCell:SL-0111) /// 0005578 // proteinaceous extracellular matrix (GO_REF:0000002 [IEA] InterPro:IPR004116)		Amelogenin, X isoform	F1MYJ0_BOVIN|AMELX	protein	taxon:9913	20140705	InterPro
AMFR	UniProtKB	F1MWZ9	AMFR		0051259 // protein oligomerization (GO_REF:0000019 [IEA] Ensembl:ENSP00000290649) /// 0030968 // endoplasmic reticulum unfolded protein response (GO_REF:0000019 [IEA] Ensembl:ENSP00000290649) /// 0030433 // ER-associated protein catabolic process (GO_REF:0000019 [IEA] Ensembl:ENSP00000290649) /// 0000209 // protein polyubiquitination (GO_REF:0000019 [IEA] Ensembl:ENSP00000290649)	0030176 // integral to endoplasmic reticulum membrane (GO_REF:0000019 [IEA] Ensembl:ENSP00000290649)	0008270 // zinc ion binding (GO_REF:0000002 [IEA] InterPro:IPR001841) /// 0004872 // receptor activity (GO_REF:0000019 [IEA] Ensembl:ENSP00000290649)	Uncharacterized protein	F1MWZ9_BOVIN|AMFR	protein	taxon:9913	20140705	Ensembl
AMH	UniProtKB	P03972, F1MZL1	AMH		0030154 // cell differentiation (GO_REF:0000037 [IEA] UniProtKB-KW:KW-0221) /// 0010628 // positive regulation of gene expression (GO_REF:0000019 [IEA] Ensembl:ENSP00000221496) /// 0001880 // Mullerian duct regression (GO_REF:0000019 [IEA] Ensembl:ENSP00000221496) /// 0007506 // gonadal mesoderm development (GO_REF:0000037 [IEA] UniProtKB-KW:KW-0334) /// 0008406 // gonad development (GO_REF:00000…	0005576 // extracellular region (GO_REF:0000038 [IEA] UniProtKB-KW:KW-0964) /// 0005576 // extracellular region (GO_REF:0000039 [IEA] UniProtKB-SubCell:SL-0243) /// 0005737 // cytoplasm (GO_REF:0000019 [IEA] Ensembl:ENSMUSP00000043153)	0008083 // growth factor activity (GO_REF:0000037 [IEA] UniProtKB-KW:KW-0339) /// 0008083 // growth factor activity (GO_REF:0000038 [IEA] UniProtKB-KW:KW-0339)	Muellerian-inhibiting factor	F1MZL1_BOVIN|AMH	protein	taxon:9913	20140705	Ensembl
AMHR2	UniProtKB	E1BHR7	AMHR2		0006468 // protein phosphorylation (GO_REF:0000002 [IEA] InterPro:IPR000719) /// 0007178 // transmembrane receptor protein serine/threonine kinase signaling pathway (GO_REF:0000002 [IEA] InterPro:IPR000333) /// 0007548 // sex differentiation (GO_REF:0000019 [IEA] Ensembl:ENSMUSP00000023809) /// 0023014 // signal transduction by phosphorylation (GO_REF:0000002 [IEA] InterPro:IPR000333)	0016021 // integral to membrane (GO_REF:0000038 [IEA] UniProtKB-KW:KW-0812)	0042562 // hormone binding (GO_REF:0000019 [IEA] Ensembl:ENSP00000257863) /// 0005524 // ATP binding (GO_REF:0000038 [IEA] UniProtKB-KW:KW-0067) /// 0004872 // receptor activity (GO_REF:0000019 [IEA] Ensembl:ENSP00000257863) /// 0004702 // receptor signaling protein serine/threonine kinase activity (GO_REF:0000002 [IEA] InterPro:IPR000333)	Uncharacterized protein	E1BHR7_BOVIN|AMHR2	protein	taxon:9913	20140705	InterPro
AMICA1	UniProtKB	A6QPH6	AMICA1		0072672 // neutrophil extravasation (GO_REF:0000019 [IEA] Ensembl:ENSP00000348635) /// 0007157 // heterophilic cell-cell adhesion (GO_REF:0000019 [IEA] Ensembl:ENSP00000348635) /// 0035696 // monocyte extravasation (GO_REF:0000019 [IEA] Ensembl:ENSP00000348635) /// 0030593 // neutrophil chemotaxis (GO_REF:0000019 [IEA] Ensembl:ENSP00000348635)	0005886 // plasma membrane (GO_REF:0000019 [IEA] Ensembl:ENSP00000348635) /// 0005923 // tight junction (GO_REF:0000019 [IEA] Ensembl:ENSP00000348635)	0005178 // integrin binding (GO_REF:0000019 [IEA] Ensembl:ENSP00000348635) /// 0042803 // protein homodimerization activity (GO_REF:0000019 [IEA] Ensembl:ENSP00000348635)	Uncharacterized protein	A6QPH6_BOVIN|AMICA1|BOS_14353	protein	taxon:9913	20140705	Ensembl
AMN	UniProtKB	F1MQD9	AMN		0007588 // excretion (GO_REF:0000019 [IEA] Ensembl:ENSMUSP00000021707) /// 0008104 // protein localization (GO_REF:0000019 [IEA] Ensembl:ENSMUSP00000021707)	0045177 // apical part of cell (GO_REF:0000019 [IEA] Ensembl:ENSMUSP00000021707)		Uncharacterized protein	F1MQD9_BOVIN|AMN	protein	taxon:9913	20140705	Ensembl
AMOT	UniProtKB	F1MRZ0	AMOT		0016525 // negative regulation of angiogenesis (GO_REF:0000019 [IEA] Ensembl:ENSP00000361027) /// 0034613 // cellular protein localization (GO_REF:0000019 [IEA] Ensembl:ENSMUSP00000108455) /// 0043536 // positive regulation of blood vessel endothelial cell migration (GO_REF:0000019 [IEA] Ensembl:ENSP00000361027) /// 0035329 // hippo signaling cascade (GO_REF:0000019 [IEA] Ensembl:ENSP00000361027)…	0005884 // actin filament (GO_REF:0000019 [IEA] Ensembl:ENSP00000361027) /// 0001725 // stress fiber (GO_REF:0000019 [IEA] Ensembl:ENSP00000361027) /// 0030027 // lamellipodium (GO_REF:0000019 [IEA] Ensembl:ENSMUSP00000108455) /// 0016021 // integral to membrane (GO_REF:0000019 [IEA] Ensembl:ENSP00000361027) /// 0005923 // tight junction (GO_REF:0000019 [IEA] Ensembl:ENSMUSP00000108455) /// 00017…	0043532 // angiostatin binding (GO_REF:0000019 [IEA] Ensembl:ENSP00000361027) /// 0004872 // receptor activity (GO_REF:0000019 [IEA] Ensembl:ENSP00000361027)	Uncharacterized protein	F1MRZ0_BOVIN|AMOT	protein	taxon:9913	20140705	Ensembl
AMOTL1	UniProtKB	E1BEQ5	AMOTL1		0003365 // establishment of cell polarity involved in ameboidal cell migration (GO_REF:0000019 [IEA] Ensembl:ENSMUSP00000013220) /// 0043536 // positive regulation of blood vessel endothelial cell migration (GO_REF:0000019 [IEA] Ensembl:ENSMUSP00000013220) /// 0035329 // hippo signaling cascade (GO_REF:0000019 [IEA] Ensembl:ENSMUSP00000013220) /// 0016055 // Wnt receptor signaling pathway (GO_REF…	0030027 // lamellipodium (GO_REF:0000019 [IEA] Ensembl:ENSMUSP00000013220) /// 0005923 // tight junction (GO_REF:0000039 [IEA] UniProtKB-SubCell:SL-0265) /// 0031410 // cytoplasmic vesicle (GO_REF:0000019 [IEA] Ensembl:ENSMUSP00000013220) /// 0008180 // signalosome (GO_REF:0000019 [IEA] Ensembl:ENSP00000387739) /// 0016324 // apical plasma membrane (GO_REF:0000019 [IEA] Ensembl:ENSMUSP00000013220)	0042802 // identical protein binding (GO_REF:0000019 [IEA] Ensembl:ENSP00000387739)	Angiomotin-like protein 1	AMOL1_BOVIN|AMOTL1	protein	taxon:9913	20140705	Ensembl
AMOTL2	UniProtKB	K7DXW2, F1MRK3	AMOTL2		0016055 // Wnt receptor signaling pathway (GO_REF:0000037 [IEA] UniProtKB-KW:KW-0879)	0016324 // apical plasma membrane (GO_REF:0000019 [IEA] Ensembl:ENSMUSP00000035121) /// 0055037 // recycling endosome (GO_REF:0000039 [IEA] UniProtKB-SubCell:SL-0232) /// 0005923 // tight junction (GO_REF:0000019 [IEA] Ensembl:ENSMUSP00000035121) /// 0031410 // cytoplasmic vesicle (GO_REF:0000019 [IEA] Ensembl:ENSMUSP00000035121)	0042802 // identical protein binding (GO_REF:0000019 [IEA] Ensembl:ENSMUSP00000035121)	Angiomotin-like protein 2	AMOL2_BOVIN|AMOTL2	protein	taxon:9913	20140705	Ensembl
AMPD1	UniProtKB	F1MLX6	AMPD1		0006188 // IMP biosynthetic process (GO_REF:0000002 [IEA] InterPro:IPR006329)		0003876 // AMP deaminase activity (GO_REF:0000002 [IEA] InterPro:IPR006329)	Uncharacterized protein	F1MLX6_BOVIN|AMPD1	protein	taxon:9913	20140705	InterPro
AMPD2	UniProtKB	E1BLG8	AMPD2		0006188 // IMP biosynthetic process (GO_REF:0000002 [IEA] InterPro:IPR006329)		0003876 // AMP deaminase activity (GO_REF:0000002 [IEA] InterPro:IPR006329)	Uncharacterized protein	E1BLG8_BOVIN|AMPD2	protein	taxon:9913	20140705	InterPro
AMPD3	UniProtKB	E1BA23	AMPD3		0006188 // IMP biosynthetic process (GO_REF:0000002 [IEA] InterPro:IPR006329)		0003876 // AMP deaminase activity (GO_REF:0000002 [IEA] InterPro:IPR006329)	Uncharacterized protein	E1BA23_BOVIN|AMPD3	protein	taxon:9913	20140705	InterPro
AMPH	UniProtKB	A5D783	AMPH		0048488 // synaptic vesicle endocytosis (GO_REF:0000019 [IEA] Ensembl:ENSMUSP00000003345) /// 0007612 // learning (GO_REF:0000019 [IEA] Ensembl:ENSMUSP00000003345)	0031256 // leading edge membrane (GO_REF:0000019 [IEA] Ensembl:ENSP00000348602) /// 0008021 // synaptic vesicle (GO_REF:0000019 [IEA] Ensembl:ENSMUSP00000003345)	0005543 // phospholipid binding (GO_REF:0000019 [IEA] Ensembl:ENSP00000348602)	AMPH protein	A5D783_BOVIN|AMPH	protein	taxon:9913	20140705	Ensembl
AMT	UniProtKB	P25285	AMT		0032259 // methylation (GO_REF:0000003 [IEA] EC:2.1.2.10) /// 0032259 // methylation (GO_REF:0000002 [IEA] InterPro:IPR006222|InterPro:IPR006223) /// 0006546 // glycine catabolic process (PMID:2002038 [TAS])	0005743 // mitochondrial inner membrane (PMID:2211640 [TAS]) /// 0005739 // mitochondrion (PMID:2211640 [IDA]) /// 0005739 // mitochondrion (PMID:2002038 [TAS])	0031405 // lipoic acid binding (PMID:2211640 [IDA]) /// 0004047 // aminomethyltransferase activity (GO_REF:0000003 [IEA] EC:2.1.2.10) /// 0008483 // transaminase activity (GO_REF:0000037 [IEA] UniProtKB-KW:KW-0032)	Aminomethyltransferase, mitochondrial	GCST_BOVIN|AMT	protein	taxon:9913	20140705	UniProt
AMTN	UniProtKB	E1BF93	AMTN		0042475 // odontogenesis of dentin-containing tooth (GO_REF:0000019 [IEA] Ensembl:ENSMUSP00000073081)	0005605 // basal lamina (GO_REF:0000019 [IEA] Ensembl:ENSMUSP00000073081) /// 0005911 // cell-cell junction (GO_REF:0000019 [IEA] Ensembl:ENSMUSP00000073081)		Uncharacterized protein	E1BF93_BOVIN|AMTN	protein	taxon:9913	20140705	Ensembl
AMY2B	UniProtKB	F1MJQ3	AMY2B		0005975 // carbohydrate metabolic process (GO_REF:0000038 [IEA] UniProtKB-KW:KW-0119)		0004556 // alpha-amylase activity (GO_REF:0000003 [IEA] EC:3.2.1.1) /// 0043169 // cation binding (GO_REF:0000002 [IEA] InterPro:IPR006046|InterPro:IPR006047|InterPro:IPR006048|InterPro:IPR006589)	Alpha-amylase	F1MJQ3_BOVIN|AMY2B	protein	taxon:9913	20140705	UniProt
AMZ2	UniProtKB	F1MH25	AMZ2		0006508 // proteolysis (GO_REF:0000002 [IEA] InterPro:IPR024079)		0008270 // zinc ion binding (GO_REF:0000002 [IEA] InterPro:IPR012962) /// 0008237 // metallopeptidase activity (GO_REF:0000002 [IEA] InterPro:IPR024079)	Uncharacterized protein	F1MH25_BOVIN|AMZ2	protein	taxon:9913	20140705	GOC
ANAPC1	UniProtKB	G3N2V4, E1BAB6	ANAPC1		0070979 // protein K11-linked ubiquitination (GO_REF:0000019 [IEA] Ensembl:ENSP00000339109)	0005680 // anaphase-promoting complex (GO_REF:0000019 [IEA] Ensembl:ENSP00000339109) /// 0005680 // anaphase-promoting complex (GO_REF:0000002 [IEA] InterPro:IPR024990)		Uncharacterized protein	E1BAB6_BOVIN|ANAPC1	protein	taxon:9913	20140705	InterPro
ANAPC10	UniProtKB	Q2YDH1, F2Z4G9	ANAPC10		0030071 // regulation of mitotic metaphase/anaphase transition (GO_REF:0000002 [IEA] InterPro:IPR016901) /// 0007067 // mitosis (GO_REF:0000038 [IEA] UniProtKB-KW:KW-0498) /// 0070979 // protein K11-linked ubiquitination (GO_REF:0000019 [IEA] Ensembl:ENSP00000423995) /// 0070979 // protein K11-linked ubiquitination (GO_REF:0000024 [ISS] UniProtKB:Q9UM13) /// 0031145 // anaphase-promoting complex-…	0005680 // anaphase-promoting complex (GO_REF:0000002 [IEA] InterPro:IPR016901) /// 0005680 // anaphase-promoting complex (GO_REF:0000024 [ISS] UniProtKB:Q9UM13) /// 0005737 // cytoplasm (GO_REF:0000019 [IEA] Ensembl:ENSMUSP00000048244)		Anaphase-promoting complex subunit 10	F2Z4G9_BOVIN|ANAPC10	protein	taxon:9913	20140705	InterPro
ANAPC11	UniProtKB	Q3ZCF6	ANAPC11		0070979 // protein K11-linked ubiquitination (GO_REF:0000024 [ISS] UniProtKB:Q9NYG5) /// 0007067 // mitosis (GO_REF:0000037 [IEA] UniProtKB-KW:KW-0498)	0005680 // anaphase-promoting complex (GO_REF:0000024 [ISS] UniProtKB:Q9NYG5) /// 0005737 // cytoplasm (GO_REF:0000039 [IEA] UniProtKB-SubCell:SL-0086)	0008270 // zinc ion binding (GO_REF:0000002 [IEA] InterPro:IPR001841) /// 0004842 // ubiquitin-protein ligase activity (GO_REF:0000019 [IEA] Ensembl:ENSP00000349957)	Anaphase-promoting complex subunit 11	APC11_BOVIN|ANAPC11	protein	taxon:9913	20140705	Ensembl
ANAPC13	UniProtKB	Q2NKV2	ANAPC13		0070979 // protein K11-linked ubiquitination (GO_REF:0000024 [ISS] UniProtKB:Q9BS18) /// 0007067 // mitosis (GO_REF:0000037 [IEA] UniProtKB-KW:KW-0498)	0005680 // anaphase-promoting complex (GO_REF:0000024 [ISS] UniProtKB:Q9BS18)		Anaphase-promoting complex subunit 13	APC13_BOVIN|ANAPC13	protein	taxon:9913	20091027	UniProt
ANAPC15	UniProtKB	Q3SZ31	ANAPC15		0090266 // regulation of mitotic cell cycle spindle assembly checkpoint (GO_REF:0000024 [ISS] UniProtKB:P60006) /// 0007067 // mitosis (GO_REF:0000037 [IEA] UniProtKB-KW:KW-0498)	0005680 // anaphase-promoting complex (GO_REF:0000024 [ISS] UniProtKB:P60006)		Anaphase-promoting complex subunit 15	APC15_BOVIN|ANAPC15	protein	taxon:9913	20120329	UniProt
ANAPC16	UniProtKB	Q58DR0	ANAPC16		0016567 // protein ubiquitination (GO_REF:0000024 [ISS] UniProtKB:Q96DE5) /// 0007067 // mitosis (GO_REF:0000037 [IEA] UniProtKB-KW:KW-0498) /// 0016567 // protein ubiquitination (GO_REF:0000041 [IEA] UniPathway:UPA00143)	0005680 // anaphase-promoting complex (GO_REF:0000024 [ISS] UniProtKB:Q96DE5) /// 0005737 // cytoplasm (GO_REF:0000039 [IEA] UniProtKB-SubCell:SL-0086)		Anaphase-promoting complex subunit 16	APC16_BOVIN|ANAPC16	protein	taxon:9913	20100528	UniProt
ANAPC2	UniProtKB	G3N1P9, G3N1P6	ANAPC2		0006511 // ubiquitin-dependent protein catabolic process (GO_REF:0000002 [IEA] InterPro:IPR001373)	0031461 // cullin-RING ubiquitin ligase complex (GO_REF:0000002 [IEA] InterPro:IPR001373)	0031625 // ubiquitin protein ligase binding (GO_REF:0000002 [IEA] InterPro:IPR001373)	Uncharacterized protein	G3N1P6_BOVIN|ANAPC2	protein	taxon:9913	20140705	InterPro
ANAPC4	UniProtKB	E1B945	ANAPC4		0030071 // regulation of mitotic metaphase/anaphase transition (GO_REF:0000002 [IEA] InterPro:IPR017169|InterPro:IPR024789) /// 0031145 // anaphase-promoting complex-dependent proteasomal ubiquitin-dependent protein catabolic process (GO_REF:0000002 [IEA] InterPro:IPR017169|InterPro:IPR024789) /// 0070979 // protein K11-linked ubiquitination (GO_REF:0000019 [IEA] Ensembl:ENSP00000318775)	0005680 // anaphase-promoting complex (GO_REF:0000002 [IEA] InterPro:IPR017169|InterPro:IPR024789)	0019903 // protein phosphatase binding (GO_REF:0000019 [IEA] Ensembl:ENSP00000318775)	Uncharacterized protein	E1B945_BOVIN|ANAPC4	protein	taxon:9913	20140705	InterPro
ANAPC5	UniProtKB	E1BK11	ANAPC5		0070979 // protein K11-linked ubiquitination (GO_REF:0000019 [IEA] Ensembl:ENSP00000261819)	0005680 // anaphase-promoting complex (GO_REF:0000019 [IEA] Ensembl:ENSP00000261819)	0019903 // protein phosphatase binding (GO_REF:0000019 [IEA] Ensembl:ENSP00000261819)	Uncharacterized protein	E1BK11_BOVIN|ANAPC5	protein	taxon:9913	20140705	Ensembl
ANAPC7	UniProtKB	E1BM34	ANAPC7		0070979 // protein K11-linked ubiquitination (GO_REF:0000019 [IEA] Ensembl:ENSP00000394394)	0005680 // anaphase-promoting complex (GO_REF:0000019 [IEA] Ensembl:ENSP00000394394)	0019903 // protein phosphatase binding (GO_REF:0000019 [IEA] Ensembl:ENSP00000394394)	Uncharacterized protein	E1BM34_BOVIN|ANAPC7	protein	taxon:9913	20140705	Ensembl
ANGPT1	UniProtKB	G8JKX3, O18920	ANGPT1		0043536 // positive regulation of blood vessel endothelial cell migration (GO_REF:0000019 [IEA] Ensembl:ENSP00000428340) /// 0051897 // positive regulation of protein kinase B signaling cascade (GO_REF:0000019 [IEA] Ensembl:ENSP00000428340) /// 0072012 // glomerulus vasculature development (GO_REF:0000019 [IEA] Ensembl:ENSMUSP00000022921) /// 2000352 // negative regulation of endothelial cell apo…	0005615 // extracellular space (GO_REF:0000019 [IEA] Ensembl:ENSP00000428340) /// 0005576 // extracellular region (GO_REF:0000039 [IEA] UniProtKB-SubCell:SL-0243) /// 0005886 // plasma membrane (GO_REF:0000019 [IEA] Ensembl:ENSP00000428340) /// 0045121 // membrane raft (GO_REF:0000019 [IEA] Ensembl:ENSP00000428340) /// 0005902 // microvillus (GO_REF:0000019 [IEA] Ensembl:ENSP00000428340)	0030971 // receptor tyrosine kinase binding (GO_REF:0000002 [IEA] InterPro:IPR028843) /// 0030971 // receptor tyrosine kinase binding (GO_REF:0000019 [IEA] Ensembl:ENSP00000428340)	Angiopoietin-1	G8JKX3_BOVIN|ANGPT1	protein	taxon:9913	20140705	Ensembl
ANGPT2	UniProtKB	F1MXV9, O77802	ANGPT2		0030154 // cell differentiation (GO_REF:0000037 [IEA] UniProtKB-KW:KW-0221) /// 0016525 // negative regulation of angiogenesis (GO_REF:0000019 [IEA] Ensembl:ENSMUSP00000033846) /// 0048014 // Tie receptor signaling pathway (GO_REF:0000019 [IEA] Ensembl:ENSP00000314897) /// 0001525 // angiogenesis (GO_REF:0000019 [IEA] Ensembl:ENSMUSP00000033846) /// 0043537 // negative regulation of blood vessel …	0005615 // extracellular space (GO_REF:0000019 [IEA] Ensembl:ENSP00000314897)	0046872 // metal ion binding (GO_REF:0000037 [IEA] UniProtKB-KW:KW-0479) /// 0030971 // receptor tyrosine kinase binding (GO_REF:0000002 [IEA] InterPro:IPR028844) /// 0030971 // receptor tyrosine kinase binding (GO_REF:0000019 [IEA] Ensembl:ENSP00000314897)	Angiopoietin-2	F1MXV9_BOVIN|ANGPT2	protein	taxon:9913	20140705	InterPro
ANGPT4	UniProtKB	Q24K15	ANGPT4		0001525 // angiogenesis (GO_REF:0000037 [IEA] UniProtKB-KW:KW-0037)	0005576 // extracellular region (GO_REF:0000039 [IEA] UniProtKB-SubCell:SL-0243)	0030971 // receptor tyrosine kinase binding (GO_REF:0000002 [IEA] InterPro:IPR028845)	Angiopoietin-4	ANGP4_BOVIN|ANGPT4	protein	taxon:9913	20140705	UniProt
ANGPTL1	UniProtKB	Q1RMR1	ANGPTL1		0007169 // transmembrane receptor protein tyrosine kinase signaling pathway (GO_REF:0000019 [IEA] Ensembl:ENSMUSP00000027885)	0005615 // extracellular space (GO_REF:0000019 [IEA] Ensembl:ENSP00000234816)	0005102 // receptor binding (GO_REF:0000019 [IEA] Ensembl:ENSMUSP00000027885)	Angiopoietin-related protein 1	ANGL1_BOVIN|ANGPTL1	protein	taxon:9913	20140705	Ensembl
ANGPTL3	UniProtKB	Q2KJB3	ANGPTL3		0008203 // cholesterol metabolic process (GO_REF:0000019 [IEA] Ensembl:ENSP00000360170) /// 0055091 // phospholipid homeostasis (GO_REF:0000019 [IEA] Ensembl:ENSP00000360170) /// 0048844 // artery morphogenesis (GO_REF:0000019 [IEA] Ensembl:ENSMUSP00000030280) /// 0045766 // positive regulation of angiogenesis (GO_REF:0000019 [IEA] Ensembl:ENSP00000360170) /// 0019915 // lipid storage (GO_REF:000…	0005615 // extracellular space (GO_REF:0000019 [IEA] Ensembl:ENSP00000360170) /// 0009986 // cell surface (GO_REF:0000019 [IEA] Ensembl:ENSP00000360170)	0008083 // growth factor activity (GO_REF:0000019 [IEA] Ensembl:ENSP00000360170) /// 0004859 // phospholipase inhibitor activity (GO_REF:0000019 [IEA] Ensembl:ENSP00000360170) /// 0005178 // integrin binding (GO_REF:0000019 [IEA] Ensembl:ENSP00000360170)	Angiopoietin-like 3	Q2KJB3_BOVIN|ANGPTL3	protein	taxon:9913	20140705	Ensembl
ANGPTL4	UniProtKB	B2Z4B2, Q2KJ51	ANGPTL4		0030154 // cell differentiation (GO_REF:0000037 [IEA] UniProtKB-KW:KW-0221) /// 0016525 // negative regulation of angiogenesis (GO_REF:0000019 [IEA] Ensembl:ENSP00000371347) /// 0001525 // angiogenesis (GO_REF:0000002 [IEA] InterPro:IPR028845) /// 0050731 // positive regulation of peptidyl-tyrosine phosphorylation (GO_REF:0000019 [IEA] Ensembl:ENSP00000371347) /// 2000352 // negative regulation o…	0005578 // proteinaceous extracellular matrix (GO_REF:0000039 [IEA] UniProtKB-SubCell:SL-0111) /// 0005615 // extracellular space (GO_REF:0000002 [IEA] InterPro:IPR028793) /// 0005615 // extracellular space (GO_REF:0000019 [IEA] Ensembl:ENSP00000371347)	0004857 // enzyme inhibitor activity (GO_REF:0000019 [IEA] Ensembl:ENSMUSP00000002360) /// 0030971 // receptor tyrosine kinase binding (GO_REF:0000019 [IEA] Ensembl:ENSP00000371347) /// 0030297 // transmembrane receptor protein tyrosine kinase activator activity (GO_REF:0000019 [IEA] Ensembl:ENSP00000371347)	Angiopoietin-4	B2Z4B2_BOVIN|ANGPTL4|ANGPT4	protein	taxon:9913	20140705	InterPro
ANGPTL6	UniProtKB	B2Z4B4	ANGPTL6			0030141 // secretory granule (GO_REF:0000019 [IEA] Ensembl:ENSMUSP00000035784)		Angiopoietin-like protein 6 alpha form	B2Z4B4_BOVIN|ANGPTL6	protein	taxon:9913	20140705	Ensembl
ANGPTL7	UniProtKB	Q5EA66	ANGPTL7			0005576 // extracellular region (GO_REF:0000039 [IEA] UniProtKB-SubCell:SL-0243)		Angiopoietin-related protein 7	ANGL7_BOVIN|ANGPTL7	protein	taxon:9913	20140705	UniProt
ANK1	UniProtKB	F1MY81	ANK1		0006888 // ER to Golgi vesicle-mediated transport (GO_REF:0000019 [IEA] Ensembl:ENSP00000265709) /// 0015672 // monovalent inorganic cation transport (GO_REF:0000019 [IEA] Ensembl:ENSMUSP00000113571) /// 0048821 // erythrocyte development (GO_REF:0000019 [IEA] Ensembl:ENSMUSP00000113571) /// 0006779 // porphyrin-containing compound biosynthetic process (GO_REF:0000019 [IEA] Ensembl:ENSMUSP0000011…	0030863 // cortical cytoskeleton (GO_REF:0000019 [IEA] Ensembl:ENSMUSP00000113571) /// 0005886 // plasma membrane (GO_REF:0000019 [IEA] Ensembl:ENSP00000265709) /// 0014731 // spectrin-associated cytoskeleton (GO_REF:0000019 [IEA] Ensembl:ENSP00000265709) /// 0014731 // spectrin-associated cytoskeleton (GO_REF:0000019 [IEA] Ensembl:ENSMUSP00000113571)	0051117 // ATPase binding (GO_REF:0000019 [IEA] Ensembl:ENSP00000265709) /// 0030507 // spectrin binding (GO_REF:0000019 [IEA] Ensembl:ENSP00000265709)	Uncharacterized protein	F1MY81_BOVIN|ANK1	protein	taxon:9913	20140705	Ensembl
ANK2	UniProtKB	F1MQL2, G3N0C1, G3N3N0	ANK2		0086005 // regulation of ventricular cardiac muscle cell action potential (GO_REF:0000019 [IEA] Ensembl:ENSP00000349588) /// 0050821 // protein stabilization (GO_REF:0000019 [IEA] Ensembl:ENSMUSP00000043765) /// 0033292 // T-tubule organization (GO_REF:0000019 [IEA] Ensembl:ENSMUSP00000043765) /// 0086036 // regulation of cardiac muscle cell membrane potential (GO_REF:0000019 [IEA] Ensembl:ENSMUS…	0014704 // intercalated disc (GO_REF:0000019 [IEA] Ensembl:ENSMUSP00000043765) /// 0005887 // integral to plasma membrane (GO_REF:0000019 [IEA] Ensembl:ENSMUSP00000043765) /// 0031430 // M band (GO_REF:0000019 [IEA] Ensembl:ENSMUSP00000043765) /// 0030315 // T-tubule (GO_REF:0000019 [IEA] Ensembl:ENSMUSP00000043765) /// 0030018 // Z disc (GO_REF:0000019 [IEA] Ensembl:ENSMUSP00000043765) /// 00430…	0030507 // spectrin binding (GO_REF:0000019 [IEA] Ensembl:ENSP00000349588) /// 0051117 // ATPase binding (GO_REF:0000019 [IEA] Ensembl:ENSMUSP00000043765) /// 0044325 // ion channel binding (GO_REF:0000019 [IEA] Ensembl:ENSMUSP00000043765) /// 0030674 // protein binding, bridging (GO_REF:0000019 [IEA] Ensembl:ENSMUSP00000043765) /// 0015459 // potassium channel regulator activity (GO_REF:0000019 …	Uncharacterized protein	F1MQL2_BOVIN|ANK2	protein	taxon:9913	20140705	InterPro
ANK3	UniProtKB	E1BNC9, A7Z090	ANK3		0043001 // Golgi to plasma membrane protein transport (GO_REF:0000019 [IEA] Ensembl:ENSP00000280772) /// 0071709 // membrane assembly (GO_REF:0000019 [IEA] Ensembl:ENSP00000280772) /// 0007165 // signal transduction (GO_REF:0000002 [IEA] InterPro:IPR000488) /// 0019228 // regulation of action potential in neuron (GO_REF:0000019 [IEA] Ensembl:ENSMUSP00000138326) /// 0000281 // cytokinesis after mi…	0033268 // node of Ranvier (GO_REF:0000019 [IEA] Ensembl:ENSMUSP00000138326) /// 0005923 // tight junction (GO_REF:0000019 [IEA] Ensembl:ENSP00000280772) /// 0042383 // sarcolemma (GO_REF:0000019 [IEA] Ensembl:ENSP00000280772) /// 0016328 // lateral plasma membrane (GO_REF:0000019 [IEA] Ensembl:ENSP00000280772) /// 0014704 // intercalated disc (GO_REF:0000019 [IEA] Ensembl:ENSMUSP00000138326) ///…	0005200 // structural constituent of cytoskeleton (GO_REF:0000019 [IEA] Ensembl:ENSP00000280772)	Uncharacterized protein	A7Z090_BOVIN|ANK3	protein	taxon:9913	20140705	InterPro
ANKFY1	UniProtKB	F1MD79	ANKFY1			0005765 // lysosomal membrane (GO_REF:0000019 [IEA] Ensembl:ENSP00000459943) /// 0010008 // endosome membrane (GO_REF:0000019 [IEA] Ensembl:ENSMUSP00000118751)	0046872 // metal ion binding (GO_REF:0000038 [IEA] UniProtKB-KW:KW-0479)	Uncharacterized protein	F1MD79_BOVIN|ANKFY1	protein	taxon:9913	20140705	Ensembl
ANKH	UniProtKB	F1MAW1	ANKH		0030500 // regulation of bone mineralization (GO_REF:0000019 [IEA] Ensembl:ENSMUSP00000022875) /// 0035435 // phosphate ion transmembrane transport (GO_REF:0000002 [IEA] InterPro:IPR009887) /// 0030505 // inorganic diphosphate transport (GO_REF:0000019 [IEA] Ensembl:ENSMUSP00000022875)	0005887 // integral to plasma membrane (GO_REF:0000019 [IEA] Ensembl:ENSMUSP00000022875)	0005315 // inorganic phosphate transmembrane transporter activity (GO_REF:0000019 [IEA] Ensembl:ENSP00000284268) /// 0015114 // phosphate ion transmembrane transporter activity (GO_REF:0000002 [IEA] InterPro:IPR009887) /// 0030504 // inorganic diphosphate transmembrane transporter activity (GO_REF:0000019 [IEA] Ensembl:ENSMUSP00000022875)	Uncharacterized protein	F1MAW1_BOVIN|ANKH	protein	taxon:9913	20140705	Ensembl
ANKHD1	UniProtKB	G3N3U7, E1B719, G3MZJ0	ANKHD1		0045947 // negative regulation of translational initiation (GO_REF:0000002 [IEA] InterPro:IPR008606)		0003723 // RNA binding (GO_REF:0000002 [IEA] InterPro:IPR004087|InterPro:IPR004088) /// 0008190 // eukaryotic initiation factor 4E binding (GO_REF:0000002 [IEA] InterPro:IPR008606)	Uncharacterized protein	E1B719_BOVIN|ANKHD1	protein	taxon:9913	20140705	InterPro
ANKIB1	UniProtKB	F1MDC0	ANKIB1				0008270 // zinc ion binding (GO_REF:0000002 [IEA] InterPro:IPR001841|InterPro:IPR002867)	Uncharacterized protein	F1MDC0_BOVIN|ANKIB1	protein	taxon:9913	20140705	InterPro
ANKK1	UniProtKB	F1N0U2	ANKK1		0006468 // protein phosphorylation (GO_REF:0000002 [IEA] InterPro:IPR000719|InterPro:IPR001245|InterPro:IPR008271)		0005524 // ATP binding (GO_REF:0000002 [IEA] InterPro:IPR000719) /// 0004674 // protein serine/threonine kinase activity (GO_REF:0000002 [IEA] InterPro:IPR008271)	Uncharacterized protein	F1N0U2_BOVIN|ANKK1	protein	taxon:9913	20140705	InterPro
ANKLE2	UniProtKB	E1BFD1	ANKLE2		0007084 // mitotic nuclear envelope reassembly (GO_REF:0000019 [IEA] Ensembl:ENSP00000350686) /// 0042326 // negative regulation of phosphorylation (GO_REF:0000019 [IEA] Ensembl:ENSP00000350686) /// 0035307 // positive regulation of protein dephosphorylation (GO_REF:0000019 [IEA] Ensembl:ENSP00000350686)	0030176 // integral to endoplasmic reticulum membrane (GO_REF:0000019 [IEA] Ensembl:ENSP00000350686)	0051721 // protein phosphatase 2A binding (GO_REF:0000019 [IEA] Ensembl:ENSP00000350686)	Uncharacterized protein	E1BFD1_BOVIN|ANKLE2	protein	taxon:9913	20140705	Ensembl
ANKMY2	UniProtKB	Q0VCS9	ANKMY2			0005929 // cilium (GO_REF:0000039 [IEA] UniProtKB-SubCell:SL-0066)	0046872 // metal ion binding (GO_REF:0000037 [IEA] UniProtKB-KW:KW-0479)	Ankyrin repeat and MYND domain-containing protein 2	ANKY2_BOVIN|ANKMY2	protein	taxon:9913	20140705	UniProt
ANKRA2	UniProtKB	Q2KI79	ANKRA2			0005634 // nucleus (GO_REF:0000019 [IEA] Ensembl:ENSMUSP00000022164) /// 0016020 // membrane (GO_REF:0000039 [IEA] UniProtKB-SubCell:SL-0162) /// 0005856 // cytoskeleton (GO_REF:0000039 [IEA] UniProtKB-SubCell:SL-0090) /// 0005829 // cytosol (GO_REF:0000019 [IEA] Ensembl:ENSP00000296785)	0030169 // low-density lipoprotein particle binding (GO_REF:0000019 [IEA] Ensembl:ENSP00000296785) /// 0042826 // histone deacetylase binding (GO_REF:0000019 [IEA] Ensembl:ENSMUSP00000022164)	Ankyrin repeat family A protein 2	ANRA2_BOVIN|ANKRA2	protein	taxon:9913	20140705	Ensembl
ANKRD1	UniProtKB	Q3ZBX7	ANKRD1		0045944 // positive regulation of transcription from RNA polymerase II promoter (GO_REF:0000019 [IEA] Ensembl:ENSP00000360762) /// 0035914 // skeletal muscle cell differentiation (GO_REF:0000019 [IEA] Ensembl:ENSMUSP00000025718) /// 0050714 // positive regulation of protein secretion (GO_REF:0000019 [IEA] Ensembl:ENSP00000360762) /// 2000279 // negative regulation of DNA biosynthetic process (GO_…	0005634 // nucleus (GO_REF:0000039 [IEA] UniProtKB-SubCell:SL-0191) /// 0005667 // transcription factor complex (GO_REF:0000019 [IEA] Ensembl:ENSMUSP00000025718) /// 0031674 // I band (GO_REF:0000019 [IEA] Ensembl:ENSMUSP00000025718) /// 0005829 // cytosol (GO_REF:0000019 [IEA] Ensembl:ENSP00000360762)	0001105 // RNA polymerase II transcription coactivator activity (GO_REF:0000019 [IEA] Ensembl:ENSP00000360762) /// 0042826 // histone deacetylase binding (GO_REF:0000019 [IEA] Ensembl:ENSP00000360762) /// 0001085 // RNA polymerase II transcription factor binding (GO_REF:0000019 [IEA] Ensembl:ENSP00000360762) /// 0002039 // p53 binding (GO_REF:0000019 [IEA] Ensembl:ENSP00000360762) /// 0031432 // …	Ankyrin repeat domain-containing protein 1	ANKR1_BOVIN|ANKRD1	protein	taxon:9913	20140705	Ensembl
ANKRD11	UniProtKB	E1BAT5	ANKRD11		0035264 // multicellular organism growth (GO_REF:0000019 [IEA] Ensembl:ENSMUSP00000095939) /// 0060325 // face morphogenesis (GO_REF:0000019 [IEA] Ensembl:ENSP00000301030) /// 0048705 // skeletal system morphogenesis (GO_REF:0000019 [IEA] Ensembl:ENSMUSP00000095939) /// 0048705 // skeletal system morphogenesis (GO_REF:0000019 [IEA] Ensembl:ENSP00000301030) /// 0060348 // bone development (GO_REF:…	0005634 // nucleus (GO_REF:0000019 [IEA] Ensembl:ENSP00000301030)		Uncharacterized protein	E1BAT5_BOVIN|ANKRD11	protein	taxon:9913	20140705	Ensembl
ANKRD12	UniProtKB	E1BKN6	ANKRD12			0005634 // nucleus (GO_REF:0000019 [IEA] Ensembl:ENSP00000262126) /// 0005737 // cytoplasm (GO_REF:0000019 [IEA] Ensembl:ENSP00000262126)		Uncharacterized protein	E1BKN6_BOVIN|ANKRD12	protein	taxon:9913	20140705	Ensembl
ANKRD13C	UniProtKB	A5PK24	ANKRD13C		0006621 // protein retention in ER lumen (GO_REF:0000019 [IEA] Ensembl:ENSP00000359982) /// 2000209 // regulation of anoikis (GO_REF:0000019 [IEA] Ensembl:ENSP00000359982) /// 0010869 // regulation of receptor biosynthetic process (GO_REF:0000019 [IEA] Ensembl:ENSP00000359982)	0005783 // endoplasmic reticulum (GO_REF:0000019 [IEA] Ensembl:ENSP00000359982) /// 0048471 // perinuclear region of cytoplasm (GO_REF:0000019 [IEA] Ensembl:ENSP00000359982)	0005102 // receptor binding (GO_REF:0000019 [IEA] Ensembl:ENSP00000359982)	ANKRD13C protein	A5PK24_BOVIN|ANKRD13C|LOC100851638	protein	taxon:9913	20140705	Ensembl
ANKRD17	UniProtKB	F1MI56	ANKRD17		0051151 // negative regulation of smooth muscle cell differentiation (GO_REF:0000019 [IEA] Ensembl:ENSMUSP00000014421) /// 0001955 // blood vessel maturation (GO_REF:0000019 [IEA] Ensembl:ENSMUSP00000014421)	0005737 // cytoplasm (GO_REF:0000019 [IEA] Ensembl:ENSP00000351416) /// 0005634 // nucleus (GO_REF:0000019 [IEA] Ensembl:ENSMUSP00000014421)	0003723 // RNA binding (GO_REF:0000002 [IEA] InterPro:IPR004087|InterPro:IPR004088)	Uncharacterized protein	F1MI56_BOVIN|ANKRD17	protein	taxon:9913	20140705	Ensembl
ANKRD2	UniProtKB	F1MX12	ANKRD2		0045662 // negative regulation of myoblast differentiation (GO_REF:0000019 [IEA] Ensembl:ENSP00000306163) /// 0035914 // skeletal muscle cell differentiation (GO_REF:0000019 [IEA] Ensembl:ENSMUSP00000026172)	0005829 // cytosol (GO_REF:0000019 [IEA] Ensembl:ENSP00000306163) /// 0031674 // I band (GO_REF:0000019 [IEA] Ensembl:ENSMUSP00000026172) /// 0005634 // nucleus (GO_REF:0000019 [IEA] Ensembl:ENSP00000306163)	0043422 // protein kinase B binding (GO_REF:0000019 [IEA] Ensembl:ENSP00000306163) /// 0031432 // titin binding (GO_REF:0000019 [IEA] Ensembl:ENSMUSP00000026172)	Uncharacterized protein	F1MX12_BOVIN|ANKRD2	protein	taxon:9913	20140705	Ensembl
ANKRD23	UniProtKB	E1B8E3	ANKRD23		0006631 // fatty acid metabolic process (GO_REF:0000019 [IEA] Ensembl:ENSMUSP00000061168)	0015629 // actin cytoskeleton (GO_REF:0000019 [IEA] Ensembl:ENSP00000321679) /// 0031674 // I band (GO_REF:0000019 [IEA] Ensembl:ENSMUSP00000061168) /// 0005634 // nucleus (GO_REF:0000019 [IEA] Ensembl:ENSMUSP00000061168) /// 0005634 // nucleus (GO_REF:0000019 [IEA] Ensembl:ENSP00000321679)	0031432 // titin binding (GO_REF:0000019 [IEA] Ensembl:ENSP00000321679)	Uncharacterized protein	E1B8E3_BOVIN|ANKRD23	protein	taxon:9913	20140705	Ensembl
ANKRD27	UniProtKB	F1N642	ANKRD27		0045022 // early endosome to late endosome transport (GO_REF:0000019 [IEA] Ensembl:ENSP00000304292) /// 0043547 // positive regulation of GTPase activity (GO_REF:0000019 [IEA] Ensembl:ENSP00000304292)	0005769 // early endosome (GO_REF:0000019 [IEA] Ensembl:ENSP00000304292) /// 0005764 // lysosome (GO_REF:0000019 [IEA] Ensembl:ENSP00000304292)	0005085 // guanyl-nucleotide exchange factor activity (GO_REF:0000019 [IEA] Ensembl:ENSP00000304292)	Uncharacterized protein	F1N642_BOVIN|ANKRD27	protein	taxon:9913	20140705	Ensembl
ANKRD32	UniProtKB	F1MM85	ANKRD32			0005813 // centrosome (GO_REF:0000019 [IEA] Ensembl:ENSMUSP00000118312) /// 0005634 // nucleus (GO_REF:0000019 [IEA] Ensembl:ENSMUSP00000118312)		Ankyrin repeat domain-containing protein 32	F1MM85_BOVIN|ANKRD32	protein	taxon:9913	20140705	Ensembl
ANKRD34A	UniProtKB	F1MBJ0	ANKRD34A			0005737 // cytoplasm (GO_REF:0000019 [IEA] Ensembl:ENSP00000314103)		Uncharacterized protein	F1MBJ0_BOVIN|ANKRD34A	protein	taxon:9913	20140705	Ensembl
ANKRD37	UniProtKB	Q0VC93	ANKRD37			0005634 // nucleus (GO_REF:0000039 [IEA] UniProtKB-SubCell:SL-0191) /// 0005737 // cytoplasm (GO_REF:0000039 [IEA] UniProtKB-SubCell:SL-0086)		Ankyrin repeat domain-containing protein 37	ANR37_BOVIN|ANKRD37	protein	taxon:9913	20140705	UniProt
ANKRD42	UniProtKB	E1BP31	ANKRD42		1900017 // positive regulation of cytokine production involved in inflammatory response (GO_REF:0000019 [IEA] Ensembl:ENSMUSP00000113767) /// 0051092 // positive regulation of NF-kappaB transcription factor activity (GO_REF:0000019 [IEA] Ensembl:ENSMUSP00000113767)	0005634 // nucleus (GO_REF:0000019 [IEA] Ensembl:ENSMUSP00000113767)	0051059 // NF-kappaB binding (GO_REF:0000019 [IEA] Ensembl:ENSMUSP00000113767)	Uncharacterized protein	E1BP31_BOVIN|ANKRD42	protein	taxon:9913	20140705	Ensembl
ANKRD46	UniProtKB	Q3SX00	ANKRD46			0016021 // integral to membrane (GO_REF:0000037 [IEA] UniProtKB-KW:KW-0812)		Ankyrin repeat domain-containing protein 46	ANR46_BOVIN|ANKRD46	protein	taxon:9913	20140705	UniProt
ANKRD49	UniProtKB	Q5EA33	ANKRD49		0045893 // positive regulation of transcription, DNA-dependent (GO_REF:0000019 [IEA] Ensembl:ENSP00000440396)			Ankyrin repeat domain-containing protein 49	ANR49_BOVIN|ANKRD49	protein	taxon:9913	20140705	Ensembl
ANKRD54	UniProtKB	Q1LZC5	ANKRD54		0045648 // positive regulation of erythrocyte differentiation (GO_REF:0000024 [ISS] UniProtKB:Q91WK7) /// 0045859 // regulation of protein kinase activity (GO_REF:0000019 [IEA] Ensembl:ENSMUSP00000047042) /// 0006913 // nucleocytoplasmic transport (GO_REF:0000019 [IEA] Ensembl:ENSMUSP00000047042) /// 1902531	0005737 // cytoplasm (GO_REF:0000024 [ISS] UniProtKB:Q91WK7) /// 0005634 // nucleus (GO_REF:0000024 [ISS] UniProtKB:Q91WK7) /// 0030496 // midbody (GO_REF:0000024 [ISS] UniProtKB:Q91WK7)	0019887 // protein kinase regulator activity (GO_REF:0000019 [IEA] Ensembl:ENSMUSP00000047042) /// 0032403 // protein complex binding (GO_REF:0000019 [IEA] Ensembl:ENSMUSP00000047042)	Ankyrin repeat domain-containing protein 54	ANR54_BOVIN|ANKRD54	protein	taxon:9913	20120302	UniProt
ANKRD6	UniProtKB	G3MWL8	ANKRD6		0090090 // negative regulation of canonical Wnt receptor signaling pathway (GO_REF:0000033 [IBA] PANTHER:PTN001197580) /// 2000096 // positive regulation of Wnt receptor signaling pathway, planar cell polarity pathway (GO_REF:0000019 [IEA] Ensembl:ENSMUSP00000041300) /// 0046330 // positive regulation of JNK cascade (GO_REF:0000033 [IBA] PANTHER:PTN001197580)	0005634 // nucleus (GO_REF:0000033 [IBA] PANTHER:PTN001197580) /// 0005737 // cytoplasm (GO_REF:0000033 [IBA] PANTHER:PTN001197580)		Uncharacterized protein	G3MWL8_BOVIN|ANKRD6	protein	taxon:9913	20131010	RefGenome
ANKS1A	UniProtKB	F1MHL2	ANKS1A		0006929 // substrate-dependent cell migration (GO_REF:0000019 [IEA] Ensembl:ENSMUSP00000110491) /// 0048013 // ephrin receptor signaling pathway (GO_REF:0000019 [IEA] Ensembl:ENSMUSP00000110491) /// 0016322 // neuron remodeling (GO_REF:0000019 [IEA] Ensembl:ENSMUSP00000110491)	0043005 // neuron projection (GO_REF:0000019 [IEA] Ensembl:ENSMUSP00000110491) /// 0005634 // nucleus (GO_REF:0000019 [IEA] Ensembl:ENSP00000353518) /// 0005737 // cytoplasm (GO_REF:0000019 [IEA] Ensembl:ENSP00000353518)	0046875 // ephrin receptor binding (GO_REF:0000019 [IEA] Ensembl:ENSMUSP00000110491)	Uncharacterized protein	F1MHL2_BOVIN|ANKS1A	protein	taxon:9913	20140705	Ensembl
ANKS1B	UniProtKB	F1N3V1	ANKS1B				0046875 // ephrin receptor binding (GO_REF:0000019 [IEA] Ensembl:ENSP00000449629)	Uncharacterized protein	F1N3V1_BOVIN|ANKS1B	protein	taxon:9913	20140705	Ensembl
ANKS3	UniProtKB	E1BFT9	ANKS3		0016310 // phosphorylation (GO_REF:0000038 [IEA] UniProtKB-KW:KW-0418)		0016301 // kinase activity (GO_REF:0000038 [IEA] UniProtKB-KW:KW-0418)	Uncharacterized protein	E1BFT9_BOVIN|ANKS3|BOS_22630	protein	taxon:9913	20140705	UniProt
ANKS4B	UniProtKB	Q1JQD8	ANKS4B			0005886 // plasma membrane (GO_REF:0000019 [IEA] Ensembl:ENSMUSP00000033201)		Ankyrin repeat and sterile alpha motif domain containing 4B	Q1JQD8_BOVIN|ANKS4B	protein	taxon:9913	20140705	Ensembl
ANKZF1	UniProtKB	Q58CQ5	ANKZF1				0046872 // metal ion binding (GO_REF:0000037 [IEA] UniProtKB-KW:KW-0479)	Ankyrin repeat and zinc finger domain-containing protein 1	ANKZ1_BOVIN|ANKZF1	protein	taxon:9913	20140705	UniProt
ANLN	UniProtKB	F1MBT6	ANLN		0000281 // cytokinesis after mitosis (GO_REF:0000019 [IEA] Ensembl:ENSP00000265748)	0005826 // actomyosin contractile ring (GO_REF:0000019 [IEA] Ensembl:ENSP00000265748)	0003779 // actin binding (GO_REF:0000019 [IEA] Ensembl:ENSP00000265748)	Uncharacterized protein	F1MBT6_BOVIN|ANLN	protein	taxon:9913	20140705	Ensembl
ANO1	UniProtKB	E1BGK6	ANO1		0042391 // regulation of membrane potential (GO_REF:0000019 [IEA] Ensembl:ENSMUSP00000113899) /// 1902476	0016021 // integral to membrane (GO_REF:0000038 [IEA] UniProtKB-KW:KW-0812) /// 0005886 // plasma membrane (GO_REF:0000019 [IEA] Ensembl:ENSMUSP00000113899)	0005254 // chloride channel activity (GO_REF:0000019 [IEA] Ensembl:ENSMUSP00000113899)	Anoctamin	E1BGK6_BOVIN|ANO1	protein	taxon:9913	20140705	Ensembl
ANO10	UniProtKB	F1MX70	ANO10			0005622 // intracellular (GO_REF:0000019 [IEA] Ensembl:ENSMUSP00000045214) /// 0005886 // plasma membrane (GO_REF:0000019 [IEA] Ensembl:ENSMUSP00000045214) /// 0016021 // integral to membrane (GO_REF:0000038 [IEA] UniProtKB-KW:KW-0812)		Anoctamin	F1MX70_BOVIN|ANO10	protein	taxon:9913	20140705	Ensembl
ANO2	UniProtKB	F1N0S4	ANO2		1902476	0005634 // nucleus (GO_REF:0000019 [IEA] Ensembl:ENSP00000314048) /// 0016021 // integral to membrane (GO_REF:0000038 [IEA] UniProtKB-KW:KW-0812) /// 0005886 // plasma membrane (GO_REF:0000019 [IEA] Ensembl:ENSMUSP00000125303)	0005229 // intracellular calcium activated chloride channel activity (GO_REF:0000019 [IEA] Ensembl:ENSMUSP00000125303) /// 0005229 // intracellular calcium activated chloride channel activity (GO_REF:0000019 [IEA] Ensembl:ENSP00000314048)	Anoctamin	F1N0S4_BOVIN|ANO2	protein	taxon:9913	20140705	Ensembl
ANO3	UniProtKB	F1MHG6	ANO3			0016021 // integral to membrane (GO_REF:0000038 [IEA] UniProtKB-KW:KW-0812)		Anoctamin	F1MHG6_BOVIN|ANO3	protein	taxon:9913	20140705	UniProt
ANO4	UniProtKB	A6QLE6	ANO4		0006810 // transport (GO_REF:0000037 [IEA] UniProtKB-KW:KW-0813)	0016021 // integral to membrane (GO_REF:0000037 [IEA] UniProtKB-KW:KW-0812) /// 0005622 // intracellular (GO_REF:0000024 [ISS] UniProtKB:Q8C5H1)		Anoctamin-4	ANO4_BOVIN|ANO4|TMEM16D	protein	taxon:9913	20121119	UniProt
ANO5	UniProtKB	F1MPC2	ANO5			0005622 // intracellular (GO_REF:0000019 [IEA] Ensembl:ENSP00000315371) /// 0016021 // integral to membrane (GO_REF:0000038 [IEA] UniProtKB-KW:KW-0812)		Anoctamin	F1MPC2_BOVIN|ANO5	protein	taxon:9913	20140705	Ensembl
ANO6	UniProtKB	F1MFY7	ANO6		0006812 // cation transport (GO_REF:0000019 [IEA] Ensembl:ENSMUSP00000071770) /// 0007596 // blood coagulation (GO_REF:0000019 [IEA] Ensembl:ENSMUSP00000071770) /// 0034765 // regulation of ion transmembrane transport (GO_REF:0000019 [IEA] Ensembl:ENSMUSP00000071770) /// 1902476 /// 0002543 // activation of blood coagulation via clotting cascade (GO_REF:0000019 [IEA] Ensembl:ENSP00000409126) /// …	0005886 // plasma membrane (GO_REF:0000019 [IEA] Ensembl:ENSP00000409126) /// 0016021 // integral to membrane (GO_REF:0000038 [IEA] UniProtKB-KW:KW-0812) /// 0005622 // intracellular (GO_REF:0000019 [IEA] Ensembl:ENSP00000409126)	0005227 // calcium activated cation channel activity (GO_REF:0000019 [IEA] Ensembl:ENSMUSP00000071770) /// 0005254 // chloride channel activity (GO_REF:0000019 [IEA] Ensembl:ENSMUSP00000071770) /// 0005244 // voltage-gated ion channel activity (GO_REF:0000019 [IEA] Ensembl:ENSMUSP00000071770)	Anoctamin	F1MFY7_BOVIN|ANO6	protein	taxon:9913	20140705	Ensembl
ANP32A	UniProtKB	P51122	ANP32A		0006913 // nucleocytoplasmic transport (GO_REF:0000024 [ISS] UniProtKB:P39687) /// 0006355 // regulation of transcription, DNA-dependent (GO_REF:0000037 [IEA] UniProtKB-KW:KW-0805) /// 0006351 // transcription, DNA-dependent (GO_REF:0000037 [IEA] UniProtKB-KW:KW-0804)	0016363 // nuclear matrix (GO_REF:0000019 [IEA] Ensembl:ENSMUSP00000082652) /// 0005783 // endoplasmic reticulum (GO_REF:0000024 [ISS] UniProtKB:P39687) /// 0005634 // nucleus (GO_REF:0000024 [ISS] UniProtKB:P39687) /// 0048471 // perinuclear region of cytoplasm (GO_REF:0000024 [ISS] UniProtKB:P39687) /// 0005737 // cytoplasm (GO_REF:0000024 [ISS] UniProtKB:P39687)		Acidic leucine-rich nuclear phosphoprotein 32 family member A	AN32A_BOVIN|ANP32A|LANP|PHAP1	protein	taxon:9913	20060616	UniProt
ANP32E	UniProtKB	F1MPJ7	ANP32E		0043086 // negative regulation of catalytic activity (GO_REF:0000019 [IEA] Ensembl:ENSMUSP00000128483)	0016023 // cytoplasmic membrane-bounded vesicle (GO_REF:0000019 [IEA] Ensembl:ENSMUSP00000128483) /// 0005634 // nucleus (GO_REF:0000019 [IEA] Ensembl:ENSMUSP00000128483)	0019212 // phosphatase inhibitor activity (GO_REF:0000019 [IEA] Ensembl:ENSMUSP00000128483)	Uncharacterized protein	F1MPJ7_BOVIN|ANP32E	protein	taxon:9913	20140705	Ensembl
ANPEP	UniProtKB	F1MN84, P79098	ANPEP		0030154 // cell differentiation (GO_REF:0000037 [IEA] UniProtKB-KW:KW-0221) /// 0006508 // proteolysis (GO_REF:0000002 [IEA] InterPro:IPR001930) /// 0006508 // proteolysis (GO_REF:0000037 [IEA] UniProtKB-KW:KW-0645) /// 0009615 // response to virus (GO_REF:0000037 [IEA] UniProtKB-KW:KW-1183) /// 0001525 // angiogenesis (GO_REF:0000037 [IEA] UniProtKB-KW:KW-0037)	0005793 // endoplasmic reticulum-Golgi intermediate compartment (GO_REF:0000019 [IEA] Ensembl:ENSP00000300060) /// 0016021 // integral to membrane (GO_REF:0000037 [IEA] UniProtKB-KW:KW-0812) /// 0005765 // lysosomal membrane (GO_REF:0000019 [IEA] Ensembl:ENSP00000300060) /// 0009897 // external side of plasma membrane (GO_REF:0000019 [IEA] Ensembl:ENSMUSP00000103015)	0008270 // zinc ion binding (GO_REF:0000002 [IEA] InterPro:IPR014782) /// 0008237 // metallopeptidase activity (GO_REF:0000037 [IEA] UniProtKB-KW:KW-0482) /// 0001618 // viral receptor activity (GO_REF:0000037 [IEA] UniProtKB-KW:KW-1183) /// 0008237 // metallopeptidase activity (GO_REF:0000002 [IEA] InterPro:IPR014782) /// 0004177 // aminopeptidase activity (GO_REF:0000037 [IEA] UniProtKB-KW:KW-0…	Aminopeptidase N	F1MN84_BOVIN|ANPEP	protein	taxon:9913	20140705	Ensembl
ANTXR1	UniProtKB	E1BC74	ANTXR1		0022414 // reproductive process (GO_REF:0000019 [IEA] Ensembl:ENSMUSP00000045634) /// 0007165 // signal transduction (GO_REF:0000019 [IEA] Ensembl:ENSP00000301945) /// 0031532 // actin cytoskeleton reorganization (GO_REF:0000019 [IEA] Ensembl:ENSP00000301945) /// 0034446 // substrate adhesion-dependent cell spreading (GO_REF:0000019 [IEA] Ensembl:ENSP00000301945)	0016021 // integral to membrane (GO_REF:0000002 [IEA] InterPro:IPR008399|InterPro:IPR008400) /// 0031527 // filopodium membrane (GO_REF:0000019 [IEA] Ensembl:ENSP00000301945) /// 0031258 // lamellipodium membrane (GO_REF:0000019 [IEA] Ensembl:ENSP00000301945)	0004888 // transmembrane signaling receptor activity (GO_REF:0000019 [IEA] Ensembl:ENSP00000301945) /// 0051015 // actin filament binding (GO_REF:0000019 [IEA] Ensembl:ENSP00000301945) /// 0005518 // collagen binding (GO_REF:0000019 [IEA] Ensembl:ENSP00000301945)	Uncharacterized protein	E1BC74_BOVIN|ANTXR1	protein	taxon:9913	20140705	Ensembl
ANTXR2	UniProtKB	Q08DG9	ANTXR2		0022414 // reproductive process (GO_REF:0000019 [IEA] Ensembl:ENSMUSP00000031281)	0016021 // integral to membrane (GO_REF:0000019 [IEA] Ensembl:ENSMUSP00000031281)	0004872 // receptor activity (GO_REF:0000002 [IEA] InterPro:IPR008399|InterPro:IPR008400|InterPro:IPR017360)	Anthrax toxin receptor 2	Q08DG9_BOVIN|ANTXR2	protein	taxon:9913	20140705	InterPro
ANXA1	UniProtKB	P46193, F1N650	ANXA1		0043086 // negative regulation of catalytic activity (GO_REF:0000037 [IEA] UniProtKB-KW:KW-0593) /// 0031340 // positive regulation of vesicle fusion (GO_REF:0000019 [IEA] Ensembl:ENSP00000366109) /// 0018149 // peptide cross-linking (GO_REF:0000019 [IEA] Ensembl:ENSP00000366109) /// 0050482 // arachidonic acid secretion (GO_REF:0000019 [IEA] Ensembl:ENSMUSP00000025561) /// 1900087 // positive re…	0005634 // nucleus (GO_REF:0000039 [IEA] UniProtKB-SubCell:SL-0191) /// 0005737 // cytoplasm (GO_REF:0000019 [IEA] Ensembl:ENSP00000366109) /// 0070062 // extracellular vesicular exosome (GO_REF:0000019 [IEA] Ensembl:ENSP00000366109) /// 0005929 // cilium (GO_REF:0000039 [IEA] UniProtKB-SubCell:SL-0066) /// 0001533 // cornified envelope (GO_REF:0000019 [IEA] Ensembl:ENSP00000366109) /// 0005737 /…	0005198 // structural molecule activity (GO_REF:0000019 [IEA] Ensembl:ENSP00000366109) /// 0004859 // phospholipase inhibitor activity (GO_REF:0000002 [IEA] InterPro:IPR002388) /// 0030674 // protein binding, bridging (GO_REF:0000019 [IEA] Ensembl:ENSP00000366109) /// 0005509 // calcium ion binding (GO_REF:0000002 [IEA] InterPro:IPR001464|InterPro:IPR002388|InterPro:IPR018252|InterPro:IPR018502) …	Annexin	F1N650_BOVIN|ANXA1	protein	taxon:9913	20140705	Ensembl
ANXA10	UniProtKB	F1MB53	ANXA10			0005739 // mitochondrion (GO_REF:0000019 [IEA] Ensembl:ENSMUSP00000034052)	0005509 // calcium ion binding (GO_REF:0000002 [IEA] InterPro:IPR001464|InterPro:IPR008156|InterPro:IPR018252|InterPro:IPR018502) /// 0005544 // calcium-dependent phospholipid binding (GO_REF:0000002 [IEA] InterPro:IPR001464|InterPro:IPR008156|InterPro:IPR018252|InterPro:IPR018502)	Uncharacterized protein	F1MB53_BOVIN|ANXA10	protein	taxon:9913	20140705	InterPro
ANXA11	UniProtKB	F1MD66, F1MUN7, P27214	ANXA11		0006909 // phagocytosis (GO_REF:0000019 [IEA] Ensembl:ENSP00000398610) /// 0051592 // response to calcium ion (GO_REF:0000019 [IEA] Ensembl:ENSP00000398610) /// 0007109 // cytokinesis, completion of separation (GO_REF:0000019 [IEA] Ensembl:ENSP00000398610) /// 0007109 // cytokinesis, completion of separation (GO_REF:0000024 [ISS] UniProtKB:P50995)	0030496 // midbody (GO_REF:0000024 [ISS] UniProtKB:P50995) /// 0005654 // nucleoplasm (GO_REF:0000039 [IEA] UniProtKB-SubCell:SL-0190) /// 0045335 // phagocytic vesicle (GO_REF:0000019 [IEA] Ensembl:ENSP00000398610) /// 0005819 // spindle (GO_REF:0000019 [IEA] Ensembl:ENSP00000398610) /// 0005635 // nuclear envelope (GO_REF:0000039 [IEA] UniProtKB-SubCell:SL-0178) /// 0030496 // midbody (GO_REF:0…	0044548 // S100 protein binding (GO_REF:0000019 [IEA] Ensembl:ENSP00000398610) /// 0005544 // calcium-dependent phospholipid binding (GO_REF:0000019 [IEA] Ensembl:ENSMUSP00000022416) /// 0048306 // calcium-dependent protein binding (GO_REF:0000019 [IEA] Ensembl:ENSP00000398610) /// 0005544 // calcium-dependent phospholipid binding (GO_REF:0000037 [IEA] UniProtKB-KW:KW-0111) /// 0005509 // calcium…	Annexin	F1MD66_BOVIN|ANXA11	protein	taxon:9913	20140705	Ensembl
ANXA13	UniProtKB	F1N2Q7	ANXA13			0005886 // plasma membrane (GO_REF:0000019 [IEA] Ensembl:ENSP00000262219)	0005544 // calcium-dependent phospholipid binding (GO_REF:0000038 [IEA] UniProtKB-KW:KW-0111) /// 0005509 // calcium ion binding (GO_REF:0000002 [IEA] InterPro:IPR001464|InterPro:IPR009166|InterPro:IPR018252|InterPro:IPR018502)	Annexin	F1N2Q7_BOVIN|ANXA13	protein	taxon:9913	20140705	InterPro
ANXA2	UniProtKB	P04272	ANXA2		0031214 // biomineral tissue development (PMID:18597635 [IDA]) /// 0071229 // cellular response to acid (GO_REF:0000019 [IEA] Ensembl:ENSMUSP00000034756) /// 0031340 // positive regulation of vesicle fusion (GO_REF:0000019 [IEA] Ensembl:ENSP00000346032) /// 0070509 // calcium ion import (PMID:18597635 [IMP]) /// 0042730 // fibrinolysis (GO_REF:0000019 [IEA] Ensembl:ENSMUSP00000034756) /// 0030199…	0005769 // early endosome (GO_REF:0000019 [IEA] Ensembl:ENSMUSP00000034756) /// 0031988 // membrane-bounded vesicle (PMID:18597635 [IDA]) /// 0019897 // extrinsic to plasma membrane (GO_REF:0000019 [IEA] Ensembl:ENSMUSP00000034756) /// 0035749 // myelin sheath adaxonal region (GO_REF:0000019 [IEA] Ensembl:ENSMUSP00000034756) /// 0030496 // midbody (GO_REF:0000019 [IEA] Ensembl:ENSP00000346032) //…	0005262 // calcium channel activity (PMID:18597635 [IMP]) /// 0001948 // glycoprotein binding (PMID:18597635 [TAS]) /// 0004859 // phospholipase inhibitor activity (GO_REF:0000002 [IEA] InterPro:IPR002389) /// 0005544 // calcium-dependent phospholipid binding (GO_REF:0000037 [IEA] UniProtKB-KW:KW-0111) /// 0008092 // cytoskeletal protein binding (GO_REF:0000002 [IEA] InterPro:IPR002389) /// 00055…	Annexin A2	ANXA2_BOVIN|ANXA2|ANX2	protein	taxon:9913	20140705	Ensembl
ANXA3	UniProtKB	F1MWQ2, Q3SWX7	ANXA3		0051091 // positive regulation of sequence-specific DNA binding transcription factor activity (GO_REF:0000019 [IEA] Ensembl:ENSP00000264908) /// 0043312 // neutrophil degranulation (GO_REF:0000019 [IEA] Ensembl:ENSP00000264908) /// 0043086 // negative regulation of catalytic activity (GO_REF:0000037 [IEA] UniProtKB-KW:KW-0593) /// 0042742 // defense response to bacterium (GO_REF:0000019 [IEA] Ens…	0042581 // specific granule (GO_REF:0000019 [IEA] Ensembl:ENSP00000264908) /// 0005886 // plasma membrane (GO_REF:0000019 [IEA] Ensembl:ENSP00000264908) /// 0030670 // phagocytic vesicle membrane (GO_REF:0000019 [IEA] Ensembl:ENSP00000264908)	0004859 // phospholipase inhibitor activity (GO_REF:0000002 [IEA] InterPro:IPR002390) /// 0005509 // calcium ion binding (GO_REF:0000002 [IEA] InterPro:IPR001464|InterPro:IPR002390|InterPro:IPR018252|InterPro:IPR018502) /// 0005544 // calcium-dependent phospholipid binding (GO_REF:0000037 [IEA] UniProtKB-KW:KW-0111) /// 0019834 // phospholipase A2 inhibitor activity (GO_REF:0000037 [IEA] UniProtK…	Annexin	F1MWQ2_BOVIN|ANXA3	protein	taxon:9913	20140705	InterPro
ANXA4	UniProtKB	P13214	ANXA4			0042584 // chromaffin granule membrane (PMID:1911746 [IDA]) /// 0016324 // apical plasma membrane (PMID:9545337 [TAS])	0008201 // heparin binding (PMID:9545337 [IDA]) /// 0005509 // calcium ion binding (GO_REF:0000002 [IEA] InterPro:IPR001464|InterPro:IPR002391|InterPro:IPR018252|InterPro:IPR018502) /// 0048306 // calcium-dependent protein binding (PMID:1911746 [IPI] UniProtKB:P13214) /// 0005544 // calcium-dependent phospholipid binding (GO_REF:0000037 [IEA] UniProtKB-KW:KW-0111) /// 0030246 // carbohydrate bind…	Annexin A4	ANXA4_BOVIN|ANXA4|ANX4	protein	taxon:9913	20140705	InterPro
ANXA5	UniProtKB	F6QVC9, P81287	ANXA5		0007596 // blood coagulation (GO_REF:0000037 [IEA] UniProtKB-KW:KW-0094) /// 0010033 // response to organic substance (GO_REF:0000019 [IEA] Ensembl:ENSMUSP00000029266) /// 0050819 // negative regulation of coagulation (GO_REF:0000002 [IEA] InterPro:IPR002392)	0005622 // intracellular (GO_REF:0000024 [ISS] UniProtKB:P08758) /// 0070062 // extracellular vesicular exosome (GO_REF:0000019 [IEA] Ensembl:ENSP00000296511) /// 0072563 // endothelial microparticle (GO_REF:0000019 [IEA] Ensembl:ENSMUSP00000029266) /// 0009897 // external side of plasma membrane (GO_REF:0000019 [IEA] Ensembl:ENSMUSP00000029266) /// 0005622 // intracellular (GO_REF:0000019 [IEA] …	0008201 // heparin binding (PMID:9545337 [IDA]) /// 0005544 // calcium-dependent phospholipid binding (GO_REF:0000037 [IEA] UniProtKB-KW:KW-0111) /// 0060090 // binding, bridging (PMID:21501828 [IDA]) /// 0005509 // calcium ion binding (GO_REF:0000002 [IEA] InterPro:IPR001464|InterPro:IPR002392|InterPro:IPR018252|InterPro:IPR018502) /// 0005544 // calcium-dependent phospholipid binding (GO_REF:00…	Annexin	F6QVC9_BOVIN|ANXA5	protein	taxon:9913	20140705	InterPro
ANXA6	UniProtKB	P79134	ANXA6		0031214 // biomineral tissue development (PMID:18597635 [IDA]) /// 0070509 // calcium ion import (PMID:18597635 [IMP]) /// 0006937 // regulation of muscle contraction (GO_REF:0000024 [ISS] UniProtKB:P14824) /// 0003418 // growth plate cartilage chondrocyte differentiation (PMID:11696438 [IDA]) /// 0006816 // calcium ion transport (GO_REF:0000024 [ISS] UniProtKB:P14824)	0031988 // membrane-bounded vesicle (PMID:18597635 [IDA]) /// 0005886 // plasma membrane (PMID:15226301 [IDA]) /// 0016020 // membrane (PMID:21672540 [IDA]) /// 0030061 // mitochondrial crista (PMID:7875306 [IDA]) /// 0042470 // melanosome (GO_REF:0000039 [IEA] UniProtKB-SubCell:SL-0161) /// 0070062 // extracellular vesicular exosome (GO_REF:0000019 [IEA] Ensembl:ENSP00000346550) /// 0042584 // c…	0048306 // calcium-dependent protein binding (PMID:15226301 [IPI] UniProtKB:P01023) /// 0042802 // identical protein binding (PMID:1911746 [IPI] UniProtKB:P79134) /// 0048306 // calcium-dependent protein binding (PMID:1911746 [IPI] UniProtKB:P79134) /// 0005544 // calcium-dependent phospholipid binding (PMID:1423665 [IDA]) /// 0019899 // enzyme binding (PMID:21672540 [IPI] UniProtKB:A3KMY8) /// 0…	Annexin A6	ANXA6_BOVIN|ANXA6|ANX6	protein	taxon:9913	20140514	AgBase
ANXA7	UniProtKB	P20072	ANXA7		0035176 // social behavior (GO_REF:0000019 [IEA] Ensembl:ENSP00000362010) /// 0009651 // response to salt stress (GO_REF:0000019 [IEA] Ensembl:ENSMUSP00000098405) /// 0009992 // cellular water homeostasis (GO_REF:0000019 [IEA] Ensembl:ENSMUSP00000098405) /// 0008360 // regulation of cell shape (GO_REF:0000019 [IEA] Ensembl:ENSMUSP00000098405) /// 0007599 // hemostasis (GO_REF:0000019 [IEA] Ensemb…	0005886 // plasma membrane (GO_REF:0000019 [IEA] Ensembl:ENSMUSP00000098405) /// 0042584 // chromaffin granule membrane (PMID:1911746 [IDA]) /// 0005829 // cytosol (GO_REF:0000019 [IEA] Ensembl:ENSMUSP00000098405) /// 0005635 // nuclear envelope (GO_REF:0000019 [IEA] Ensembl:ENSMUSP00000098405) /// 0005789 // endoplasmic reticulum membrane (GO_REF:0000019 [IEA] Ensembl:ENSP00000362010)	0048306 // calcium-dependent protein binding (PMID:1911746 [IPI] UniProtKB:P20072) /// 0005544 // calcium-dependent phospholipid binding (GO_REF:0000037 [IEA] UniProtKB-KW:KW-0111) /// 0042802 // identical protein binding (PMID:1911746 [IPI] UniProtKB:P20072) /// 0005509 // calcium ion binding (GO_REF:0000002 [IEA] InterPro:IPR001464|InterPro:IPR018252|InterPro:IPR018502) /// 0042802 // identical…	Annexin A7	ANXA7_BOVIN|ANXA7|ANX7	protein	taxon:9913	20140705	InterPro
ANXA9	UniProtKB	Q3ZC08, F1MU06	ANXA9		0016337 // cell-cell adhesion (GO_REF:0000019 [IEA] Ensembl:ENSP00000357943) /// 0007268 // synaptic transmission (GO_REF:0000019 [IEA] Ensembl:ENSP00000357943)	0009986 // cell surface (GO_REF:0000019 [IEA] Ensembl:ENSP00000357943) /// 0005829 // cytosol (GO_REF:0000019 [IEA] Ensembl:ENSP00000357943)	0015464 // acetylcholine receptor activity (GO_REF:0000019 [IEA] Ensembl:ENSP00000357943) /// 0005544 // calcium-dependent phospholipid binding (GO_REF:0000002 [IEA] InterPro:IPR001464|InterPro:IPR009116|InterPro:IPR018252|InterPro:IPR018502) /// 0005509 // calcium ion binding (GO_REF:0000002 [IEA] InterPro:IPR001464|InterPro:IPR009116|InterPro:IPR018252|InterPro:IPR018502) /// 0001786 // phospha…	Annexin	F1MU06_BOVIN|ANXA9	protein	taxon:9913	20140705	Ensembl
AOAH	UniProtKB	F6RSE9	AOAH		0008653 // lipopolysaccharide metabolic process (GO_REF:0000019 [IEA] Ensembl:ENSMUSP00000021757) /// 0050728 // negative regulation of inflammatory response (GO_REF:0000019 [IEA] Ensembl:ENSMUSP00000021757)		0050528 // acyloxyacyl hydrolase activity (GO_REF:0000019 [IEA] Ensembl:ENSMUSP00000021757)	Uncharacterized protein	F6RSE9_BOVIN|AOAH	protein	taxon:9913	20140705	Ensembl
AOC2	UniProtKB	E1BC09	AOC2		0009308 // amine metabolic process (GO_REF:0000002 [IEA] InterPro:IPR000269|InterPro:IPR015798|InterPro:IPR015800|InterPro:IPR015801|InterPro:IPR015802|InterPro:IPR016182) /// 0055114 // oxidation-reduction process (GO_REF:0000038 [IEA] UniProtKB-KW:KW-0560)		0048038 // quinone binding (GO_REF:0000002 [IEA] InterPro:IPR000269|InterPro:IPR015798|InterPro:IPR015800|InterPro:IPR015801|InterPro:IPR015802|InterPro:IPR016182) /// 0008131 // primary amine oxidase activity (GO_REF:0000002 [IEA] InterPro:IPR000269|InterPro:IPR015798|InterPro:IPR015800|InterPro:IPR015802|InterPro:IPR016182) /// 0005507 // copper ion binding (GO_REF:0000002 [IEA] InterPro:IPR000…	Amine oxidase	E1BC09_BOVIN|AOC2	protein	taxon:9913	20140705	InterPro
[truncated: 12,124 more rows]
